# Supplementary material for: TDP1-independent pathways in the process and repair of TOP1-induced DNA damage
Source: Nat Commun. 2022 Jul 22;13:4240. doi: 10.1038/s41467-022-31801-7 (PMC9307636; doi:10.1038/s41467-022-31801-7)
Supplement: Supplementary file 3 — Supplementary Data 1 [file 41467_2022_31801_MOESM3_ESM.xlsx]

## Sheet: HZ999.count
sgRNA	Gene	1_WT_T0	2_WT_NT_1	3_WT_NT_2	4_WT_NT_3	5_WT_CPT_1	6_WT_CPT_2	7_WT_CPT_3	8_TDP1-KO_T0	9_TDP1-KO_1	10_TDP1-KO_NT_2	11_TDP1-KO_NT_3	12_TDP1-KO_CPT_1	13_TDP1-KO_CPT_2	14_TDP1-KO_CPT_3
TKOv3_23956	GDF5	318	253	226	232	375	284	509	236	327	392	356	247	360	290
TKOv3_48666	PTEN	212	89	232	228	150	99	168	274	270	243	167	319	178	171
TKOv3_17993	DUSP2	408	360	431	257	472	302	231	420	276	253	247	277	372	240
TKOv3_61832	TMEM125	346	273	338	212	255	370	355	323	405	435	220	232	438	353
TKOv3_47953	PROSER1	221	233	139	151	255	189	227	243	131	133	132	175	62	221
TKOv3_39576	NFKBIZ	230	197	126	196	234	115	185	247	173	96	141	272	226	150
TKOv3_07314	C19orf48	268	278	218	158	164	260	205	268	211	189	177	254	109	151
TKOv3_47683	PRIMPOL	352	437	614	514	536	455	615	392	491	431	464	669	361	504
TKOv3_31705	KLHL21	244	157	133	165	193	142	195	193	117	98	124	109	234	211
TKOv3_18313	ECHS1	153	92	175	97	156	61	140	187	117	36	75	78	51	126
TKOv3_67165	WFDC13	252	206	251	227	236	108	206	301	188	157	262	240	221	271
TKOv3_57325	SORL1	540	620	464	512	662	659	536	540	504	438	567	591	870	431
TKOv3_47979	PRPF19	291	111	165	127	107	72	113	243	110	95	89	83	74	177
TKOv3_45703	PKD2L1	334	304	265	458	234	253	220	239	309	297	246	300	494	258
TKOv3_59249	SUSD5	274	234	256	224	239	179	245	268	318	188	194	414	360	116
TKOv3_42524	OR5J2	214	187	207	199	288	236	197	166	285	214	236	280	342	319
TKOv3_66887	WDR18	160	88	63	34	79	97	56	140	29	17	21	36	22	8
TKOv3_39310	NEIL3	287	603	536	445	553	497	641	353	413	352	393	369	477	596
TKOv3_65841	URM1	160	151	205	180	225	189	160	182	230	173	203	93	308	206
TKOv3_25216	GPR116	434	642	502	564	663	396	344	507	493	461	419	344	446	357
TKOv3_00217	ABCC11	435	341	360	258	370	397	367	511	297	312	420	293	548	267
TKOv3_17822	DSG2	173	129	217	107	120	117	127	161	84	138	119	137	96	132
TKOv3_69364	ZNF439	196	233	190	183	475	396	322	167	209	91	134	225	192	63
TKOv3_60111	TBC1D31	659	540	688	547	673	398	664	536	641	520	532	601	710	859
TKOv3_46563	POLB	173	86	206	136	129	143	156	154	182	227	148	217	233	390
TKOv3_44307	PDCD10	374	401	528	473	333	460	414	374	254	535	332	121	365	312
TKOv3_27864	HS3ST3B1	298	320	275	301	315	379	274	228	197	214	318	312	371	291
TKOv3_64205	TRPV6	302	345	303	204	341	365	396	314	243	378	375	410	279	422
TKOv3_69063	ZNF286A	214	131	184	183	135	95	105	176	177	176	216	270	103	158
TKOv3_63673	TRDN	352	258	245	276	383	251	199	314	181	281	221	327	503	357
TKOv3_05091	B3GALTL	324	399	590	522	339	384	552	369	362	378	448	639	743	521
TKOv3_15927	DCLRE1B	293	100	139	76	51	147	110	264	38	30	24	19	181	166
TKOv3_40295	NPDC1	413	137	104	112	98	196	151	387	130	78	143	292	87	175
TKOv3_19398	ENY2	320	394	452	435	470	479	509	321	478	429	410	605	494	654
TKOv3_44544	PDK2	325	165	90	211	208	194	342	305	189	239	173	183	102	193
TKOv3_10621	CCT8L2	272	226	339	239	420	320	259	245	221	173	208	157	191	303
TKOv3_08132	C3orf70	147	84	114	59	58	101	89	221	113	134	96	80	176	56
TKOv3_28950	IL18BP	227	159	136	173	154	120	106	210	133	130	144	99	130	295
TKOv3_57647	SPATA33	523	239	207	266	217	175	306	389	224	192	295	348	242	127
TKOv3_13327	CNPY2	213	118	38	42	81	64	61	209	98	53	86	122	86	331
TKOv3_59071	SUCNR1	363	475	523	283	364	441	345	320	197	189	312	180	247	407
TKOv3_69645	ZNF556	265	180	256	330	283	516	254	252	248	232	104	264	367	240
TKOv3_17277	DNAJC27	191	187	193	161	187	195	250	269	337	257	207	279	109	286
TKOv3_65771	UPP1	250	201	392	204	264	216	279	242	256	181	240	216	241	202
TKOv3_69094	ZNF311	231	170	199	272	279	161	212	248	104	138	219	92	112	86
TKOv3_31819	KLK12	299	316	242	184	313	278	343	278	216	408	299	287	219	290
TKOv3_58221	SRPK1	283	383	439	315	331	317	241	229	278	309	151	171	181	214
TKOv3_56861	SMTNL1	213	235	366	253	211	345	493	209	129	230	224	258	101	62
TKOv3_59969	TAS2R7	174	157	134	121	114	166	142	179	134	69	145	63	108	137
TKOv3_26108	GTF3C3	262	68	118	114	136	68	96	259	82	65	80	16	34	22
TKOv3_54619	SHROOM1	249	314	287	341	307	392	354	298	200	247	306	197	243	261
TKOv3_33416	LPAR4	360	430	280	260	241	318	306	293	318	276	310	204	260	166
TKOv3_59069	SUCNR1	344	318	389	342	310	327	268	285	279	277	329	221	220	181
TKOv3_46163	PLGRKT	216	270	250	220	449	215	359	255	337	327	268	178	276	259
TKOv3_68469	ZFYVE27	318	388	228	176	197	440	216	395	209	159	223	277	287	250
TKOv3_68312	ZFAND6	228	133	165	115	218	136	164	190	117	120	245	275	378	336
TKOv3_31037	KIAA0430	213	277	252	266	321	366	340	205	185	168	304	227	327	228
TKOv3_53643	SEMA3A	309	442	373	281	295	360	300	308	266	289	306	240	169	247
TKOv3_54677	SIGLEC11	260	134	241	184	137	318	224	238	298	214	232	222	253	389
TKOv3_11145	CDCP2	233	340	259	191	201	197	280	232	299	192	259	169	301	277
TKOv3_30552	KCNJ3	525	505	420	351	534	509	377	558	312	343	464	512	501	317
TKOv3_13339	CNR1	237	249	208	129	197	280	206	184	145	139	131	92	34	106
TKOv3_53847	SERINC1	201	89	273	178	127	238	168	163	189	94	288	221	362	156
TKOv3_08270	C5orf34	420	568	413	446	355	294	413	373	346	406	470	415	421	512
TKOv3_13687	COLGALT1	263	162	227	153	157	214	156	288	194	176	147	223	403	488
TKOv3_21614	FBXL12	871	578	341	465	676	481	625	956	434	368	454	767	933	619
TKOv3_28359	IDE	266	280	176	271	227	470	317	282	263	214	390	110	303	275
TKOv3_46960	PPARG	253	397	338	171	330	341	387	263	209	189	250	413	274	372
TKOv3_01929	AKR1B1	667	569	711	672	663	680	776	538	616	409	619	755	613	1081
TKOv3_19631	ERAL1	390	170	177	233	130	286	147	363	68	74	89	102	80	164
TKOv3_45735	PKLR	255	237	102	148	99	204	229	350	139	139	164	86	168	58
TKOv3_28645	IGF1R	117	66	30	22	70	70	70	143	28	40	14	15	0	13
TKOv3_57533	SPAG6	135	107	153	112	149	191	196	154	105	120	57	84	105	198
TKOv3_05491	BCL10	245	179	183	155	234	280	298	218	64	191	132	183	242	196
TKOv3_05466	BCCIP	335	93	53	36	91	96	49	318	25	5	32	0	4	32
TKOv3_36708	MNDA	735	862	1009	825	1106	1057	1460	697	869	927	906	1051	1061	889
TKOv3_41428	OLFML2A	138	59	68	161	73	82	112	69	128	114	115	137	44	11
TKOv3_07230	C17orf99	450	280	304	382	448	489	776	421	238	347	275	477	547	334
TKOv3_24888	GNRHR	318	179	193	177	216	320	457	277	154	244	102	405	301	162
TKOv3_53798	2020-09-03	298	96	159	211	31	97	220	292	46	67	28	85	48	17
TKOv3_40338	NPL	155	181	243	215	192	264	262	193	85	111	125	86	225	198
TKOv3_17806	DSCR8	265	468	331	321	175	304	247	251	292	340	356	381	406	430
TKOv3_51330	RNASE8	310	374	298	287	382	372	488	302	289	202	321	284	271	496
TKOv3_16088	DDR2	191	109	124	147	194	154	165	206	74	111	222	168	238	212
TKOv3_47860	PRMT3	486	416	432	316	412	655	598	496	420	616	555	346	802	402
TKOv3_54994	SLC12A3	368	442	379	334	264	251	258	381	470	435	421	203	292	416
TKOv3_19392	ENTPD7	113	124	127	84	141	101	202	156	111	133	104	127	156	101
TKOv3_57447	SP100	300	327	639	358	341	426	394	369	531	431	330	593	643	315
TKOv3_39082	NDUFA12	547	354	460	294	404	382	317	483	280	369	325	246	491	397
TKOv3_12908	CLIP3	129	61	99	75	61	92	95	141	77	92	106	76	163	245
TKOv3_58585	STAG1	287	295	296	273	283	444	294	274	473	406	458	166	442	417
TKOv3_47865	PRMT6	307	443	347	354	469	473	563	384	289	444	442	324	661	214
TKOv3_67452	XCR1	368	271	350	198	324	298	204	398	233	205	373	349	225	415
TKOv3_58127	SRCAP	253	67	96	133	92	38	67	244	50	50	35	22	15	23
TKOv3_28449	IFI27L2	503	497	354	591	411	714	687	489	457	521	359	644	436	400
TKOv3_43022	OTOA	304	157	312	304	214	183	243	351	174	135	201	132	224	214
TKOv3_36950	MPP3	470	85	138	192	160	121	166	428	106	96	77	301	93	231
TKOv3_29356	INPP5B	285	132	123	99	137	125	139	331	126	188	178	153	115	139
TKOv3_55613	SLC29A3	320	225	379	173	196	391	285	286	234	141	209	456	372	354
TKOv3_56311	SLC7A9	387	365	264	314	288	323	446	318	294	264	212	431	459	487
TKOv3_03649	ARHGEF26	182	123	155	158	159	148	200	159	89	143	132	139	97	113
TKOv3_05738	BHLHE40	702	746	727	690	884	782	756	600	636	518	563	575	686	772
TKOv3_00482	ACAA2	246	249	209	165	250	319	390	173	206	217	166	143	152	85
TKOv3_03782	ARL15	199	236	396	242	366	214	301	244	199	169	154	225	225	204
TKOv3_21846	FBXW4	382	360	328	317	377	397	477	336	317	227	388	293	385	217
TKOv3_15221	CXorf38	384	452	640	571	535	453	414	348	530	453	565	516	557	496
TKOv3_43113	OVCA2	253	185	107	146	115	175	99	275	45	122	96	82	150	121
TKOv3_19640	ERAP2	207	267	180	189	202	63	273	237	146	200	169	155	139	109
TKOv3_28402	IDS	281	325	282	339	209	208	237	252	379	231	264	414	217	183
TKOv3_30834	KDM1B	371	227	341	253	254	305	383	361	277	208	189	214	78	238
TKOv3_24211	GIGYF2	451	104	176	165	124	137	193	403	149	94	87	106	29	125
TKOv3_33472	LPL	337	223	206	209	276	205	196	314	137	264	268	246	220	261
TKOv3_69761	ZNF585A	238	212	201	161	279	232	424	214	318	275	190	406	225	243
TKOv3_55353	SLC25A1	251	155	163	192	248	217	389	211	136	138	90	90	83	97
TKOv3_21758	FBXO36	293	250	316	298	324	228	260	293	165	236	270	166	166	168
TKOv3_52580	RWDD2B	231	286	288	314	406	506	300	291	262	315	274	540	368	306
TKOv3_33558	LRIG1	295	359	296	225	300	281	251	219	147	302	217	300	297	289
TKOv3_19729	ERGIC3	263	162	190	97	101	106	119	267	247	266	141	157	103	164
TKOv3_44733	PELO	539	41	69	66	31	66	58	415	35	52	49	87	63	142
TKOv3_41556	OR10A4	459	462	457	505	631	408	672	404	418	399	312	379	314	551
TKOv3_13314	CNP	257	113	119	104	144	87	128	209	109	50	80	67	112	82
TKOv3_65688	UNC5B	487	461	407	440	264	467	373	499	408	570	407	365	295	453
TKOv3_49632	RAD1	138	16	45	7	29	32	3	176	26	19	15	0	0	0
TKOv3_23762	GBF1	141	129	49	25	111	94	52	126	43	107	75	109	22	62
TKOv3_62913	TNFRSF13C	460	326	302	325	587	319	553	437	290	222	153	164	268	263
TKOv3_05223	BACH2	422	244	288	281	261	374	184	386	246	217	255	282	188	319
TKOv3_13242	CNKSR3	216	349	252	249	258	107	261	275	157	128	174	21	128	227
TKOv3_33976	LRSAM1	194	229	302	315	239	186	337	196	258	273	243	317	368	379
TKOv3_45151	PHF20L1	338	486	488	389	497	295	438	309	280	331	381	228	331	233
TKOv3_22963	FRRS1L	333	335	368	319	295	305	249	300	292	241	297	289	286	321
TKOv3_41396	OIT3	300	280	157	255	124	158	240	305	156	233	222	263	150	219
TKOv3_34751	MAN1A1	218	162	306	276	221	235	361	235	205	228	283	217	284	218
TKOv3_32521	LATS1	481	527	571	533	498	442	579	429	579	696	424	551	340	322
TKOv3_62046	TMEM175	270	272	354	242	318	155	260	214	150	206	271	111	311	344
TKOv3_33517	LRCH2	257	174	188	177	93	163	141	216	166	228	123	170	331	196
TKOv3_34260	LYPD5	292	96	276	232	331	233	288	319	220	164	237	290	388	189
TKOv3_06668	C11orf74	290	228	201	203	342	309	374	305	130	155	168	174	280	190
TKOv3_63602	TRAM2	339	323	405	320	344	170	230	300	471	270	164	119	227	221
TKOv3_56541	SLX4IP	225	243	290	251	493	241	359	247	294	268	345	373	342	371
TKOv3_42584	OR5V1	315	288	300	313	337	211	227	278	199	271	300	183	269	275
TKOv3_34555	MAFG	124	193	354	293	336	222	324	140	256	139	170	88	45	167
TKOv3_70173	ZNF768	296	222	256	309	374	300	261	327	321	288	311	410	276	426
TKOv3_55700	SLC30A6	247	109	158	205	187	164	171	212	233	260	255	208	327	74
TKOv3_39003	NDE1	104	74	91	108	43	59	78	69	44	19	38	13	26	80
TKOv3_42942	OSBPL6	137	53	102	64	102	65	147	116	108	100	125	81	71	51
TKOv3_68228	ZDHHC20	340	545	413	400	368	480	454	358	564	620	594	608	609	559
TKOv3_64808	TUBB8	262	206	246	123	224	421	223	275	173	153	176	145	176	320
TKOv3_49081	PVRL3	309	451	557	464	418	431	532	340	236	388	434	451	650	298
TKOv3_57058	SNRPD3	213	197	182	249	176	211	182	238	123	126	93	163	183	118
TKOv3_67109	WDR89	587	376	370	241	438	284	270	627	379	431	370	512	405	347
TKOv3_52074	RPRD1B	139	150	179	133	159	119	187	180	107	55	139	47	59	29
TKOv3_49284	R3HDM4	342	486	383	309	318	324	493	379	211	382	258	404	481	328
TKOv3_54105	SEZ6	439	206	234	145	117	108	118	468	126	208	150	126	216	151
TKOv3_47548	PRDM14	345	86	157	167	169	122	252	299	218	170	224	157	215	212
TKOv3_34228	LYG2	310	136	412	256	272	308	218	257	375	303	275	238	302	277
TKOv3_59610	TAB1	320	237	334	222	307	255	379	311	324	311	358	462	599	253
TKOv3_30506	KCNIP2	236	430	373	258	318	366	351	254	205	345	204	278	343	270
TKOv3_47591	PRDX3	188	115	106	112	238	156	120	235	49	70	116	63	153	69
TKOv3_18613	EGFL8	234	154	126	87	117	157	126	187	75	164	138	90	73	90
TKOv3_58518	ST6GALNAC4	442	536	570	528	621	426	570	456	451	415	576	401	668	439
TKOv3_57829	SPIDR	219	123	137	156	38	109	55	254	250	157	209	41	13	3
TKOv3_42764	OR8B4	281	361	472	386	709	341	582	270	342	291	338	566	373	366
TKOv3_37012	MPZL3	349	387	348	253	300	272	431	355	223	161	338	202	171	251
TKOv3_28441	IFI27	262	221	180	107	122	244	68	310	211	111	200	234	298	215
TKOv3_21423	FANCD2	182	135	168	133	54	109	60	186	96	141	131	9	4	4
TKOv3_30353	KCNA10	159	132	206	238	219	196	106	177	105	143	126	101	111	164
TKOv3_51746	ROBO1	286	205	324	259	392	425	484	236	314	244	220	260	270	304
TKOv3_37926	MUC2	242	223	223	170	280	191	253	249	167	327	261	236	321	195
TKOv3_42269	OR51F1	179	194	203	221	234	271	340	203	146	104	176	50	107	210
TKOv3_68904	ZNF226	208	140	207	135	208	125	247	208	206	236	261	171	197	275
TKOv3_31489	KIR3DL2	456	562	426	316	470	456	665	386	279	359	287	555	468	421
TKOv3_62705	TMIGD1	278	244	264	290	224	231	340	284	215	250	274	234	319	188
TKOv3_24502	GLP1R	250	321	370	283	245	222	276	357	189	295	379	244	183	452
TKOv3_03299	APPL1	122	28	93	45	77	97	172	153	100	103	86	97	72	50
TKOv3_36619	MMP16	127	193	235	198	161	98	216	163	145	155	122	238	177	150
TKOv3_56782	SMIM7	228	282	236	231	141	302	231	259	291	276	353	249	180	184
TKOv3_12642	CLCN5	385	518	368	364	347	404	364	328	369	313	420	374	354	374
TKOv3_18043	DUSP8	215	218	276	196	155	192	194	173	132	154	222	129	177	33
TKOv3_27168	HIST1H3H	266	245	232	160	158	204	225	267	236	290	242	243	180	298
TKOv3_62390	TMEM258	308	55	55	49	138	134	79	256	106	100	36	0	119	93
TKOv3_59032	STXBP5	165	194	168	231	109	218	193	163	156	60	105	70	162	153
TKOv3_19328	ENPP1	221	185	337	234	343	231	202	205	180	197	136	171	273	132
TKOv3_09573	CATSPERG	312	297	288	111	194	353	253	271	277	199	299	429	539	234
TKOv3_37256	MRPL42	335	143	125	154	126	260	176	343	102	166	59	180	200	202
TKOv3_31578	KLF15	362	388	231	232	401	147	232	354	198	351	326	429	274	180
TKOv3_52216	RPTOR	361	198	142	44	123	110	89	425	96	71	91	148	133	89
TKOv3_23222	FYN	383	311	296	299	341	313	362	368	338	219	447	282	289	297
TKOv3_33004	LIG3	265	337	380	299	344	264	135	248	180	262	243	97	101	146
TKOv3_37992	MVB12A	153	55	111	196	225	109	103	134	74	98	62	456	291	188
TKOv3_12857	CLEC9A	125	151	120	118	88	46	139	106	53	184	146	253	93	183
TKOv3_52026	RPLP1	330	17	4	24	83	80	16	352	101	19	59	9	117	37
TKOv3_55577	SLC27A3	205	188	274	219	233	184	277	197	201	328	147	157	234	215
TKOv3_15420	CYP27C1	232	270	189	171	258	278	187	278	124	207	106	74	126	112
TKOv3_29678	IRF8	245	202	349	231	200	371	173	196	171	199	179	107	143	56
TKOv3_07278	C19orf26	302	187	165	148	187	139	200	273	141	119	158	193	337	235
TKOv3_58492	ST3GAL6	401	267	288	249	288	223	327	370	302	443	275	311	153	436
TKOv3_06073	BRAF	230	300	350	231	275	307	337	253	252	204	266	231	121	161
TKOv3_06816	C12orf73	657	365	444	277	436	355	576	547	326	357	459	272	711	493
TKOv3_26548	HCFC1	135	117	53	32	16	117	53	146	26	37	40	12	35	50
TKOv3_43679	PARP6	378	457	623	488	542	559	345	360	369	482	407	260	475	339
TKOv3_17516	DOLK	268	38	8	16	88	4	46	273	25	31	22	0	0	20
TKOv3_25318	GPR152	227	359	341	220	264	278	366	273	100	181	314	299	290	179
TKOv3_67034	WDR65	190	224	255	246	173	212	388	259	228	116	167	302	140	345
TKOv3_00682	ACOX1	218	226	220	370	313	277	230	251	107	167	178	298	207	206
TKOv3_31432	KIF4B	169	238	233	169	185	288	293	208	109	105	154	311	183	180
TKOv3_05256	BAI1	300	229	209	283	267	207	176	242	208	129	268	154	134	240
TKOv3_66027	USP43	256	266	191	193	212	577	291	213	238	240	307	359	469	373
TKOv3_29659	IRF4	159	281	228	137	176	119	79	194	169	91	59	132	198	133
TKOv3_16005	DCUN1D3	420	343	426	331	303	281	304	394	291	285	325	361	163	309
TKOv3_66009	USP39	195	75	35	19	17	17	128	194	78	79	51	103	56	81
TKOv3_68839	ZNF202	262	283	261	204	285	197	194	283	311	258	281	290	453	210
TKOv3_24445	GLI1	323	373	203	272	221	224	288	382	159	134	118	174	191	116
TKOv3_23448	GADD45G	260	296	434	270	291	299	297	284	371	316	331	256	321	185
TKOv3_59157	SUMO3	316	398	348	253	322	240	364	289	281	242	299	190	467	210
TKOv3_37310	MRPL9	262	78	74	40	95	134	132	255	51	30	59	43	153	62
TKOv3_61883	TMEM133	185	164	129	193	142	155	119	149	182	158	88	96	125	331
TKOv3_31514	KISS1	272	274	289	347	162	271	197	288	247	159	236	158	292	126
TKOv3_59591	TAAR1	307	447	384	357	452	460	392	333	207	169	285	239	334	259
TKOv3_55693	SLC30A4	262	304	310	346	526	361	375	250	272	253	240	147	157	145
TKOv3_69023	ZNF28	260	67	132	81	107	63	124	294	103	44	84	147	68	98
TKOv3_08965	CACNA2D1	505	426	535	701	759	466	542	540	444	480	407	277	521	473
TKOv3_38629	NAIF1	252	93	236	186	107	160	85	224	137	217	133	97	173	112
TKOv3_40365	NPPB	401	285	178	308	304	235	225	386	269	177	319	279	251	162
TKOv3_17563	DPF1	156	121	52	109	250	120	143	135	99	86	105	182	77	164
TKOv3_43027	OTOF	290	157	299	159	227	123	430	336	146	150	205	142	204	148
TKOv3_10945	CD8A	163	151	201	211	170	194	138	140	210	145	144	45	150	209
TKOv3_60898	TFF2	207	300	262	239	273	226	239	214	295	273	219	217	190	112
TKOv3_17167	DNAJB1	149	116	67	181	172	111	148	170	94	92	101	100	216	130
TKOv3_64567	TTC28	122	95	81	74	252	97	133	129	156	273	223	83	132	63
TKOv3_29824	ITGA10	194	185	66	78	27	42	92	198	167	78	72	104	137	121
TKOv3_57069	SNTA1	275	223	252	295	307	219	289	232	274	164	221	204	248	195
TKOv3_22113	FGF1	132	170	317	215	254	256	124	131	214	162	177	150	115	168
TKOv3_38423	MYRF	446	234	231	187	241	303	217	277	146	163	94	185	132	122
TKOv3_41783	OR1A2	161	334	265	193	270	238	192	166	87	291	158	172	246	187
TKOv3_47537	PRDM12	432	310	451	344	190	251	87	444	234	312	285	115	125	183
TKOv3_12202	CHMP2B	137	119	52	112	136	59	77	185	74	128	102	129	69	43
TKOv3_08976	CACNA2D4	238	133	92	159	138	233	255	222	127	176	87	84	36	88
TKOv3_63680	TREM1	476	505	520	272	534	541	614	474	375	451	440	415	406	408
TKOv3_07795	C20orf85	439	688	486	530	606	698	511	456	631	418	513	391	632	605
TKOv3_58952	STX10	410	292	264	227	388	502	467	415	240	193	290	271	568	396
TKOv3_05630	BEGAIN	278	159	290	257	164	334	190	314	352	169	123	185	216	66
TKOv3_02896	ANXA6	284	203	340	216	253	267	334	284	493	466	362	439	332	413
TKOv3_23688	GAS7	342	286	228	237	634	321	354	324	312	334	327	277	602	337
TKOv3_32503	LARS2	464	154	110	165	121	137	95	446	72	102	116	106	103	191
TKOv3_34276	LYPLA2	454	430	412	337	545	381	451	457	278	294	291	319	226	166
TKOv3_26247	GYLTL1B	386	281	278	324	297	298	291	331	162	224	213	199	221	354
TKOv3_29566	IQCF3	300	315	269	350	311	304	346	301	293	303	325	184	410	171
TKOv3_54794	SIRPG	821	825	738	656	771	720	761	749	712	583	681	620	645	702
TKOv3_22450	FLJ27365	432	288	228	186	304	282	327	448	261	269	195	269	187	317
TKOv3_69701	ZNF57	475	365	239	279	306	356	403	374	362	268	270	374	277	323
TKOv3_64650	TTC7B	333	214	390	223	169	216	262	361	327	253	332	222	305	275
TKOv3_70526	ZSCAN2	260	172	224	212	188	319	361	272	179	138	255	193	238	195
TKOv3_08108	C3orf55	310	374	351	434	377	509	287	290	319	314	360	258	401	297
TKOv3_51561	RNF186	268	311	370	199	371	209	340	329	127	335	263	128	241	210
TKOv3_15298	CYB5R3	179	202	208	217	233	114	179	178	122	152	142	160	150	163
TKOv3_36524	MLN	365	172	461	334	263	210	368	353	254	153	195	134	423	291
TKOv3_69111	ZNF32	306	291	292	118	338	292	358	552	375	207	411	235	450	353
TKOv3_34305	LYSMD1	345	181	263	173	216	152	162	361	132	150	138	55	144	183
TKOv3_04735	ATP6AP2	273	59	88	78	69	90	88	217	157	274	236	59	153	256
TKOv3_47862	PRMT5	137	0	0	0	0	0	0	150	0	0	1	0	0	0
TKOv3_06315	BTC	674	523	462	493	678	480	869	706	503	260	505	469	638	1058
TKOv3_64434	TSPYL4	247	226	232	176	224	130	156	266	228	374	162	138	139	84
TKOv3_52762	SAG	929	1001	1024	1021	833	1102	879	959	1173	1145	896	1236	1015	844
TKOv3_30315	KBTBD12	250	254	237	231	169	239	198	234	198	290	90	92	82	249
TKOv3_54835	SIX2	156	155	179	195	313	429	415	219	210	209	172	161	196	180
TKOv3_06956	C15orf43	368	543	497	578	770	487	585	259	426	446	380	358	458	255
TKOv3_26603	HDAC10	240	244	205	194	410	109	252	252	139	98	146	138	236	210
TKOv3_56411	SLCO2B1	499	416	415	341	411	589	289	399	358	473	305	418	425	527
TKOv3_63561	TRAF4	218	103	53	60	82	41	84	205	32	78	81	66	95	41
TKOv3_31728	KLHL28	357	323	392	244	357	439	268	327	189	222	221	179	295	245
TKOv3_63740	TRIM10	301	179	214	183	202	299	125	360	199	178	349	99	240	208
TKOv3_47993	PRPF38B	410	14	3	36	0	4	4	400	0	11	7	24	5	6
TKOv3_58744	STK10	280	322	396	223	392	257	381	263	162	152	140	170	208	284
TKOv3_05626	BECN1	229	55	161	160	145	197	195	226	115	51	46	113	110	109
TKOv3_60958	TGFB3	584	765	746	605	534	678	765	519	538	558	626	773	935	634
TKOv3_24064	GFM1	442	239	197	182	212	223	223	414	93	91	160	282	125	222
TKOv3_37939	MUC4	360	382	297	252	327	220	283	317	266	221	274	258	290	331
TKOv3_24080	GFPT1	355	364	212	296	163	271	295	329	523	421	441	338	324	570
TKOv3_25918	GSDMA	299	231	107	178	206	118	160	319	86	123	95	129	69	104
TKOv3_16560	DGKB	413	370	399	238	461	412	312	247	521	241	357	439	775	324
TKOv3_23740	GATM	249	204	315	263	283	298	242	263	461	311	288	433	277	284
TKOv3_67975	ZBTB5	319	443	470	365	333	454	431	395	502	449	346	484	329	618
TKOv3_49191	PYURF	148	100	186	186	248	41	275	150	148	139	242	105	248	264
TKOv3_58558	ST8SIA6	97	91	130	64	67	124	103	82	129	150	100	66	86	51
TKOv3_65594	UHRF1BP1	320	310	270	280	136	231	290	324	225	333	227	183	189	190
TKOv3_50248	RBM34	237	180	208	189	254	111	237	205	236	160	142	83	127	170
TKOv3_26545	HCCS	222	269	358	269	270	229	328	277	312	350	253	346	459	163
TKOv3_66232	VASH1	445	406	471	343	397	378	291	384	456	387	411	633	445	311
TKOv3_16565	DGKE	368	474	412	408	450	443	500	417	358	280	425	459	445	469
TKOv3_37016	MR1	385	426	551	325	385	437	307	405	390	339	231	430	674	467
TKOv3_09711	CCBE1	242	416	418	360	585	501	266	292	257	255	216	189	423	165
TKOv3_33119	LINC00632	205	197	254	238	272	209	103	211	232	126	139	256	275	467
TKOv3_39175	NDUFB5	232	115	150	182	235	251	206	223	198	139	96	239	192	178
TKOv3_35642	MECR	206	94	99	129	33	59	153	181	54	68	90	222	181	30
TKOv3_58631	STARD3	331	234	179	184	293	299	225	338	215	241	197	465	225	125
TKOv3_24324	GJB1	181	176	226	159	223	199	165	173	145	181	220	232	137	138
TKOv3_59658	TACR3	159	141	150	160	96	149	208	145	266	159	238	96	256	154
TKOv3_28528	IFNAR1	212	341	296	192	269	361	200	314	212	253	240	152	297	251
TKOv3_23467	GAL3ST1	215	271	222	99	255	246	186	179	70	79	140	82	159	97
TKOv3_16071	DDIT4L	310	542	397	237	437	346	463	402	345	332	209	334	357	460
TKOv3_14248	CRCP	252	48	63	32	29	40	24	229	67	32	157	70	43	149
TKOv3_62049	TMEM176A	617	693	569	435	566	775	614	711	542	527	586	508	661	615
TKOv3_49056	PUSL1	222	167	207	126	231	205	276	254	93	140	158	82	118	125
TKOv3_65653	UNC119B	149	163	202	196	220	113	270	210	168	114	73	141	91	66
TKOv3_08537	C7orf71	392	457	319	351	643	649	435	393	454	389	429	534	634	566
TKOv3_17183	DNAJB14	317	125	197	126	204	215	439	309	179	205	306	322	245	974
TKOv3_54890	SKIV2L	315	179	189	205	239	167	194	272	163	160	96	127	135	88
TKOv3_62278	TMEM229B	428	323	378	499	392	402	489	437	197	506	241	331	457	375
TKOv3_67675	YIPF2	262	115	90	76	48	98	183	144	109	76	135	198	187	115
TKOv3_51817	RP1L1	303	504	367	433	413	335	250	313	434	362	489	561	507	429
TKOv3_47560	PRDM2	476	416	444	428	437	362	275	478	451	388	325	1070	408	293
TKOv3_33015	LILRA2	298	398	404	264	479	396	427	310	324	312	362	323	258	362
TKOv3_21862	FBXW9	470	273	336	197	315	285	495	580	288	266	281	327	484	253
TKOv3_39934	NLRX1	127	126	56	106	162	132	154	119	60	75	47	133	117	77
TKOv3_09406	CARHSP1	208	219	293	209	227	226	290	192	215	194	154	159	232	58
TKOv3_14594	CSMD1	306	569	475	388	478	411	532	349	446	420	453	361	575	577
TKOv3_54489	SH3YL1	136	126	70	110	224	89	94	154	61	126	154	168	185	195
TKOv3_65559	UGT1A8	193	170	329	220	418	377	371	181	238	252	199	465	162	343
TKOv3_37454	MS4A12	183	250	191	214	127	138	322	181	154	168	257	107	213	148
TKOv3_44026	PCDHB6	274	335	364	354	166	238	150	329	231	281	419	279	342	333
TKOv3_15501	CYP4A11	264	211	189	260	173	144	128	240	108	160	191	111	223	234
TKOv3_01300	ADH7	327	294	273	252	272	255	334	276	228	265	260	152	229	319
TKOv3_63943	TRIM67	398	416	253	239	266	276	295	343	277	284	304	146	268	303
TKOv3_05247	BAG5	322	322	308	249	223	275	306	367	321	268	216	271	322	343
TKOv3_22277	FHL2	524	675	730	740	434	650	748	407	433	486	536	475	442	402
TKOv3_05675	BET1	208	175	159	223	265	195	228	183	323	250	305	103	436	251
TKOv3_29187	ILF3	301	186	153	81	206	98	100	264	130	128	140	164	95	103
TKOv3_03997	ARRDC4	461	448	456	330	755	679	621	424	414	383	519	362	393	331
TKOv3_45124	PHF14	181	260	310	260	421	375	343	177	293	208	273	224	310	275
TKOv3_50067	RASSF7	383	281	339	288	407	269	379	370	310	312	204	272	277	404
TKOv3_70124	ZNF74	384	353	318	273	213	412	350	407	278	354	385	355	519	411
TKOv3_65905	USP13	355	271	402	258	488	315	475	316	227	199	245	220	113	235
TKOv3_03149	APMAP	207	189	262	216	228	188	117	191	106	164	181	160	184	89
TKOv3_08026	C2orf78	272	170	221	226	166	144	238	329	342	255	295	99	290	176
TKOv3_24826	GNGT1	100	126	274	190	136	160	97	114	219	160	166	149	203	278
TKOv3_55360	SLC25A11	229	254	189	211	322	285	140	223	111	156	141	335	230	404
TKOv3_51168	RIN3	350	551	426	299	440	559	370	405	299	342	357	405	371	397
TKOv3_39577	NFKBIZ	362	446	418	322	475	547	367	340	469	368	591	435	349	345
TKOv3_54294	SGK494	363	368	263	232	360	272	236	333	320	263	338	424	316	314
TKOv3_63927	TRIM62	192	111	140	76	123	58	240	173	86	95	62	69	186	187
TKOv3_05533	BCL2L15	191	289	243	284	189	203	189	209	202	226	111	287	96	214
TKOv3_17545	DPCD	473	407	464	336	385	335	503	477	395	282	310	307	578	472
TKOv3_04350	ATAD1	414	477	450	388	451	608	433	357	361	455	434	173	509	487
TKOv3_54412	SH3BP1	273	254	165	200	314	266	278	260	167	184	101	81	217	17
TKOv3_27214	HIST2H2AB	218	276	264	283	317	313	235	249	259	231	168	277	265	150
TKOv3_06251	BST2	324	156	202	227	210	175	198	328	217	259	132	396	235	402
TKOv3_47552	PRDM15	364	312	483	325	339	398	251	365	366	437	232	216	204	340
TKOv3_60165	TBCE	187	97	10	92	12	60	35	261	66	49	90	56	7	16
TKOv3_44132	PCED1B	411	206	262	308	208	147	206	377	237	183	304	222	253	204
TKOv3_65913	USP15	236	173	263	129	230	339	191	238	221	211	185	85	104	167
TKOv3_61362	TIMP1	286	221	292	427	305	586	424	311	352	408	367	363	402	237
TKOv3_18431	EEF1D	296	205	153	148	360	206	255	267	160	157	163	182	349	316
TKOv3_34645	MAGED2	241	259	235	301	189	264	332	229	214	385	177	185	289	205
TKOv3_21865	FCAMR	251	182	197	169	385	279	265	218	272	129	261	180	122	175
TKOv3_66585	VPS54	167	132	136	99	98	34	51	108	153	135	104	85	157	73
TKOv3_21511	FASTKD2	384	173	224	187	327	151	373	355	270	290	212	489	302	247
TKOv3_58173	SRGAP3	165	224	167	187	185	224	223	194	142	161	221	217	234	218
TKOv3_67084	WDR82	331	76	69	87	18	51	20	365	11	10	7	15	128	9
TKOv3_67293	WNT11	189	197	159	217	174	182	125	201	163	41	43	146	112	175
TKOv3_20726	FAM172A	313	268	378	413	207	362	436	332	285	489	429	173	338	322
TKOv3_20345	FAHD2B	266	398	316	282	310	511	698	223	357	451	302	231	326	239
TKOv3_46225	PLP1	197	167	91	154	249	121	150	173	98	96	167	62	76	114
TKOv3_27490	HNRNPR	438	185	174	230	275	220	224	331	184	138	189	208	327	158
TKOv3_37679	MTDH	236	382	304	282	295	181	215	215	276	257	334	249	170	302
TKOv3_42342	OR52B6	514	315	362	419	481	328	539	435	421	492	388	430	475	305
TKOv3_36354	MIOS	99	48	18	27	98	26	49	160	47	72	121	36	51	79
TKOv3_16296	DEFA6	314	337	270	193	302	322	272	278	192	234	395	348	263	325
TKOv3_15705	DAPK3	131	165	159	148	120	165	96	209	98	180	125	424	178	59
TKOv3_43899	PCDH19	208	319	252	194	249	265	253	251	303	318	332	276	439	471
TKOv3_58919	STRIP2	384	539	382	395	365	346	303	349	299	283	287	219	331	280
TKOv3_44190	PCMTD2	376	253	278	214	329	248	181	358	219	211	201	215	170	302
TKOv3_19819	ESCO1	292	199	145	126	151	73	88	229	160	108	129	65	104	56
TKOv3_14795	CTBS	390	394	423	417	434	600	334	400	363	436	347	637	418	536
TKOv3_43000	OSR2	376	479	485	378	461	392	543	405	415	437	196	248	306	346
TKOv3_57892	SPINT3	167	179	146	185	173	219	413	201	207	289	212	272	342	184
TKOv3_48907	PTPRCAP	345	313	200	155	141	337	367	377	229	166	150	410	146	164
TKOv3_22950	FRMPD2	181	114	136	112	128	97	134	217	47	101	133	134	271	137
TKOv3_24348	GJB7	310	259	290	261	224	112	194	314	202	191	186	93	138	252
TKOv3_32237	KRT9	277	254	260	203	174	179	312	233	107	140	155	1127	121	55
TKOv3_00417	ABR	193	177	123	212	345	238	227	195	211	198	269	255	134	198
TKOv3_12154	CHIC1	310	267	239	180	126	192	303	264	255	252	301	263	215	346
TKOv3_45267	PHPT1	74	24	56	74	70	47	73	94	32	49	20	4	22	37
TKOv3_24262	GINS4	210	126	49	196	65	51	41	178	99	94	67	15	65	34
TKOv3_58043	SPSB4	325	332	422	344	488	531	707	250	408	428	282	403	302	412
TKOv3_21788	FBXO44	389	149	132	214	209	318	192	356	249	241	265	193	169	364
TKOv3_20447	FAM115C	280	127	138	136	61	185	263	209	75	127	101	224	105	193
TKOv3_44659	PDZD7	217	180	123	118	130	164	94	199	164	142	170	292	383	226
TKOv3_52460	RTN1	194	128	144	191	173	276	230	248	243	233	293	188	250	130
TKOv3_28421	IER5	161	84	77	49	54	77	42	164	66	99	105	141	88	170
TKOv3_12186	CHML	428	437	260	280	337	450	432	361	264	186	260	354	232	372
TKOv3_43685	PARP9	282	262	294	239	260	333	413	287	286	138	193	417	344	153
TKOv3_01160	ADAP1	371	341	324	309	517	468	560	447	442	212	418	341	171	247
TKOv3_27741	HPN	299	153	291	97	279	166	354	241	170	171	276	177	194	113
TKOv3_63127	TNS1	144	100	131	127	92	179	69	193	128	186	144	79	91	126
TKOv3_40320	NPHP3	353	265	204	206	310	299	292	345	318	313	358	276	322	233
TKOv3_47422	PPP6R2	245	138	158	253	201	161	156	180	154	206	87	65	165	22
TKOv3_14227	CRAT	572	492	734	477	573	286	467	658	455	363	489	424	218	488
TKOv3_06306	BTBD8	117	254	275	215	174	126	259	129	85	131	117	168	201	132
TKOv3_62099	TMEM184B	383	497	590	419	508	416	440	380	378	276	367	391	258	347
TKOv3_46106	PLEKHG5	332	171	167	176	167	322	177	252	159	239	225	129	290	342
TKOv3_09638	CBR3	470	649	885	520	624	595	700	391	523	461	587	394	554	586
TKOv3_14480	CRYBB2	595	595	605	614	672	570	575	573	516	525	586	582	594	589
TKOv3_07022	C16orf47	396	389	460	450	598	508	607	405	301	328	464	643	675	498
TKOv3_54916	SLA2	261	371	332	341	224	309	338	360	353	268	391	192	389	324
TKOv3_54524	SHC3	639	856	928	733	958	759	796	577	825	574	645	487	681	748
TKOv3_07830	C21orf58	318	370	385	374	463	422	266	369	297	463	322	397	270	401
TKOv3_68635	ZMYND11	176	207	70	44	211	162	79	163	99	146	114	174	104	274
TKOv3_24086	GFRA1	350	286	411	221	243	235	374	289	248	232	338	301	340	358
TKOv3_56734	SMIM13	259	305	273	303	305	296	185	268	241	458	244	153	308	204
TKOv3_65441	UBXN7	152	184	171	185	152	213	149	144	266	187	135	249	263	286
TKOv3_61774	TMEM106A	500	463	478	360	554	465	435	478	293	366	356	272	533	465
TKOv3_59232	SUSD1	117	90	182	158	231	166	190	166	290	107	171	198	109	90
TKOv3_17578	DPH2	169	63	107	70	56	80	77	106	16	30	81	45	79	47
TKOv3_33407	LPAR2	177	122	156	104	233	220	333	176	84	125	122	252	184	135
TKOv3_49618	RAC2	158	283	187	125	254	164	146	149	112	119	143	129	110	32
TKOv3_66054	USP5	554	269	264	115	454	310	326	558	155	184	283	367	157	190
TKOv3_54287	SGK3	170	145	102	106	200	130	276	158	280	281	406	319	238	185
TKOv3_62870	TNFAIP8L1	349	216	188	200	171	216	348	392	265	206	259	298	380	81
TKOv3_63519	TRA2B	211	139	209	91	216	111	145	168	154	98	52	26	45	45
TKOv3_02183	ALOX15	316	316	218	163	361	291	260	346	242	207	311	291	306	152
TKOv3_11651	CELSR3	284	220	193	122	159	187	325	281	116	128	133	198	201	162
TKOv3_06300	BTBD7	323	438	651	546	347	482	585	370	434	454	348	522	510	371
TKOv3_40038	NNAT	395	445	492	323	345	279	542	382	362	492	400	419	458	576
TKOv3_59834	TAOK2	168	217	102	288	219	235	199	151	107	157	189	42	140	154
TKOv3_63479	TPSAB1	157	54	79	7	79	117	119	141	91	79	147	92	19	63
TKOv3_20341	FAHD1	241	94	144	169	191	162	72	256	209	104	92	140	55	56
TKOv3_49712	RADIL	469	337	384	296	513	534	487	394	319	332	275	339	274	440
TKOv3_18311	ECHDC3	239	178	273	272	258	361	307	250	238	195	131	129	197	259
TKOv3_02984	AP2M1	149	76	127	44	77	41	74	135	49	90	89	10	51	4
TKOv3_08694	C9orf16	187	152	120	47	79	167	123	182	112	130	162	108	30	144
TKOv3_61675	TMCC2	191	204	217	143	292	95	211	201	182	184	187	212	241	58
TKOv3_41266	OBSCN	325	198	157	230	87	407	108	320	176	256	219	190	114	186
TKOv3_04165	ASB9	228	148	167	83	118	109	141	288	68	77	52	20	81	69
TKOv3_06982	C15orf57	181	217	185	162	88	120	114	216	97	190	99	43	83	72
TKOv3_32493	LARP7	412	294	507	286	235	378	361	474	400	390	402	164	228	285
TKOv3_06603	C11orf44	244	397	267	208	180	366	391	321	263	228	321	378	277	290
TKOv3_20913	FAM19A5	213	272	262	199	242	243	100	161	64	144	139	194	143	205
TKOv3_07285	C19orf35	138	167	154	151	144	130	214	164	161	149	136	132	141	271
TKOv3_03391	AREL1	291	304	233	333	221	313	327	259	211	280	192	188	286	117
TKOv3_05956	BNC2	303	192	268	195	261	313	156	268	202	179	184	148	332	189
TKOv3_00375	ABHD6	175	116	181	156	155	177	166	150	174	158	218	189	141	286
TKOv3_28559	IFNL1	172	156	188	127	174	132	198	193	107	109	155	121	215	92
TKOv3_09357	CAPZA2	149	270	280	237	305	211	287	161	209	190	236	212	327	222
TKOv3_12967	CLNS1A	123	0	3	0	0	0	0	118	0	0	0	0	0	0
TKOv3_31157	KIAA1324	314	162	272	228	232	323	300	281	147	204	206	101	66	236
TKOv3_40647	NRTN	125	215	135	186	138	206	360	159	105	188	46	174	148	133
TKOv3_34688	MAGOH	263	196	63	80	134	95	186	267	126	164	185	44	81	280
TKOv3_57826	SPICE1	206	180	114	136	139	152	222	205	165	159	277	165	119	228
TKOv3_49640	RAD18	157	207	135	116	119	92	114	131	176	148	267	66	84	181
TKOv3_22853	FOXRED2	336	317	442	467	371	403	322	263	338	285	297	268	364	409
TKOv3_40902	NUDCD1	164	121	97	90	196	67	148	129	131	82	56	49	43	46
TKOv3_03348	AQP9	460	627	756	577	438	647	715	402	456	440	371	435	450	504
TKOv3_58945	STT3B	247	105	74	101	124	136	228	257	101	72	125	307	160	115
TKOv3_13856	CORO1B	255	212	200	113	213	186	206	296	379	230	206	377	351	256
TKOv3_65462	UCKL1	354	381	242	317	349	353	240	354	468	372	358	196	470	214
TKOv3_05893	BMP15	340	282	304	337	359	153	118	279	372	387	543	452	706	538
TKOv3_25384	GPR182	243	52	96	93	147	36	66	266	78	83	47	160	77	103
TKOv3_61829	TMEM123	248	334	316	293	309	371	373	249	232	250	296	252	141	317
TKOv3_41866	OR1Q1	362	524	454	423	351	380	724	410	483	449	440	439	437	213
TKOv3_38370	MYOCD	228	158	255	244	246	158	292	237	168	101	224	216	108	156
TKOv3_55535	SLC26A11	193	94	86	123	131	131	132	227	76	94	69	94	128	54
TKOv3_02316	AMICA1	433	436	569	385	518	601	613	385	624	420	443	644	725	338
TKOv3_65107	UBA7	410	104	189	121	209	233	232	347	179	143	152	29	140	259
TKOv3_60403	TCF4	280	408	336	332	247	370	300	209	313	291	264	174	267	108
TKOv3_37047	MRFAP1	134	102	207	141	122	139	206	110	64	79	90	117	64	136
TKOv3_49486	RAB40A	355	484	294	300	362	284	383	431	250	329	325	439	416	213
TKOv3_42176	OR4K14	219	219	247	153	168	263	250	208	217	221	209	222	402	154
TKOv3_27137	HIST1H2BJ	154	131	226	119	167	141	84	175	106	165	90	146	191	75
TKOv3_29956	ITIH5	55	129	96	43	89	106	27	46	112	87	73	96	518	163
TKOv3_00074	AAMP	215	2	3	16	0	11	7	270	25	1	8	28	5	0
TKOv3_10648	CD163L1	266	335	420	350	248	337	335	277	211	241	322	94	259	312
TKOv3_69348	ZNF432	265	226	154	314	249	219	305	322	381	242	576	415	384	439
TKOv3_62848	TNF	167	354	165	204	269	277	196	177	87	108	260	196	231	383
TKOv3_65515	UFSP1	193	160	200	69	91	63	85	178	84	122	130	171	219	141
TKOv3_29172	ILDR1	251	351	315	284	358	261	503	236	216	289	273	151	298	158
TKOv3_36456	MLANA	247	305	208	243	170	309	321	265	260	381	258	205	345	183
TKOv3_25738	GRIA4	211	329	158	226	193	210	222	198	119	229	217	256	312	176
TKOv3_54434	SH3D19	319	412	343	321	268	351	337	297	324	323	319	224	465	583
TKOv3_35119	2020-03-02	334	300	325	221	274	185	328	347	284	290	286	540	260	195
TKOv3_08261	C5orf28	164	187	146	126	317	117	162	196	109	186	214	114	128	91
TKOv3_27370	HMGXB4	203	166	79	98	80	207	105	166	97	162	107	130	60	285
TKOv3_30856	KDM4A	254	188	186	278	277	173	176	238	219	128	167	443	327	212
TKOv3_26575	HCN3	368	188	142	103	276	163	41	318	116	168	185	256	127	156
TKOv3_60507	TCTN3	206	189	171	143	212	127	104	204	179	138	129	164	61	206
TKOv3_54331	SGSM2	232	67	162	140	101	79	140	240	131	101	95	86	218	81
TKOv3_48173	PRRT4	190	156	240	280	145	191	169	186	204	253	230	172	170	328
TKOv3_12468	CIB2	199	264	364	305	245	216	227	185	228	201	108	101	128	161
TKOv3_48314	PSAPL1	252	301	267	236	315	257	352	316	221	335	234	435	493	86
TKOv3_39178	NDUFB6	189	78	80	99	93	79	63	194	61	76	112	223	126	366
TKOv3_51350	RNASEH2C	183	65	168	55	105	68	24	198	91	80	114	28	18	85
TKOv3_16803	DIRAS2	195	147	110	186	113	103	103	198	176	111	147	128	64	200
TKOv3_05364	BAZ2B	197	224	131	141	212	261	224	256	300	201	117	107	123	32
TKOv3_59548	SYT8	230	140	113	99	50	60	125	298	62	92	220	126	202	164
TKOv3_25722	GRHPR	227	129	211	194	209	156	171	211	171	209	243	252	183	275
TKOv3_58693	STAU1	267	238	204	239	192	202	90	191	299	314	284	206	304	209
TKOv3_46386	PNISR	202	223	126	155	164	173	168	248	258	131	114	123	125	137
TKOv3_40149	NOP2	198	107	13	18	110	116	55	228	65	53	90	99	71	170
TKOv3_03441	ARFRP1	461	120	214	110	174	71	216	435	118	151	129	61	234	81
TKOv3_15231	CXorf56	251	345	320	234	336	397	218	276	272	313	298	150	228	279
TKOv3_47003	PPFIA2	153	128	191	97	60	84	165	165	156	166	140	151	100	216
TKOv3_10600	CCT5	374	205	133	72	111	108	48	320	85	84	144	65	41	103
TKOv3_32320	LACRT	273	447	319	349	330	181	353	376	269	321	155	234	454	175
TKOv3_59662	TACSTD2	222	332	292	141	247	197	264	235	161	311	302	319	222	116
TKOv3_49145	PYCR2	282	241	167	145	147	64	238	273	189	194	161	236	170	142
TKOv3_58846	STOM	266	380	552	277	437	424	343	281	364	296	226	370	491	234
TKOv3_66299	VCPIP1	372	339	424	236	536	328	322	351	229	315	294	186	203	205
TKOv3_07417	C1QL3	229	276	327	261	316	248	225	222	302	287	215	405	442	345
TKOv3_31224	KIAA1586	248	304	406	278	397	239	265	303	339	325	370	201	202	254
TKOv3_16333	DEFB123	250	281	301	332	247	248	424	244	448	382	307	438	500	337
TKOv3_27818	HRH2	291	199	287	308	374	233	211	262	232	160	214	182	519	313
TKOv3_00410	ABLIM2	449	561	543	473	751	556	645	454	524	393	412	634	839	545
TKOv3_42898	ORMDL2	177	164	211	261	248	234	225	171	120	125	119	107	74	142
TKOv3_12169	CHKA	202	153	297	170	166	218	224	189	166	141	160	86	62	464
TKOv3_12556	CKAP2L	144	144	50	165	127	105	21	142	102	160	141	53	78	58
TKOv3_06053	BPIFB4	337	469	251	317	450	407	455	268	276	305	314	673	304	258
TKOv3_40202	NOTCH4	491	508	429	355	698	478	320	478	346	316	423	477	340	338
TKOv3_53044	SCAP	209	238	218	242	99	239	293	224	332	398	520	250	167	260
TKOv3_35245	MAT2B	414	363	541	294	395	267	623	438	484	357	378	258	462	223
TKOv3_64494	TSTD2	280	446	389	345	482	423	502	290	360	480	258	357	606	290
TKOv3_02163	ALKBH8	554	453	332	402	582	464	455	517	474	376	445	550	540	517
TKOv3_08643	C9	191	169	182	107	122	225	163	179	220	215	140	71	75	186
TKOv3_12308	CHRNA10	302	77	185	212	177	115	281	250	194	233	248	148	162	212
TKOv3_55624	SLC2A1	352	373	318	214	283	282	274	323	144	109	131	203	191	176
TKOv3_14091	CPNE4	342	364	195	258	273	376	347	279	419	440	345	499	502	569
TKOv3_11695	CENPJ	172	287	263	141	194	192	189	219	300	101	268	148	272	145
TKOv3_00622	ACKR4	229	233	177	187	276	301	250	209	190	191	305	264	322	234
TKOv3_32407	LAMP1	288	238	200	179	259	142	146	252	104	145	198	192	106	177
TKOv3_30743	KCTD13	280	264	284	146	229	187	183	232	102	256	150	154	143	130
TKOv3_06872	C14orf166B	260	288	162	262	197	192	179	302	191	288	332	280	167	179
TKOv3_13862	CORO1C	191	70	38	38	53	16	51	196	89	77	67	18	16	18
TKOv3_27529	HOOK2	159	107	145	217	458	73	184	177	86	177	190	266	192	116
TKOv3_13508	COL12A1	485	430	480	524	458	362	626	474	425	480	474	437	554	235
TKOv3_45558	PIN1	429	421	490	340	577	528	351	415	320	237	213	413	515	462
TKOv3_23371	GABRA4	386	237	458	347	439	462	485	401	338	428	269	420	410	308
TKOv3_44780	PET117	693	134	123	160	158	179	177	702	161	169	132	537	562	553
TKOv3_32999	LIG1	193	219	182	97	232	159	253	239	138	63	111	163	133	104
TKOv3_19275	ENGASE	255	237	273	293	263	349	269	220	193	216	256	208	339	306
TKOv3_22833	FOXP4	194	154	61	106	182	119	158	208	40	89	48	123	50	152
TKOv3_51981	RPL35A	264	102	185	179	261	168	155	263	96	54	125	31	150	216
TKOv3_22344	FIS1	394	362	197	221	222	253	244	382	269	303	258	205	359	361
TKOv3_43932	PCDHA12	234	294	350	228	361	298	219	265	297	202	254	149	291	305
TKOv3_09026	CACTIN	77	13	0	4	6	0	1	53	3	0	0	7	10	0
TKOv3_30559	KCNJ5	354	509	570	422	439	452	316	353	324	257	290	373	328	362
TKOv3_63668	TRDMT1	268	360	454	317	577	383	337	233	266	268	275	299	442	269
TKOv3_42937	OSBPL5	416	285	233	284	160	332	220	368	194	233	233	242	358	180
TKOv3_02975	AP2A2	256	214	275	152	378	206	153	309	212	279	248	195	193	118
TKOv3_09088	CALCOCO2	190	173	189	159	113	145	108	183	184	97	150	160	204	235
TKOv3_09069	CALB1	145	173	162	134	221	71	144	112	108	134	120	123	226	114
TKOv3_64955	TXNDC17	312	239	321	256	347	222	299	312	193	278	236	249	355	259
TKOv3_54723	SIK2	405	537	515	641	668	457	486	431	325	405	549	293	416	367
TKOv3_69035	ZNF280C	274	225	422	365	260	425	225	320	198	188	211	390	226	110
TKOv3_12089	CHD4	211	242	151	126	215	126	121	230	137	178	178	131	179	123
TKOv3_17304	DNAJC5G	323	243	385	409	319	299	352	315	172	302	407	369	257	155
TKOv3_49161	PYGB	123	54	267	114	204	61	103	152	128	87	284	176	132	128
TKOv3_58336	SS18L1	294	187	224	230	387	275	290	358	417	329	216	307	271	243
TKOv3_63853	TRIM41	206	128	119	114	192	194	126	197	141	196	125	136	199	145
TKOv3_46937	PPAPDC1B	283	194	223	244	520	276	250	321	254	197	201	258	202	268
TKOv3_50186	RBM14	274	112	135	109	121	71	104	167	185	188	161	99	59	39
TKOv3_54769	SIPA1L2	396	259	290	299	380	341	309	338	405	345	476	369	350	474
TKOv3_01458	ADTRP	256	215	273	217	185	241	213	216	322	388	131	255	298	514
TKOv3_51625	RNF222	370	330	217	323	347	315	225	426	422	303	299	305	267	338
TKOv3_39518	NFE2L1	327	346	254	225	191	306	299	307	149	208	183	323	267	282
TKOv3_41495	OPALIN	287	175	166	188	191	122	204	211	166	177	177	432	146	119
TKOv3_22557	FMO6P	369	323	334	312	281	307	646	363	353	417	379	552	633	469
TKOv3_61379	TINAGL1	109	80	36	58	40	42	78	132	50	54	8	60	147	80
TKOv3_14842	CTH	190	339	352	338	353	288	500	203	193	307	348	211	269	192
TKOv3_03763	ARL13A	439	363	395	395	423	452	499	452	365	465	320	647	370	307
TKOv3_00163	ABCA8	186	326	227	142	320	269	204	200	147	90	208	110	358	253
TKOv3_19396	ENTPD8	162	116	101	70	65	56	60	142	27	53	83	92	54	4
TKOv3_15074	CUX2	187	258	122	181	198	133	120	205	199	167	158	140	239	295
TKOv3_21320	FAM83D	367	209	365	157	204	284	173	356	148	210	249	368	269	187
TKOv3_56591	SMARCA5	243	89	84	33	102	144	56	255	107	65	42	79	56	62
TKOv3_43371	PAFAH2	301	237	288	207	243	131	343	249	154	254	176	294	255	224
TKOv3_36545	MLXIP	203	64	87	87	116	81	118	163	84	136	46	73	58	62
TKOv3_59672	TADA2A	353	196	104	188	132	157	135	258	165	237	173	178	239	205
TKOv3_47918	PROK2	373	418	339	355	461	379	479	377	384	241	333	409	349	432
TKOv3_55868	SLC37A1	212	428	233	260	185	303	385	266	318	308	262	538	202	296
TKOv3_59960	TAS2R50	251	357	302	339	304	262	301	256	331	337	360	242	294	377
TKOv3_56723	SMIM1	316	285	270	210	244	354	317	304	157	148	248	185	195	190
TKOv3_62513	TMEM52B	281	310	317	270	241	286	330	345	317	276	431	245	287	628
TKOv3_03256	APOL2	565	398	249	216	382	312	373	459	292	304	254	191	365	271
TKOv3_24130	GGH	357	407	303	708	490	474	521	354	456	353	369	659	431	297
TKOv3_14250	CRCT1	386	509	459	465	519	490	465	456	438	322	409	446	382	239
TKOv3_55625	SLC2A10	192	217	107	144	113	145	222	167	146	109	109	119	146	154
TKOv3_22120	FGF11	339	234	292	365	310	269	402	349	318	157	278	243	338	430
TKOv3_54506	SHARPIN	232	165	227	148	178	181	208	207	84	149	168	110	96	67
TKOv3_32388	LAMB4	179	106	107	72	69	70	174	140	53	132	118	69	76	184
TKOv3_54972	SLC10A6	689	682	440	612	644	530	717	629	489	592	398	362	358	505
TKOv3_68988	ZNF260	276	529	501	297	520	396	377	245	355	427	351	516	485	337
TKOv3_06678	C11orf83	277	178	143	279	173	260	398	218	138	105	155	145	128	190
TKOv3_58810	STK38	298	310	222	305	372	259	244	265	218	289	328	142	165	240
TKOv3_30211	KAL1	231	347	398	295	321	426	261	219	341	382	334	260	501	342
TKOv3_07807	C21orf128	291	419	338	310	496	384	296	306	475	449	466	418	335	553
TKOv3_45874	PLAA	447	460	486	448	462	367	537	397	424	427	466	348	718	419
TKOv3_63938	TRIM65	225	82	163	139	113	106	151	222	190	299	147	210	346	232
TKOv3_65150	UBD	251	267	351	258	118	250	184	253	275	163	330	179	148	241
TKOv3_10317	CCL14	239	209	180	217	371	275	322	196	264	303	156	285	398	123
TKOv3_43633	PARN	428	187	160	137	216	212	163	418	150	166	212	327	193	439
TKOv3_07044	C16orf70	305	350	192	129	266	323	225	253	348	250	203	318	145	262
TKOv3_47254	PPP1R35	314	168	182	71	123	152	77	321	30	90	63	102	15	148
TKOv3_17619	DPP4	290	327	182	236	375	291	487	283	236	127	192	62	144	194
TKOv3_37633	MT1G	456	483	389	333	347	390	313	439	378	330	441	532	419	489
TKOv3_53003	SCAF11	143	112	120	116	204	225	101	212	186	124	188	107	157	326
TKOv3_09269	CAPG	347	249	156	176	169	203	217	364	245	226	148	213	240	180
TKOv3_30986	KIAA0195	181	188	201	167	64	206	143	169	66	29	48	99	213	136
TKOv3_22264	FHDC1	334	313	384	383	299	272	543	319	299	524	228	342	379	541
TKOv3_43751	PAX1	202	249	225	188	358	234	149	236	240	232	270	430	200	174
TKOv3_27556	HOXA10	142	221	170	146	302	174	185	179	89	111	142	132	187	91
TKOv3_29579	IQCJ	342	189	256	295	267	203	275	304	273	239	222	300	410	258
TKOv3_15977	DCTN3	74	52	110	50	90	118	69	77	67	40	86	20	26	46
TKOv3_56501	SLK	143	73	141	106	175	143	160	170	117	88	211	48	78	261
TKOv3_68328	ZFHX3	268	178	151	115	219	123	182	219	169	125	148	175	73	314
TKOv3_31999	KRBA1	184	247	205	170	172	189	268	161	191	115	155	170	127	167
TKOv3_38001	MVD	374	224	243	210	271	124	165	356	316	137	159	214	135	239
TKOv3_08563	C8orf12	256	291	278	248	517	319	446	241	336	218	271	336	306	266
TKOv3_51637	RNF25	189	202	227	128	187	165	167	183	158	162	167	127	138	142
TKOv3_50551	REEP6	455	273	360	205	396	192	386	496	343	292	161	328	523	375
TKOv3_28472	IFIH1	249	226	194	325	286	302	310	241	299	252	200	306	311	252
TKOv3_47931	PROL1	269	142	265	220	210	183	335	171	247	215	252	244	549	475
TKOv3_42325	OR52A1	356	442	645	360	759	483	768	398	358	376	389	623	505	660
TKOv3_44429	PDE6C	237	260	257	136	319	116	252	221	189	200	221	249	83	139
TKOv3_00538	ACAP2	269	208	263	170	124	294	262	275	229	230	218	243	231	110
TKOv3_65278	UBE2Z	363	491	279	233	333	237	305	270	324	286	359	146	291	139
TKOv3_26094	GTF2I	246	234	265	209	336	242	286	218	180	190	249	424	317	296
TKOv3_55303	SLC22A6	188	52	82	36	100	159	97	145	109	127	48	148	186	152
TKOv3_04396	ATF3	191	177	271	196	230	250	203	174	304	161	278	159	130	179
TKOv3_23997	GDPD3	232	91	184	106	139	102	151	279	252	86	65	97	60	121
TKOv3_16564	DGKD	209	117	219	176	232	110	175	233	195	241	244	198	121	102
TKOv3_22164	FGF23	438	267	558	288	297	273	453	395	354	249	283	188	283	407
TKOv3_59379	SYN3	590	586	771	477	583	446	449	460	359	560	384	290	436	433
TKOv3_54781	SIRPB1	515	666	663	805	610	755	826	504	562	432	506	354	628	444
TKOv3_59534	SYT5	185	105	250	207	124	173	146	229	131	206	110	326	146	172
TKOv3_10287	CCHCR1	278	223	345	156	242	255	139	297	142	275	203	110	286	289
TKOv3_39165	NDUFB11	214	111	71	48	105	104	117	174	110	57	52	156	317	189
TKOv3_31458	KIFAP3	159	105	123	68	162	149	97	96	113	127	161	80	108	95
TKOv3_08594	C8orf44	324	524	362	347	400	341	387	328	307	369	463	326	507	323
TKOv3_14617	CSNK1A1	152	151	112	71	87	85	112	143	143	111	122	37	82	116
TKOv3_60830	TFAM	346	93	59	33	87	95	88	276	61	38	23	128	172	101
TKOv3_33499	LPXN	366	301	382	239	490	335	164	318	293	151	298	217	357	107
TKOv3_63948	TRIM68	237	33	27	29	22	35	20	275	21	28	8	12	36	54
TKOv3_34105	LTBP2	189	241	176	231	192	109	190	148	204	146	193	190	132	82
TKOv3_08978	CACNA2D4	296	278	295	135	193	361	199	334	239	272	139	182	385	230
TKOv3_10682	CD1D	172	138	243	184	338	225	203	194	186	146	169	118	140	89
TKOv3_60899	TFF2	100	86	135	56	153	49	149	114	68	66	126	134	54	193
TKOv3_30529	KCNJ12	488	562	554	445	641	462	577	526	458	322	414	554	362	452
TKOv3_57649	SPATA33	186	50	156	93	120	57	40	207	137	77	154	110	155	90
TKOv3_47578	PRDM8	198	325	351	268	174	426	284	196	173	209	238	303	112	217
TKOv3_28804	IKBIP	257	208	285	130	194	134	147	241	239	247	206	166	102	290
TKOv3_56703	SMG5	251	87	63	34	148	105	134	226	20	9	6	49	65	47
TKOv3_22136	FGF17	219	240	239	115	230	176	295	182	119	213	114	176	209	91
TKOv3_14928	CTSA	220	166	201	233	73	223	193	168	155	206	187	121	160	186
TKOv3_28869	IL12B	181	153	198	100	147	245	177	148	185	217	165	217	136	162
TKOv3_46375	PMVK	164	192	199	198	222	128	238	181	187	205	113	146	104	180
TKOv3_40185	NOSTRIN	179	274	187	237	222	307	143	210	303	217	276	304	163	166
TKOv3_01050	ADAM33	176	131	160	288	187	296	177	222	262	232	189	370	292	276
TKOv3_11625	CELF3	249	286	303	345	294	285	277	249	382	380	193	194	362	409
TKOv3_61840	TMEM126B	320	185	298	122	166	197	68	317	183	220	259	194	171	127
TKOv3_08847	CA5B	173	202	178	258	274	235	254	150	305	258	245	236	180	297
TKOv3_69015	ZNF276	288	64	148	89	197	97	117	355	112	148	75	266	31	63
TKOv3_20340	FAHD1	581	665	457	562	798	574	446	588	547	607	721	877	899	635
TKOv3_36745	MOB3C	405	294	214	210	220	234	233	438	228	233	296	292	445	591
TKOv3_22478	FLRT2	273	362	424	389	334	279	275	323	293	461	283	304	537	388
TKOv3_59034	STXBP5L	231	195	220	163	191	180	203	262	274	183	231	287	173	288
TKOv3_61773	TMEM105	437	338	325	237	313	328	233	343	285	199	169	443	383	221
TKOv3_25026	GPAA1	347	229	218	247	174	220	258	351	185	232	352	212	185	321
TKOv3_62535	TMEM57	439	289	224	353	359	358	345	465	418	317	248	588	360	531
TKOv3_36210	MGP	488	782	614	498	406	451	630	455	533	315	553	278	542	374
TKOv3_70542	ZSCAN23	284	177	161	296	210	183	118	209	183	251	104	160	133	231
TKOv3_31929	KNCN	325	299	348	378	379	329	379	375	326	269	240	503	344	471
TKOv3_59580	SZRD1	618	328	151	281	185	130	205	596	274	166	202	181	197	228
TKOv3_63075	TNNT1	150	93	156	137	139	171	205	131	194	154	114	394	323	293
TKOv3_32162	KRT5	492	480	357	389	273	541	279	515	438	315	461	464	484	359
TKOv3_36191	MGEA5	285	182	280	155	226	233	275	336	66	194	102	84	74	84
TKOv3_46919	PPAN	544	556	476	443	667	590	899	561	486	504	658	757	493	540
TKOv3_42479	OR5B2	304	327	418	358	424	324	282	238	233	363	351	230	479	390
TKOv3_61121	THEM6	180	206	165	92	116	136	150	196	64	150	145	155	107	155
TKOv3_22647	FOLH1	129	116	152	114	128	129	74	183	104	146	137	111	159	188
TKOv3_27842	HS1BP3	228	256	287	384	221	168	178	241	156	163	209	92	176	207
TKOv3_02971	AP2A1	500	280	262	304	248	114	261	541	271	295	187	289	152	262
TKOv3_09447	CASC4	397	274	282	191	236	279	408	357	319	432	287	374	496	153
TKOv3_17803	DSCR4	363	719	533	508	475	455	620	381	299	460	339	271	462	425
TKOv3_30897	KDM6B	701	271	345	326	263	434	412	603	487	161	289	245	372	400
TKOv3_43617	PARK2	365	573	424	321	373	560	468	431	402	539	411	318	927	498
TKOv3_66022	USP42	229	185	348	269	284	353	233	180	122	176	94	170	175	173
TKOv3_57413	SOX30	184	193	223	210	110	326	128	175	228	133	121	217	273	101
TKOv3_32721	LDLRAD4	232	432	268	250	390	220	327	267	297	409	399	331	425	364
TKOv3_70476	ZPBP	97	114	146	82	126	118	108	88	91	53	92	125	43	54
TKOv3_60991	TGIF2	345	502	355	203	217	315	266	362	248	335	194	178	343	150
TKOv3_37902	MUC12	178	86	74	131	33	112	120	177	74	121	111	96	81	60
TKOv3_16690	DHX30	189	67	38	62	112	50	155	220	50	29	66	119	167	118
TKOv3_41380	OGG1	641	585	544	488	470	438	523	699	497	343	441	266	433	377
TKOv3_08548	C7orf73	431	522	405	432	427	421	198	377	416	421	414	308	418	380
TKOv3_02043	ALDH3B2	283	132	157	172	200	270	199	239	231	228	222	405	303	227
TKOv3_44143	PCGF2	480	230	303	171	275	317	187	412	209	175	321	138	284	224
TKOv3_12087	CHD3	506	688	612	461	758	467	607	450	638	341	663	566	415	565
TKOv3_56129	SLC52A2	343	137	313	216	432	289	242	393	181	233	215	140	254	247
TKOv3_35523	MCOLN3	117	145	156	99	128	194	203	105	101	136	120	155	108	215
TKOv3_53428	SDK2	235	293	220	128	231	144	258	310	233	176	276	89	278	231
TKOv3_04842	ATP8B1	272	342	392	233	306	384	392	243	210	142	156	267	412	172
TKOv3_23677	GAS2L2	19	4	0	0	0	0	9	12	3	0	0	0	0	0
TKOv3_22502	FLVCR1	254	217	470	375	622	353	392	269	350	343	336	327	250	102
TKOv3_28535	IFNB1	297	497	381	390	508	675	349	327	467	529	529	434	384	306
TKOv3_21847	FBXW4	398	281	267	257	511	223	293	403	223	209	240	299	367	391
TKOv3_41918	OR2AT4	229	183	249	201	290	367	232	245	275	140	217	201	162	193
TKOv3_66180	UXT	694	242	173	207	162	194	148	549	116	99	172	172	119	65
TKOv3_66208	VAMP8	242	236	171	141	170	168	182	263	96	274	174	197	139	94
TKOv3_26742	HECTD3	139	165	100	156	229	189	212	170	123	110	80	309	139	218
TKOv3_17657	DPRX	308	436	414	358	376	351	313	362	401	426	436	481	540	513
TKOv3_35304	MBD2	250	314	392	334	314	278	285	199	179	244	217	184	288	279
TKOv3_44716	PEG3	252	225	318	201	502	382	332	248	255	362	369	338	417	847
TKOv3_21010	FAM216A	293	240	244	219	305	387	165	333	219	192	239	301	283	278
TKOv3_56698	SMEK2	97	168	131	312	149	164	79	75	240	165	167	202	131	69
TKOv3_05668	BEST3	192	182	190	156	184	122	164	185	171	117	191	250	134	71
TKOv3_07366	C19orf73	214	261	249	140	243	262	182	277	230	154	244	234	419	381
TKOv3_70255	ZNF791	285	455	545	384	576	488	545	307	550	389	433	544	431	419
TKOv3_37781	MTMR10	203	272	340	311	337	397	277	207	424	304	295	272	127	171
TKOv3_24334	GJB4	252	225	132	197	326	244	230	275	172	134	144	189	194	161
TKOv3_11208	CDH26	255	317	187	254	235	268	556	301	258	340	316	191	397	330
TKOv3_58068	SPTBN4	146	70	65	141	129	85	183	120	123	95	141	62	52	64
TKOv3_19090	ELP5	384	24	41	63	24	67	28	381	44	50	59	89	156	78
TKOv3_14690	CSRP2BP	232	235	155	138	92	124	184	228	278	163	135	223	164	235
TKOv3_50384	RBX1	255	3	25	24	4	22	16	232	0	0	4	17	0	9
TKOv3_45298	PHYKPL	347	335	222	282	257	335	378	383	398	349	417	319	508	299
TKOv3_64223	TSC1	203	217	431	282	110	161	169	215	352	183	148	123	99	239
TKOv3_70279	ZNF804A	253	213	183	313	288	135	400	285	315	367	256	435	264	365
TKOv3_29393	INSIG2	191	213	271	278	165	161	368	184	209	174	153	83	140	174
TKOv3_12225	CHMP6	483	133	124	136	138	105	71	444	59	66	82	115	28	147
TKOv3_43438	PAK6	294	266	330	322	256	287	367	334	386	291	492	301	362	196
TKOv3_19555	EPM2AIP1	476	419	348	626	455	315	462	494	352	453	505	726	619	611
TKOv3_24568	GLT8D2	289	285	333	229	267	289	413	308	354	273	119	198	153	270
TKOv3_21146	FAM46B	307	309	399	206	347	395	229	367	345	266	330	442	276	607
TKOv3_11241	CDHR1	158	225	97	154	155	148	119	184	74	212	88	56	119	173
TKOv3_43855	PCBP3	312	300	319	305	334	300	273	332	294	244	351	449	345	519
TKOv3_49853	RAP1A	282	450	343	358	141	408	285	275	363	252	332	363	404	456
TKOv3_51426	RNF125	208	234	260	146	228	191	158	258	127	105	142	172	272	101
TKOv3_00386	ABI2	405	454	365	364	688	415	489	476	606	483	534	309	482	440
TKOv3_05290	BAMBI	58	53	57	53	54	107	26	48	135	53	75	92	99	161
TKOv3_54259	SGCE	316	251	460	235	435	402	328	443	458	463	354	368	360	472
TKOv3_23955	GDF5	190	99	231	139	207	190	202	145	105	304	181	158	146	194
TKOv3_35295	MB21D2	111	102	171	40	217	84	60	113	77	107	125	223	82	48
TKOv3_04880	ATRAID	317	180	246	174	147	98	158	266	168	322	204	138	245	252
TKOv3_33602	LRP1B	302	410	349	266	468	215	349	259	147	161	191	201	369	234
TKOv3_24890	GNRHR	242	440	403	273	580	393	494	298	313	324	358	186	372	321
TKOv3_45299	PHYKPL	413	295	412	243	321	340	345	469	343	270	259	513	391	324
TKOv3_36853	MOS	260	157	195	147	206	186	183	231	284	192	225	118	259	158
TKOv3_22813	FOXO4	240	337	356	321	368	355	363	220	215	248	259	196	209	378
TKOv3_44751	PEPD	300	420	359	230	379	362	143	277	294	344	368	358	485	495
TKOv3_68201	ZDHHC15	133	172	201	95	104	56	125	122	137	47	103	63	233	137
TKOv3_03507	ARHGAP23	373	208	228	302	480	240	311	420	321	329	296	345	387	387
TKOv3_34322	LYST	138	215	165	181	218	57	185	137	142	101	132	112	67	89
TKOv3_51884	RPGRIP1	201	133	243	198	136	208	151	236	262	217	237	349	211	140
TKOv3_32127	KRT33B	197	211	128	137	382	237	126	173	144	124	179	131	83	138
TKOv3_16836	DISP1	288	296	374	250	334	400	330	262	250	182	355	189	346	178
TKOv3_07680	C1orf56	293	120	42	88	126	94	80	273	161	109	133	60	125	76
TKOv3_03253	APOL2	315	302	456	186	257	419	428	301	336	406	305	319	150	238
TKOv3_53649	SEMA3D	275	243	235	289	299	184	182	224	257	286	274	283	482	320
TKOv3_04355	ATAD2	234	130	151	185	246	213	167	225	318	221	224	239	160	381
TKOv3_09884	CCDC147	362	208	325	406	316	426	282	301	218	214	299	336	310	172
TKOv3_53014	SCAF8	409	1023	841	788	706	563	592	470	620	926	1185	385	408	317
TKOv3_46978	PPCDC	289	301	357	245	153	269	302	219	307	208	101	200	282	93
TKOv3_19376	ENTPD3	497	516	377	499	389	526	229	434	395	426	562	451	242	210
TKOv3_32760	LELP1	208	261	382	92	189	177	287	233	184	134	234	111	263	330
TKOv3_05288	BAMBI	161	158	107	139	98	78	84	128	82	99	64	107	71	106
TKOv3_36791	MOGS	243	140	111	66	243	79	113	314	161	180	160	155	106	76
TKOv3_56979	SND1	354	264	292	295	260	294	343	332	248	309	276	266	407	187
TKOv3_67102	WDR88	186	220	140	110	93	211	141	175	155	189	135	136	192	173
TKOv3_34691	MAGOHB	167	257	117	128	90	194	188	120	118	194	184	141	308	121
TKOv3_39200	NDUFS1	289	79	111	102	161	150	215	286	160	174	157	274	222	197
TKOv3_10011	CCDC24	384	317	223	211	230	184	276	406	210	290	206	430	284	373
TKOv3_13176	CNBP	425	185	173	145	401	279	246	411	191	222	175	180	276	265
TKOv3_18647	EGLN1	152	207	331	97	170	144	162	171	123	106	196	185	118	153
TKOv3_22982	FRZB	452	424	587	512	367	554	488	490	480	449	550	414	466	561
TKOv3_55842	SLC35G2	87	122	74	68	148	146	58	110	140	65	52	140	53	74
TKOv3_49318	RAB11FIP5	253	220	144	148	196	213	90	246	206	148	157	181	228	156
TKOv3_69240	ZNF383	349	426	356	329	446	337	378	365	205	295	269	759	625	366
TKOv3_32182	KRT73	338	151	190	186	131	218	189	340	116	63	164	80	135	78
TKOv3_02681	ANKRD40	302	263	252	361	282	240	366	258	253	230	263	366	397	255
TKOv3_70338	ZNF831	329	409	392	567	496	416	361	317	357	390	372	331	265	336
TKOv3_33926	LRRIQ1	430	447	408	252	517	322	404	416	512	350	364	337	370	266
TKOv3_45405	PIGG	206	338	409	283	357	286	278	274	240	186	215	256	317	169
TKOv3_58505	ST6GAL2	487	537	429	477	598	460	559	434	598	520	446	447	362	317
TKOv3_67995	ZBTB8A	244	227	341	308	314	308	270	245	347	280	356	428	422	370
TKOv3_09517	CASP9	370	254	400	203	361	282	372	427	142	228	223	225	184	184
TKOv3_39947	NMD3	297	303	469	300	481	349	447	356	205	400	310	250	325	462
TKOv3_47019	PPFIBP2	405	544	540	473	518	513	583	480	394	562	575	466	699	429
TKOv3_29805	ITCH	177	282	340	168	98	243	192	239	352	329	404	192	142	413
TKOv3_08770	C9orf72	348	579	513	525	719	577	414	320	275	447	345	440	390	707
TKOv3_60232	TBX10	500	485	492	423	346	350	471	454	443	376	397	663	238	587
TKOv3_37295	MRPL52	231	43	48	54	49	27	17	184	65	39	28	103	47	32
TKOv3_22955	FRMPD4	469	650	639	544	730	664	692	503	861	614	501	710	642	588
TKOv3_50383	RBX1	194	69	72	43	103	36	69	152	36	28	28	35	12	38
TKOv3_54819	SIRT7	241	293	343	214	384	196	176	231	333	285	297	393	307	457
TKOv3_27487	HNRNPM	488	431	365	304	257	173	210	502	230	270	145	163	111	140
TKOv3_29696	IRGQ	254	124	134	153	202	242	87	274	109	144	220	73	211	105
TKOv3_67195	WFIKKN1	220	89	52	64	70	169	98	281	105	176	143	111	91	221
TKOv3_66100	USPL1	160	92	94	186	136	157	117	181	50	70	163	65	31	73
TKOv3_28639	IGF1	544	393	534	359	375	528	519	452	464	519	433	615	556	444
TKOv3_09401	CARF	290	253	268	187	276	415	283	224	303	293	265	244	223	243
TKOv3_48691	PTGER1	231	150	297	193	175	142	335	289	201	210	187	418	296	296
TKOv3_54488	SH3YL1	244	322	407	264	301	324	330	302	365	501	334	286	302	460
TKOv3_52015	RPL7A	473	212	216	208	240	258	359	438	195	216	143	190	200	396
TKOv3_22961	FRRS1L	393	256	288	207	360	291	251	326	209	163	267	84	259	160
TKOv3_38870	NCCRP1	201	146	127	79	241	220	86	171	56	93	92	105	99	107
TKOv3_65611	ULBP1	276	230	307	324	148	231	251	325	255	199	378	314	402	274
TKOv3_36086	MFNG	369	452	384	369	571	413	306	424	312	349	195	396	246	545
TKOv3_64277	TSGA13	302	244	175	149	247	188	165	313	188	192	171	59	261	59
TKOv3_05508	BCL2L1	379	352	481	269	535	463	416	455	504	493	581	339	364	345
TKOv3_54336	SGSM3	121	55	134	139	61	100	124	122	69	67	66	74	143	82
TKOv3_61127	THEMIS2	363	221	446	387	265	344	251	427	344	297	358	223	305	416
TKOv3_61326	TIMM21	343	85	106	165	103	115	84	245	131	155	120	122	80	130
TKOv3_11322	CDK2AP2	372	48	83	114	67	83	87	396	42	69	77	82	37	63
TKOv3_19832	ESF1	324	179	146	263	263	371	274	274	195	208	104	72	177	108
TKOv3_69302	ZNF414	495	556	443	527	491	520	868	490	463	287	372	332	421	188
TKOv3_50785	RFX6	343	347	531	382	283	273	391	417	288	335	320	307	486	364
TKOv3_28476	IFIT1	379	440	529	342	342	580	538	371	354	466	408	361	666	414
TKOv3_18027	DUSP4	640	580	412	343	531	493	361	604	394	410	369	553	447	338
TKOv3_56733	SMIM12	189	133	158	293	227	274	293	179	86	82	117	117	149	139
TKOv3_00955	ACY1	434	295	212	264	409	254	371	460	264	241	251	231	180	352
TKOv3_04806	ATP6V1F	306	216	306	226	360	246	286	308	154	245	180	227	129	112
TKOv3_10367	CCL25	240	44	69	105	33	51	86	248	87	53	41	24	87	39
TKOv3_41000	NUFIP2	320	633	552	458	519	434	616	330	289	263	353	321	286	344
TKOv3_04758	ATP6V0D1	247	190	157	168	138	61	142	245	45	23	62	19	27	35
TKOv3_66433	VMAC	245	245	250	157	121	313	312	226	303	237	234	284	315	189
TKOv3_21516	FASTKD5	219	215	159	127	264	219	163	188	151	38	81	100	147	83
TKOv3_53308	SCRT1	249	149	281	156	177	116	83	365	271	140	137	241	140	237
TKOv3_47663	PRICKLE2	293	275	165	263	232	428	329	282	280	268	236	261	377	280
TKOv3_31189	KIAA1456	225	245	250	292	269	185	227	255	152	206	266	178	162	306
TKOv3_66765	WARS	163	144	148	104	111	112	111	154	107	82	101	85	35	92
TKOv3_42702	OR6V1	312	242	261	207	311	388	374	241	355	364	308	233	242	152
TKOv3_64412	TSPEAR	397	448	527	365	474	574	424	387	438	458	465	538	550	382
TKOv3_55065	SLC15A4	201	164	176	156	155	131	189	195	195	143	107	85	220	120
TKOv3_50557	REG1A	456	767	591	542	711	763	617	430	653	533	448	560	468	622
TKOv3_47217	PPP1R18	449	246	404	400	357	443	452	566	365	290	382	276	358	367
TKOv3_07864	C22orf24	370	435	452	362	498	418	535	357	417	384	366	264	373	413
TKOv3_53783	2020-09-11	486	477	418	478	776	505	349	533	485	546	669	652	618	729
TKOv3_59047	STYX	116	85	149	105	84	104	79	123	152	48	53	169	197	36
TKOv3_12283	CHRM1	403	220	327	387	405	438	268	382	381	192	303	204	322	314
TKOv3_60857	TFB2M	435	103	72	214	199	110	194	417	143	96	101	66	323	74
TKOv3_39819	NKG7	457	490	413	446	500	465	494	422	350	364	433	548	532	693
TKOv3_25575	GPRIN2	369	159	146	202	251	147	211	397	110	185	75	209	198	159
TKOv3_55629	SLC2A11	312	344	419	249	430	272	272	320	301	172	316	263	408	241
TKOv3_03809	ARL5A	464	541	722	526	864	732	758	443	585	678	611	502	766	631
TKOv3_18594	EFTUD1	222	94	57	72	75	34	57	198	91	44	33	107	146	22
TKOv3_01073	ADAMTS10	295	627	510	393	433	277	342	305	297	241	335	403	357	311
TKOv3_40480	NR2C2	314	281	261	312	325	210	185	264	256	385	298	333	245	422
TKOv3_02856	ANTXRL	92	79	42	34	40	29	78	107	81	22	40	138	150	99
TKOv3_11603	CELA1	228	100	121	41	68	46	42	224	26	43	55	55	103	0
TKOv3_27090	HIST1H1D	249	169	205	157	284	175	229	273	228	216	82	50	86	182
TKOv3_27274	HLF	490	331	463	441	431	410	277	549	352	390	273	307	337	344
TKOv3_42219	OR4S1	99	162	25	32	82	93	61	83	55	84	29	48	135	28
TKOv3_34921	MAP3K5	177	247	275	168	312	210	210	178	166	171	172	202	332	199
TKOv3_26203	GUCY2D	19	11	2	26	16	40	67	38	23	93	64	7	0	41
TKOv3_00819	ACTB	233	134	162	159	247	127	204	225	264	163	134	150	95	168
TKOv3_35627	MEA1	187	156	240	133	148	88	125	162	188	209	176	176	331	90
TKOv3_21845	FBXW4	242	167	162	122	235	149	91	288	95	146	68	125	215	150
TKOv3_04785	ATP6V1C1	303	224	266	40	158	64	85	313	113	174	108	105	121	94
TKOv3_45205	PHKA2	255	527	295	373	297	227	288	266	202	300	337	314	429	113
TKOv3_58187	SRM	335	276	178	256	77	260	128	322	96	134	58	67	57	106
TKOv3_27738	HPGDS	347	309	241	308	415	366	398	253	309	395	380	299	318	281
TKOv3_70663	luciferase	253	445	382	493	295	626	472	242	430	346	324	118	309	394
TKOv3_02692	ANKRD44	329	387	233	286	526	346	445	284	219	258	280	170	298	196
TKOv3_46673	POLR2D	271	45	58	50	54	65	84	260	54	36	49	98	67	33
TKOv3_35255	MATN2	378	389	442	348	459	423	435	379	384	205	208	124	195	200
TKOv3_06375	BTNL3	370	788	623	629	900	478	954	482	396	504	480	527	818	773
TKOv3_31177	KIAA1429	405	146	196	149	118	139	152	392	126	120	117	39	122	33
TKOv3_46921	PPAP2A	272	359	516	353	406	264	304	354	229	322	349	153	471	338
TKOv3_38527	NAA40	200	171	148	65	68	119	118	252	63	110	55	175	36	89
TKOv3_68386	ZFP62	213	270	352	306	334	284	202	180	223	370	337	248	347	386
TKOv3_52846	SAMHD1	155	121	133	109	303	106	213	175	270	200	127	184	222	284
TKOv3_39938	NMB	345	545	556	446	514	292	410	361	449	410	432	284	292	192
TKOv3_44760	PER3	236	253	116	151	129	166	289	219	216	164	189	203	82	246
TKOv3_61591	TM6SF2	190	284	360	196	238	262	368	202	265	191	293	428	374	71
TKOv3_17873	DTNA	187	201	166	129	101	116	110	216	168	101	118	208	98	187
TKOv3_05751	BICC1	223	162	208	226	250	257	301	207	233	194	191	187	191	360
TKOv3_62922	TNFRSF17	159	223	229	251	195	130	261	173	199	164	141	91	142	107
TKOv3_42144	OR4D5	188	255	370	350	327	273	484	221	350	388	312	219	284	424
TKOv3_22718	FOXD2	264	216	198	122	165	187	89	287	153	170	208	114	112	151
TKOv3_00666	ACOT6	231	271	322	214	184	292	213	245	210	127	180	135	223	61
TKOv3_69866	ZNF621	487	256	274	224	183	285	264	398	240	247	375	480	283	319
TKOv3_43952	PCDHA5	150	170	205	235	261	377	320	160	368	239	179	334	282	222
TKOv3_21929	FCN2	164	89	64	73	72	36	72	141	55	41	57	113	47	30
TKOv3_35675	MED14	175	113	65	62	228	122	115	169	139	108	107	182	176	80
TKOv3_67645	YDJC	158	212	180	121	215	79	187	135	103	94	170	255	202	97
TKOv3_47178	PPP1R13B	146	129	180	131	184	180	278	139	127	132	58	156	216	198
TKOv3_50891	RGS19	318	302	337	282	428	245	400	303	300	392	383	208	246	359
TKOv3_48091	PRR23B	525	166	233	295	420	169	273	501	294	180	359	504	317	214
TKOv3_38635	NAIP	320	273	322	319	296	335	225	370	252	296	299	318	348	195
TKOv3_39876	NLRP1	354	414	318	313	498	440	278	373	390	443	360	359	471	202
TKOv3_70302	ZNF812	286	339	230	295	425	374	488	278	381	317	252	428	363	366
TKOv3_56933	SNAP91	161	212	187	204	317	186	177	146	164	141	224	275	65	250
TKOv3_45500	PIK3CB	404	365	345	415	421	354	351	329	370	409	332	235	462	284
TKOv3_53736	SENP6	306	118	155	132	48	86	48	211	65	50	151	12	67	60
TKOv3_63370	TPD52L3	160	279	187	200	265	258	292	160	199	122	156	75	226	105
TKOv3_13648	COL8A1	160	74	101	115	89	73	92	167	145	142	133	71	48	162
TKOv3_38046	MXRA8	208	96	85	105	139	259	120	221	91	157	97	133	256	85
TKOv3_32781	LENG1	404	163	304	179	440	317	319	418	275	135	185	228	268	146
TKOv3_33719	LRRC29	280	211	308	196	181	289	208	308	195	111	199	66	315	170
TKOv3_39750	NIPAL3	131	203	239	153	89	202	102	181	137	126	133	134	26	139
TKOv3_60792	TEX29	396	367	420	332	272	464	359	442	379	379	515	410	238	246
TKOv3_14635	CSNK1G2	321	323	173	232	134	131	259	350	175	247	152	105	102	104
TKOv3_39900	NLRP2	176	149	209	177	171	76	102	241	232	260	478	363	171	135
TKOv3_63110	TNRC18	259	240	224	216	341	315	259	256	279	319	267	414	255	518
TKOv3_41241	OASL	258	218	210	103	386	133	232	282	99	146	161	116	208	281
TKOv3_39454	NEUROD6	484	363	342	307	454	373	449	477	384	457	449	752	488	388
TKOv3_42105	OR4C15	318	222	227	255	387	354	357	286	378	304	373	171	417	462
TKOv3_54319	SGPP2	299	250	149	367	255	203	467	318	216	250	205	117	224	392
TKOv3_70532	ZSCAN21	118	108	110	66	163	48	138	154	163	109	123	39	109	160
TKOv3_26147	GTPBP8	219	5	19	39	23	24	58	219	7	47	35	22	33	20
TKOv3_12270	CHRD	280	309	280	225	170	213	320	316	164	228	293	164	446	191
TKOv3_09231	CAMSAP2	361	384	314	360	492	277	405	319	189	270	189	355	424	350
TKOv3_32217	KRT82	331	226	299	279	192	287	293	327	146	196	124	29	98	192
TKOv3_23272	FZR1	308	218	343	386	406	149	143	296	345	155	256	348	167	271
TKOv3_54996	SLC12A3	204	177	140	95	222	189	141	219	172	164	68	103	76	124
TKOv3_35233	MASTL	318	175	173	139	81	105	199	386	85	92	66	172	190	125
TKOv3_15724	DAW1	479	340	329	313	482	234	359	397	322	349	419	159	218	626
TKOv3_10416	CCNB2	218	100	101	122	68	77	122	238	90	49	90	94	88	102
TKOv3_16387	DEK	128	304	173	72	236	242	194	133	250	215	189	296	186	398
TKOv3_52098	RPS13	121	150	162	115	187	183	165	82	122	245	166	191	99	129
TKOv3_42910	OSBP	383	9	53	13	15	25	5	396	13	21	26	15	144	28
TKOv3_51294	RNASE10	260	373	470	281	466	360	347	278	291	280	396	322	237	236
TKOv3_19597	EPS8	436	659	762	636	597	701	573	442	565	636	596	578	573	525
TKOv3_44293	PDAP1	131	10	18	5	25	0	25	193	10	5	19	2	2	23
TKOv3_68815	ZNF19	221	155	135	125	125	254	238	163	199	126	289	319	162	71
TKOv3_16771	DIMT1	422	139	303	191	268	161	251	343	129	183	75	28	72	98
TKOv3_42082	OR4A47	222	261	401	271	418	411	484	216	348	360	407	558	376	237
TKOv3_16026	DDA1	774	798	601	737	759	576	550	657	590	453	459	509	647	519
TKOv3_46499	PNRC2	257	89	164	178	142	153	241	289	140	142	142	199	149	137
TKOv3_35047	MAPK8IP1	205	15	5	48	51	45	66	110	17	19	39	139	40	169
TKOv3_25493	GPR64	215	304	306	239	527	411	318	261	306	351	311	277	313	346
TKOv3_62938	TNFRSF1B	205	56	79	122	83	171	155	145	157	146	120	33	168	75
TKOv3_04717	ATP5S	338	294	272	286	323	275	313	303	293	366	303	362	165	333
TKOv3_70312	ZNF821	238	233	138	85	160	137	241	217	251	247	292	83	237	138
TKOv3_57791	SPG20OS	237	238	349	325	292	172	265	217	269	138	118	101	221	131
TKOv3_05151	B4GALNT2	511	362	386	290	399	402	645	529	268	325	238	421	334	457
TKOv3_11217	CDH4	467	791	688	505	672	587	736	570	512	514	568	578	633	732
TKOv3_11584	CECR1	331	403	346	295	432	256	391	347	379	302	327	292	449	256
TKOv3_35738	MED30	108	0	0	32	0	0	0	137	0	0	0	0	0	0
TKOv3_14832	CTDSPL2	311	294	514	394	323	297	232	328	437	294	405	153	251	189
TKOv3_22217	FGFR1OP2	176	120	121	113	202	157	152	210	117	120	119	141	214	142
TKOv3_51617	RNF219	441	393	578	458	499	438	520	502	494	481	365	672	738	553
TKOv3_33057	LIMD1	338	280	255	126	85	199	192	376	284	183	329	410	251	396
TKOv3_27015	HIGD1C	427	441	224	420	398	571	346	416	296	419	345	251	292	381
TKOv3_00499	ACAD11	501	483	672	541	563	642	520	527	423	362	495	452	445	826
TKOv3_19721	ERGIC1	332	368	192	275	365	236	264	307	235	245	305	357	467	298
TKOv3_25077	GPBP1	366	408	479	475	388	368	254	388	339	268	342	162	344	256
TKOv3_68109	ZCCHC13	170	144	197	97	99	92	174	182	51	82	113	77	167	81
TKOv3_13125	CMTM1	361	424	587	601	650	470	562	394	473	338	560	757	473	415
TKOv3_35257	MATN2	274	255	339	311	379	314	276	254	201	261	274	226	325	370
TKOv3_11891	CERS5	203	285	174	175	189	178	190	242	159	103	153	130	199	83
TKOv3_16916	DLGAP1	338	261	258	324	348	384	482	374	258	346	354	446	335	232
TKOv3_70607	ZSWIM6	559	650	715	665	512	683	772	538	508	396	354	445	601	151
TKOv3_67409	WWC2	220	304	198	161	260	221	207	210	204	261	160	166	283	130
TKOv3_23490	GALK1	281	81	173	170	171	117	119	338	152	163	189	306	266	70
TKOv3_00134	ABCA13	343	423	332	334	463	473	521	274	261	422	406	259	467	272
TKOv3_24156	GGT7	338	279	265	209	296	272	303	331	357	302	395	214	422	549
TKOv3_22506	FLVCR2	317	254	386	393	257	174	327	262	406	303	455	337	409	234
TKOv3_18889	EIF4EBP2	344	126	236	272	425	340	466	345	310	259	163	147	314	176
TKOv3_26748	HECW2	265	273	239	323	250	358	372	254	209	292	301	436	279	288
TKOv3_64611	TTC38	382	278	306	286	234	238	355	349	257	263	263	415	291	287
TKOv3_39604	NFYB	163	66	94	76	95	58	131	136	30	148	120	145	252	252
TKOv3_12030	CHAF1B	244	12	33	13	43	48	43	168	9	6	0	0	68	33
TKOv3_35929	METTL12	356	247	286	239	445	261	163	316	291	247	271	294	370	305
TKOv3_00227	ABCC3	61	8	55	34	21	11	32	66	15	72	54	43	61	130
TKOv3_09508	CASP6	138	138	115	117	98	41	89	137	132	99	124	89	173	296
TKOv3_34346	LZTFL1	87	29	55	31	66	80	141	73	100	125	85	57	40	225
TKOv3_63974	TRIM9	211	338	241	345	558	183	194	280	228	209	225	145	492	253
TKOv3_49348	RAB19	215	267	312	168	297	147	217	307	299	146	386	144	102	172
TKOv3_55438	SLC25A3	258	105	77	186	180	120	104	203	85	38	79	189	161	186
TKOv3_42034	OR2T7	150	302	253	200	226	318	254	150	211	249	238	87	300	126
TKOv3_18752	EIF2AK1	235	289	299	246	318	329	322	207	126	142	247	223	108	134
TKOv3_69048	ZNF282	339	367	298	532	302	427	266	409	346	391	415	321	263	279
TKOv3_23720	GATA6	543	604	765	492	630	577	692	556	647	495	388	398	823	732
TKOv3_69922	ZNF646	244	191	149	207	192	279	211	202	183	201	306	117	215	185
TKOv3_13550	COL20A1	170	94	186	115	174	187	133	161	175	181	143	190	146	141
TKOv3_13700	COMMD1	302	227	294	389	234	167	153	301	195	284	296	369	265	111
TKOv3_45422	PIGN	384	677	587	475	488	686	518	467	367	497	603	300	411	438
TKOv3_42077	OR4A16	195	311	241	248	354	248	387	215	292	185	300	418	310	235
TKOv3_48853	PTPN18	403	362	446	417	424	420	602	406	544	498	450	388	432	472
TKOv3_09371	CARD10	396	402	369	278	323	361	341	400	257	280	265	187	323	359
TKOv3_69068	ZNF287	159	164	129	123	118	166	205	188	108	181	176	135	236	75
TKOv3_66560	VPS45	262	185	263	153	211	359	136	216	254	227	172	285	227	179
TKOv3_31974	KPNA6	146	35	36	109	16	79	19	154	74	42	59	36	92	205
TKOv3_17170	DNAJB11	191	297	276	172	175	213	220	231	281	241	220	236	279	123
TKOv3_13033	CLSTN2	286	465	281	176	185	286	242	218	326	275	382	345	499	352
TKOv3_69707	ZNF570	289	165	236	178	184	295	246	241	351	275	241	287	250	176
TKOv3_07139	C17orf49	448	479	531	486	500	444	598	429	463	441	339	418	569	498
TKOv3_66951	WDR41	341	257	250	221	254	181	242	317	235	281	235	213	216	317
TKOv3_18345	EDA	70	56	82	19	94	110	65	60	74	190	98	10	165	27
TKOv3_66263	VAV2	361	201	144	132	119	183	227	382	107	124	96	112	95	63
TKOv3_56624	SMARCD3	267	154	247	231	175	167	250	241	194	169	183	149	62	82
TKOv3_06645	C11orf65	269	476	346	403	265	433	319	262	294	390	479	220	397	321
TKOv3_23660	GART	174	87	92	75	70	71	57	181	60	24	93	277	34	13
TKOv3_34726	MAMDC4	174	104	129	120	205	108	80	191	72	75	76	52	96	87
TKOv3_08795	C9orf91	232	201	201	190	374	269	208	235	332	299	195	240	212	188
TKOv3_50019	RASIP1	295	231	275	125	311	294	375	308	209	279	210	275	460	280
TKOv3_51633	RNF24	289	368	351	304	282	328	557	334	301	477	350	395	593	381
TKOv3_18692	EHD3	297	340	622	346	582	410	475	281	337	326	312	369	363	299
TKOv3_49080	PVRL3	440	512	746	539	640	649	614	508	444	460	595	505	559	438
TKOv3_58900	STRADB	119	80	103	57	101	94	81	149	104	72	54	59	18	92
TKOv3_38616	NAGLU	249	384	367	322	345	367	359	330	306	243	356	344	321	364
TKOv3_07604	C1orf204	327	489	614	410	389	735	492	403	362	295	351	581	304	426
TKOv3_17893	DTX1	175	130	112	98	138	130	144	201	97	88	118	195	94	230
TKOv3_36060	MFF	377	383	509	456	465	224	400	365	362	388	440	430	493	185
TKOv3_55507	SLC25A46	317	263	382	211	229	142	244	313	194	139	322	339	315	391
TKOv3_15371	CYP19A1	303	284	410	261	286	285	257	268	400	416	420	534	275	473
TKOv3_68947	ZNF24	170	161	157	156	194	275	298	209	196	166	184	442	309	513
TKOv3_31881	KLRC1	324	436	338	494	285	425	445	294	279	289	247	353	482	272
TKOv3_28608	IFT57	350	263	259	304	238	435	431	317	328	331	314	452	472	296
TKOv3_26714	HEATR5B	184	192	173	136	118	108	121	221	242	195	219	165	100	237
TKOv3_06192	BRPF3	270	300	316	235	279	164	250	184	269	255	230	128	150	178
TKOv3_54641	SIAE	249	380	205	301	295	121	333	197	272	233	274	266	214	265
TKOv3_63077	TNNT1	305	213	154	154	238	77	332	319	152	144	160	346	129	194
TKOv3_28224	HYAL1	274	371	370	305	463	470	464	323	343	443	355	356	352	478
TKOv3_03342	AQP6	272	140	198	82	138	88	187	320	122	142	168	194	45	190
TKOv3_55203	SLC1A4	67	70	88	62	58	74	76	37	62	49	78	37	61	26
TKOv3_10547	CCR6	157	95	146	134	64	109	119	193	63	96	145	85	111	78
TKOv3_04849	ATP8B3	227	95	148	137	162	105	216	300	62	96	116	219	189	229
TKOv3_52970	SBF2	196	217	186	171	276	371	342	206	166	141	179	335	384	137
TKOv3_10988	CDC14A	692	629	771	502	694	495	774	711	743	594	588	587	645	448
TKOv3_39231	NDUFV1	273	262	259	187	183	236	318	231	314	230	321	231	441	259
TKOv3_03973	ARR3	77	185	247	157	103	231	55	101	160	70	92	41	46	56
TKOv3_60342	TCEANC2	319	228	316	246	289	296	289	336	315	301	214	323	147	244
TKOv3_33044	LIM2	149	126	172	116	150	309	217	158	155	154	154	159	187	107
TKOv3_61808	TMEM116	567	372	750	476	586	335	306	547	403	480	431	394	315	409
TKOv3_53815	2020-09-08	334	426	338	268	425	526	584	397	329	341	393	435	269	234
TKOv3_45696	PKD2	245	364	281	226	363	146	233	226	234	346	399	289	469	253
TKOv3_49952	RASA2	145	315	194	192	378	119	98	165	213	215	384	265	322	268
TKOv3_20204	F11	382	321	311	372	407	525	518	311	254	285	242	517	434	322
TKOv3_17763	DRGX	148	90	121	41	91	81	41	153	80	34	74	187	209	125
TKOv3_64207	TRPV6	392	364	462	419	335	392	300	319	341	355	394	313	507	528
TKOv3_31024	KIAA0368	205	401	280	238	173	124	280	304	234	339	384	124	99	143
TKOv3_40534	NR6A1	199	117	184	82	129	91	118	149	18	101	94	71	191	241
TKOv3_31358	KIF20A	182	95	92	117	129	52	51	147	16	23	33	10	10	30
TKOv3_38570	NACA	293	75	101	63	134	63	240	308	93	47	76	56	36	49
TKOv3_18083	DYM	330	231	299	181	236	183	169	255	213	199	284	205	411	185
TKOv3_26477	HAUS5	171	88	84	108	104	126	115	167	118	91	15	47	74	132
TKOv3_04941	ATXN7L3	291	38	52	30	41	30	92	312	34	4	10	56	82	10
TKOv3_29970	ITLN2	281	251	262	262	232	169	349	339	305	137	197	130	166	821
TKOv3_63372	TPD52L3	258	311	354	324	236	340	197	249	221	190	160	274	186	158
TKOv3_04548	ATP10D	229	364	274	319	371	489	274	299	261	262	181	338	462	207
TKOv3_57311	SORCS1	246	147	190	119	358	184	126	265	208	220	122	159	172	208
TKOv3_27726	HPD	178	225	211	158	146	109	165	222	148	206	271	184	77	182
TKOv3_20696	FAM168B	527	498	451	387	614	443	404	487	635	379	370	315	516	523
TKOv3_19107	EMB	233	380	274	288	313	312	212	210	198	184	189	216	189	418
TKOv3_65935	USP20	233	240	247	223	167	83	78	257	163	153	145	72	242	50
TKOv3_51856	RPAP2	140	98	36	60	98	40	110	186	52	49	85	160	38	56
TKOv3_38428	MYRFL	208	186	202	208	216	180	258	263	78	209	204	269	181	153
TKOv3_36761	MOCS1	419	375	550	459	487	449	634	396	452	371	317	239	314	226
TKOv3_11475	CDS1	193	198	219	195	255	191	276	90	109	73	64	130	56	86
TKOv3_54252	SGCB	290	459	432	318	531	329	497	333	357	441	273	196	567	351
TKOv3_36029	MEX3B	377	508	489	397	757	391	449	436	307	347	336	315	408	290
TKOv3_64694	TTLL1	147	96	115	65	73	116	122	85	110	60	99	119	90	26
TKOv3_49590	RABGGTA	260	85	229	147	106	120	109	236	146	142	149	299	115	215
TKOv3_67260	WIZ	364	233	202	274	252	244	263	342	209	241	139	95	274	399
TKOv3_41244	OAT	340	362	407	553	277	296	355	406	278	204	331	410	365	339
TKOv3_33920	LRRFIP2	395	301	363	374	317	188	321	306	252	228	356	268	329	272
TKOv3_47471	PRADC1	359	203	230	230	204	302	171	346	139	170	252	111	65	212
TKOv3_41990	OR2L13	455	322	499	403	512	576	472	493	427	538	569	792	519	500
TKOv3_39987	NMNAT1	321	310	401	228	187	189	290	352	218	259	251	310	86	149
TKOv3_69538	ZNF514	337	309	367	273	372	349	326	389	433	379	432	386	324	154
TKOv3_40257	NPAS2	368	613	456	466	637	505	620	390	729	539	661	465	509	398
TKOv3_43712	PASD1	280	273	178	297	320	353	270	295	459	321	411	257	765	358
TKOv3_29005	IL1RN	171	86	133	111	143	164	83	182	187	127	155	134	160	105
TKOv3_06741	C12orf40	340	340	295	231	416	416	274	296	209	244	348	257	263	345
TKOv3_12891	CLIC6	353	424	433	362	477	355	266	316	571	273	409	324	498	468
TKOv3_60645	TEKT4	251	144	118	124	155	108	74	239	207	276	295	203	254	114
TKOv3_07584	C1orf192	228	164	155	133	233	235	292	193	237	261	308	171	210	180
TKOv3_07277	C19orf26	498	729	556	706	634	624	735	510	473	570	494	579	680	606
TKOv3_28390	IDNK	344	438	472	427	529	455	521	334	405	426	493	253	184	368
TKOv3_63610	TRAP1	276	189	157	155	179	86	73	269	49	63	207	54	109	113
TKOv3_70238	ZNF787	243	203	160	119	227	196	193	258	134	151	207	181	230	295
TKOv3_18209	E2F7	455	502	496	516	761	657	624	379	419	424	448	354	499	558
TKOv3_40863	NUAK1	248	265	296	422	333	294	215	238	194	174	319	192	173	236
TKOv3_46377	PMVK	144	99	45	51	53	130	35	138	79	81	119	120	41	9
TKOv3_21384	FAM98A	180	298	160	218	217	162	184	169	301	226	313	232	242	127
TKOv3_31135	KIAA1217	292	301	352	331	593	335	364	265	259	288	397	299	133	286
TKOv3_38066	MYBL1	210	162	175	127	189	172	189	158	206	207	149	137	163	79
TKOv3_33841	LRRC59	190	142	183	76	229	194	148	167	222	153	175	105	105	162
TKOv3_31912	KMO	59	191	164	215	197	47	104	82	101	86	116	182	107	187
TKOv3_39712	NIN	274	460	354	288	155	359	435	340	298	268	241	448	254	358
TKOv3_58090	SPTSSB	274	321	399	215	309	374	416	239	313	313	255	337	521	280
TKOv3_65233	UBE2M	245	82	103	41	179	138	96	212	59	76	8	174	54	37
TKOv3_09864	CCDC140	479	265	501	370	526	442	469	438	483	561	350	309	472	344
TKOv3_17339	DNASE1L1	242	74	112	104	157	81	123	228	150	92	53	64	54	160
TKOv3_02840	ANP32E	158	175	114	109	75	89	96	126	150	149	117	101	104	115
TKOv3_13828	COQ4	271	46	29	15	57	25	40	293	35	10	46	28	86	94
TKOv3_42763	OR8B4	337	248	310	310	398	374	378	313	317	315	403	459	392	415
TKOv3_58561	ST8SIA6	304	285	215	308	360	342	286	324	327	282	369	152	547	291
TKOv3_65542	UGT1A1	312	426	414	364	414	266	387	327	275	477	501	298	504	466
TKOv3_47218	PPP1R18	193	101	29	96	97	42	88	185	76	41	45	58	50	72
TKOv3_26514	HBM	191	226	199	116	238	250	194	254	195	175	298	149	229	166
TKOv3_02226	ALS2	230	242	181	245	306	171	291	257	222	189	195	260	210	235
TKOv3_02264	AMBP	231	254	171	139	145	142	126	184	168	114	125	86	87	59
TKOv3_64519	TTC16	207	247	265	231	366	392	289	164	125	114	142	270	103	221
TKOv3_49212	QKI	229	310	257	304	176	159	229	284	177	319	157	318	196	255
TKOv3_13520	COL15A1	313	371	448	277	391	436	341	318	255	305	455	439	263	194
TKOv3_19045	ELN	394	457	272	338	316	397	413	374	313	371	406	410	339	244
TKOv3_19029	ELMOD1	120	133	88	110	181	147	162	103	117	62	94	192	177	257
TKOv3_46579	POLD4	192	200	183	112	206	204	182	231	152	191	141	214	154	204
TKOv3_51592	RNF212	278	352	342	235	274	315	130	265	297	324	323	608	369	287
TKOv3_35165	MARK1	203	265	285	215	245	211	328	212	294	307	397	465	320	358
TKOv3_52179	RPS6KA6	184	164	207	249	296	252	156	164	211	254	278	160	122	289
TKOv3_17125	DNAH6	198	252	312	208	275	196	262	166	241	208	198	239	238	87
TKOv3_13644	COL7A1	277	323	378	189	379	248	240	213	271	292	168	111	272	283
TKOv3_18651	EGLN2	294	382	350	208	171	201	276	243	179	196	153	230	200	273
TKOv3_10734	CD27	242	147	122	82	69	46	120	220	226	127	102	66	21	133
TKOv3_41838	OR1L1	516	432	474	418	556	440	500	515	442	383	409	351	361	311
TKOv3_38029	MXD4	222	335	355	188	392	222	339	252	156	212	167	314	169	360
TKOv3_30558	KCNJ4	271	109	133	105	68	53	29	252	61	72	41	17	80	0
TKOv3_57677	SPATA8	225	297	280	266	310	381	361	336	334	387	367	372	337	314
TKOv3_21331	FAM83G	231	296	246	295	294	238	469	152	243	221	167	320	147	296
TKOv3_43037	OTOL1	201	102	257	105	106	162	179	226	292	264	148	503	215	292
TKOv3_08952	CACNA1H	113	88	57	89	70	75	57	197	100	119	51	36	57	77
TKOv3_56938	SNAPC1	256	282	228	269	217	197	307	274	221	234	145	168	336	204
TKOv3_39351	NEK8	222	109	101	70	262	150	185	115	103	148	158	138	62	101
TKOv3_30479	KCNH4	73	110	166	66	57	86	196	54	23	17	22	11	50	22
TKOv3_35470	MCM2	294	36	20	14	0	36	25	296	8	36	14	0	13	31
TKOv3_02821	ANO8	319	419	360	306	273	278	286	322	261	202	243	192	397	415
TKOv3_38112	MYCN	329	450	310	321	236	245	340	278	419	423	294	115	315	247
TKOv3_34532	MAEL	221	215	377	219	436	220	245	190	173	156	154	506	242	174
TKOv3_15757	DBI	288	221	168	190	76	132	121	259	272	225	290	164	175	279
TKOv3_39843	NLE1	269	32	42	75	30	70	156	271	5	39	16	0	0	9
TKOv3_33095	LIN52	200	0	0	0	66	71	4	237	14	5	7	57	11	15
TKOv3_65174	UBE2D3	222	322	314	212	323	409	340	185	294	291	203	413	426	313
TKOv3_19072	ELOVL6	240	241	546	410	292	392	404	292	245	321	281	310	276	400
TKOv3_20453	FAM117A	248	232	114	223	253	276	341	263	145	102	277	164	117	283
TKOv3_27593	HOXB1	324	204	220	206	229	234	181	264	256	138	266	218	186	295
TKOv3_67983	ZBTB7A	394	95	116	127	72	77	98	428	122	145	132	254	189	249
TKOv3_14533	CS	363	282	272	359	254	252	300	391	289	289	273	263	287	348
TKOv3_17431	DOC2A	197	110	190	106	71	123	73	197	87	150	166	100	172	84
TKOv3_18358	EDARADD	333	308	366	415	551	318	485	304	365	443	319	363	417	277
TKOv3_59962	TAS2R50	247	417	228	189	370	294	305	278	309	189	367	389	436	390
TKOv3_01914	AKNA	114	167	97	125	76	157	129	118	112	73	270	151	171	99
TKOv3_31065	KIAA0895L	238	302	316	295	242	158	199	279	245	227	272	351	371	257
TKOv3_30259	KAT2B	359	292	267	205	386	297	320	293	484	386	524	469	220	431
TKOv3_54772	SIPA1L3	231	203	269	114	201	180	243	235	171	109	123	48	61	309
TKOv3_09011	CACNG4	464	401	456	334	473	349	464	394	217	163	239	236	403	343
TKOv3_48626	PTCD3	401	151	180	123	269	75	115	410	163	208	221	53	197	193
TKOv3_23274	G0S2	383	527	419	339	322	507	386	343	311	419	426	701	457	355
TKOv3_35715	MED24	341	50	28	28	46	77	74	382	80	40	41	135	89	171
TKOv3_23811	GCA	314	299	348	271	270	300	245	276	478	281	385	436	224	351
TKOv3_29211	IMP3	143	26	8	32	35	11	7	185	7	9	10	53	2	15
TKOv3_67759	YWHAB	269	140	181	99	284	59	125	250	185	241	208	277	241	112
TKOv3_29753	ISG20L2	314	0	10	15	43	0	36	271	36	0	15	17	73	0
TKOv3_18363	EDC3	360	275	169	181	242	131	264	348	315	260	366	212	297	224
TKOv3_33708	LRRC26	238	59	280	163	61	109	62	198	126	120	153	197	192	211
TKOv3_28802	IK	359	157	187	240	172	161	153	383	149	144	106	83	163	154
TKOv3_58164	SRFBP1	333	221	239	179	243	206	328	343	185	220	103	223	77	47
TKOv3_68176	ZDBF2	250	195	234	216	285	255	276	192	282	363	248	889	338	306
TKOv3_63593	TRAM1	388	457	370	397	500	382	371	443	500	314	551	311	358	243
TKOv3_39189	NDUFB8	330	97	69	162	140	199	74	363	95	142	88	113	121	181
TKOv3_51683	RNF44	333	163	243	189	131	161	82	354	134	186	343	241	181	290
TKOv3_09933	CCDC159	207	307	463	246	398	526	405	190	301	256	270	240	252	334
TKOv3_16036	DDB1	302	82	93	130	190	58	42	336	74	109	33	95	65	90
TKOv3_11674	CENPC	258	11	36	58	10	23	35	237	12	21	48	30	39	95
TKOv3_65672	UNC45A	214	229	127	104	196	120	176	170	77	186	83	69	82	120
TKOv3_57711	SPCS1	100	132	265	115	228	173	132	231	162	185	302	129	379	360
TKOv3_30096	JAKMIP1	229	204	249	200	202	246	213	187	142	179	184	152	146	273
TKOv3_47709	PRKACB	170	226	167	178	164	289	150	232	182	267	228	216	219	223
TKOv3_42935	OSBPL3	177	206	270	162	179	269	111	253	178	232	121	311	212	110
TKOv3_67094	WDR86	170	206	205	134	96	155	158	185	108	211	165	119	66	119
TKOv3_05649	BEND5	204	242	372	204	276	245	354	256	250	313	235	381	302	277
TKOv3_60876	TFDP2	237	130	159	123	140	221	147	185	145	108	151	123	384	124
TKOv3_39514	NFE2	201	86	104	44	135	140	42	189	53	52	49	83	44	43
TKOv3_23390	GABRB3	307	277	447	323	297	417	370	301	536	312	413	285	461	274
TKOv3_19330	ENPP2	356	569	365	382	358	467	372	312	491	355	390	379	409	454
TKOv3_65377	UBR1	155	94	93	165	161	187	124	163	172	222	258	147	263	163
TKOv3_38158	MYH13	243	206	292	208	275	282	340	274	233	236	284	136	214	188
TKOv3_25827	GRK6	495	232	334	317	296	322	258	498	391	327	432	268	495	279
TKOv3_59481	SYPL2	183	129	174	116	176	127	175	237	238	151	104	226	202	355
TKOv3_20769	FAM179A	333	312	245	257	246	331	385	286	242	262	240	228	274	234
TKOv3_55092	SLC16A14	257	398	408	331	371	625	382	276	345	351	504	315	301	176
TKOv3_44545	PDK2	195	57	121	133	145	106	86	203	54	153	90	167	158	90
TKOv3_65678	UNC45B	563	552	656	381	644	455	807	564	378	410	295	457	341	566
TKOv3_00656	ACOT13	173	157	234	205	274	186	216	150	202	216	222	174	147	167
TKOv3_50234	RBM27	58	49	80	18	122	83	61	82	128	117	112	19	104	114
TKOv3_54739	SIM1	525	345	479	357	286	117	233	385	266	318	442	471	255	273
TKOv3_60395	TCF25	217	128	197	132	229	243	230	312	205	108	188	199	181	317
TKOv3_22733	FOXF1	359	314	289	310	512	432	530	499	364	264	280	206	302	280
TKOv3_55857	SLC36A2	406	377	396	338	276	368	371	487	345	260	352	366	297	497
TKOv3_56903	SMYD5	320	230	384	250	192	245	92	247	373	261	206	89	61	152
TKOv3_23942	GDF15	471	380	591	250	496	505	405	461	392	361	325	507	482	463
TKOv3_48528	PSME1	568	521	544	560	404	425	432	533	443	490	453	533	325	393
TKOv3_54316	SGPP1	230	286	306	159	420	203	232	200	190	252	328	67	144	161
TKOv3_13774	COPRS	223	136	158	214	307	157	365	177	233	124	112	184	120	205
TKOv3_21648	FBXL20	256	187	196	202	328	160	178	285	165	159	278	273	223	292
TKOv3_14979	CTSW	618	373	337	455	378	643	421	578	321	377	541	238	607	305
TKOv3_52197	RPS6KL1	484	586	581	432	773	593	361	515	517	456	637	657	544	635
TKOv3_63827	TRIM35	167	127	222	144	87	199	141	124	125	120	147	234	184	171
TKOv3_67345	WNT8B	263	256	292	143	224	170	301	346	157	122	175	259	230	146
TKOv3_57129	SNX16	243	268	293	194	253	302	271	235	168	286	477	173	467	215
TKOv3_61177	THRA	347	178	92	219	142	220	164	299	182	180	188	319	261	159
TKOv3_26580	HCN4	493	278	462	361	433	440	388	485	376	340	410	236	704	404
TKOv3_24099	GFRA4	146	171	128	65	123	91	68	241	184	67	214	120	97	159
TKOv3_59757	TAF6L	397	257	274	227	374	399	335	336	265	172	153	348	267	258
TKOv3_60845	TFAP2E	346	627	602	612	748	778	673	363	411	345	316	349	369	242
TKOv3_49300	RAB11B	267	347	332	293	483	298	225	320	232	235	221	416	348	230
TKOv3_49095	PWWP2A	211	111	157	73	111	146	109	117	128	74	250	160	158	87
TKOv3_35416	MCC	307	308	262	296	304	212	308	309	317	439	425	606	309	305
TKOv3_26809	HERC1	365	416	278	387	739	444	325	366	465	333	602	376	585	199
TKOv3_28064	HSPB1	159	164	209	103	193	149	73	115	154	61	132	95	146	45
TKOv3_26601	HDAC1	179	312	184	145	242	119	141	263	160	175	217	87	233	210
TKOv3_43579	PAQR5	204	302	278	115	284	283	125	173	126	245	307	188	197	169
TKOv3_60763	TEX15	420	221	288	217	302	437	232	376	438	306	431	334	278	511
TKOv3_48660	PTDSS2	47	46	125	39	66	83	62	87	39	34	30	4	48	22
TKOv3_62537	TMEM57	199	198	315	245	254	263	339	152	225	142	232	475	285	152
TKOv3_03119	APH1B	173	349	175	193	280	137	260	164	159	179	143	163	293	103
TKOv3_26845	HES2	321	259	292	420	298	344	471	270	246	354	323	328	409	294
TKOv3_50078	RASSF9	178	206	105	128	185	198	196	239	99	142	274	157	179	72
TKOv3_33164	LIPG	447	381	311	329	467	432	464	306	259	302	300	216	181	197
TKOv3_38072	MYBPC1	184	193	116	174	230	124	210	181	142	215	226	169	102	440
TKOv3_19214	EMR1	271	351	329	226	258	517	322	295	323	322	268	638	312	513
TKOv3_29567	IQCF5	208	243	327	211	144	211	163	236	246	215	225	185	166	125
TKOv3_39919	NLRP6	319	259	263	216	323	313	317	367	237	274	296	284	346	192
TKOv3_15988	DCTN6	203	137	182	137	180	267	291	254	226	104	227	105	59	114
TKOv3_31393	KIF26A	721	1024	697	707	976	775	879	623	583	616	605	772	487	485
TKOv3_25734	GRIA3	289	248	309	309	264	241	264	318	343	361	361	393	348	506
TKOv3_56048	SLC46A2	238	320	350	284	462	174	254	279	281	216	232	319	285	143
TKOv3_11054	CDC42BPB	360	353	408	303	478	382	569	321	538	303	342	247	406	294
TKOv3_54692	SIGLEC5	21	50	63	82	56	37	57	49	126	13	49	107	40	14
TKOv3_39747	NIPAL2	370	428	330	438	400	527	474	361	651	541	445	525	396	439
TKOv3_00725	ACR	216	184	251	236	204	205	215	223	114	255	163	297	117	258
TKOv3_67457	XDH	540	538	639	387	665	332	696	621	404	474	436	415	541	391
TKOv3_61038	THAP1	265	143	112	114	43	41	104	180	33	40	67	40	6	66
TKOv3_29064	IL27RA	260	193	172	166	257	198	143	254	88	190	187	125	232	176
TKOv3_41561	OR10A5	250	187	432	264	476	273	367	269	279	183	297	264	194	287
TKOv3_41327	ODF3	237	124	188	87	95	108	135	213	99	139	90	178	166	119
TKOv3_67456	XDH	345	325	344	252	221	277	497	416	366	332	246	343	376	396
TKOv3_64652	TTC8	348	419	347	285	429	451	250	403	294	241	265	121	452	305
TKOv3_53907	SERPINA7	297	360	488	407	520	608	308	359	496	417	452	670	260	475
TKOv3_09837	CCDC132	276	275	165	214	496	412	415	284	319	274	332	321	451	252
TKOv3_65722	UNK	229	309	203	246	214	180	439	233	134	135	160	334	307	227
TKOv3_56882	SMURF2	284	311	309	357	247	320	207	260	329	235	125	332	461	321
TKOv3_58313	SRSF6	257	94	153	65	80	132	76	218	227	165	176	314	200	326
TKOv3_38491	NAA10	97	38	32	52	25	15	74	60	6	47	7	26	130	58
TKOv3_52431	RTDR1	452	390	554	382	385	435	274	403	510	362	391	205	552	388
TKOv3_64845	TUFM	122	5	7	16	75	39	24	126	7	14	11	20	48	48
TKOv3_36131	MFSD6L	498	417	319	347	362	352	553	540	324	344	203	312	277	465
TKOv3_18667	EGR3	138	245	117	95	128	142	171	126	226	76	94	115	281	185
TKOv3_53836	SERF2	340	231	288	180	151	227	130	360	312	241	198	145	203	122
TKOv3_02983	AP2M1	283	43	73	41	34	14	33	280	28	75	83	0	27	26
TKOv3_47395	PPP4R1L	164	162	130	126	115	42	97	158	196	102	105	65	163	69
TKOv3_37666	MTCH1	248	198	136	218	280	169	79	238	244	252	238	96	174	103
TKOv3_69796	ZNF597	411	361	205	331	371	336	432	354	270	212	243	276	361	240
TKOv3_46431	PNMAL2	232	183	178	248	229	177	315	236	165	210	176	294	150	262
TKOv3_48016	PRPF4B	277	107	188	127	100	81	142	287	104	69	68	63	157	180
TKOv3_02523	ANKHD1	242	278	263	270	313	348	408	215	183	245	245	334	470	206
TKOv3_70417	ZNF92	305	388	333	223	379	346	422	259	376	307	362	319	270	376
TKOv3_23165	FUT8	156	149	224	151	170	158	147	158	153	113	234	271	134	125
TKOv3_18707	EHMT1	188	38	161	51	26	98	99	192	57	34	89	79	28	49
TKOv3_23124	FURIN	493	505	412	349	266	383	350	405	259	307	333	238	374	200
TKOv3_22192	FGF9	375	211	401	420	435	488	370	355	378	338	371	248	304	219
TKOv3_43954	PCDHA6	266	188	255	163	196	251	180	263	132	203	200	350	122	168
TKOv3_08731	C9orf41	169	264	182	189	280	213	195	202	319	225	231	203	377	195
TKOv3_05993	BOK	144	175	258	166	248	298	154	165	219	198	78	120	216	141
TKOv3_16769	DIMT1	476	219	347	258	237	170	157	527	300	180	224	125	361	149
TKOv3_34665	MAGEL2	358	791	592	480	479	388	574	376	556	435	640	588	391	752
TKOv3_37557	MSL2	286	235	275	157	171	257	158	270	164	162	153	249	362	193
TKOv3_07621	C1orf220	282	365	430	548	367	499	435	301	394	274	375	242	353	374
TKOv3_00976	ADAD2	247	152	213	120	123	186	131	276	254	267	194	240	178	248
TKOv3_26012	GSTM5	523	411	376	322	502	391	328	465	526	373	412	348	280	388
TKOv3_55657	SLC2A5	95	107	128	101	34	84	127	124	85	99	72	56	270	46
TKOv3_12762	CLEC12A	313	277	273	247	395	159	234	303	397	408	356	251	318	201
TKOv3_07600	C1orf200	344	347	286	302	225	111	379	288	278	168	150	202	214	410
TKOv3_66929	WDR34	379	405	386	448	456	314	400	495	308	408	390	176	381	389
TKOv3_18081	DYM	446	343	637	559	454	409	392	371	348	359	312	338	344	321
TKOv3_15864	DCAKD	171	219	259	177	261	198	214	187	288	286	148	197	448	129
TKOv3_47120	PPM1K	235	310	333	287	252	299	383	254	312	343	285	413	293	197
TKOv3_66731	VWA9	254	214	73	114	76	128	117	179	169	139	151	60	65	57
TKOv3_24582	GLTSCR1	401	333	227	289	234	211	291	398	271	301	333	324	407	310
TKOv3_00783	ACSM2B	207	221	221	242	199	132	201	218	144	176	251	186	128	396
TKOv3_23558	GALNT6	418	222	274	143	263	273	263	410	271	167	148	130	162	260
TKOv3_60434	TCIRG1	207	143	131	149	170	121	100	238	174	204	143	203	209	226
TKOv3_42577	OR5T2	493	946	844	674	740	842	652	471	582	811	562	858	881	653
TKOv3_27810	HRG	477	705	842	775	839	737	831	435	590	722	571	619	752	548
TKOv3_30960	KIAA0020	374	381	620	438	545	436	435	365	339	320	301	313	682	306
TKOv3_21404	FAM9C	113	76	121	52	103	60	147	118	124	104	85	35	160	117
TKOv3_17123	DNAH5	194	176	174	115	192	106	127	225	199	119	159	285	242	84
TKOv3_60674	TENM3	196	300	104	161	193	314	203	206	196	360	213	268	165	297
TKOv3_38335	MYO5A	400	535	516	591	611	520	368	381	308	433	457	460	549	486
TKOv3_30808	KCTD9	286	376	413	383	275	275	225	357	586	497	539	248	110	116
TKOv3_39315	NEK1	323	49	52	84	107	66	112	279	75	89	55	80	113	45
TKOv3_25296	GPR148	233	313	276	193	233	318	184	259	218	200	220	166	101	261
TKOv3_38458	MZT2B	411	163	315	178	426	221	102	365	163	210	180	105	336	253
TKOv3_52817	SAMD4A	351	300	376	423	351	155	380	320	342	386	441	339	598	215
TKOv3_05679	BET1L	219	222	307	221	161	193	200	273	141	174	316	286	422	196
TKOv3_18781	EIF2B4	288	88	69	92	83	79	82	258	67	110	52	183	97	36
TKOv3_40264	NPAS4	343	260	277	239	343	272	483	352	285	164	241	229	302	102
TKOv3_68750	ZNF157	327	288	331	457	350	243	395	282	261	208	289	340	194	285
TKOv3_32323	LACRT	288	168	184	204	210	318	355	266	268	217	306	451	407	248
TKOv3_11577	CEBPZ	158	30	10	22	21	33	14	153	12	8	8	15	22	22
TKOv3_25273	GPR139	369	379	265	281	301	373	247	338	257	293	269	379	323	368
TKOv3_15549	CYP7B1	378	388	296	331	465	387	404	395	434	252	401	262	264	233
TKOv3_48203	PRSS22	497	278	444	370	252	281	365	459	235	154	184	124	135	128
TKOv3_17755	DRG1	159	84	53	29	93	70	42	184	23	10	12	46	33	13
TKOv3_52687	S100A9	186	99	170	192	225	269	300	226	222	128	198	209	99	153
TKOv3_54700	SIGLEC7	314	268	234	338	255	362	508	303	288	288	406	317	305	163
TKOv3_37025	MRAP2	174	184	83	144	264	133	115	171	114	101	209	138	205	170
TKOv3_01453	ADSSL1	427	415	344	291	346	234	332	421	289	250	292	367	561	307
TKOv3_19301	ENO3	202	553	280	278	331	391	304	265	234	200	183	218	182	196
TKOv3_26024	GSTP1	123	138	124	128	130	124	125	125	71	119	97	81	78	160
TKOv3_01630	AGPAT6	247	304	192	282	302	374	302	212	152	252	224	394	241	371
TKOv3_56690	SMDT1	246	226	154	251	247	284	195	181	199	167	272	337	232	45
TKOv3_37774	MTMR1	264	101	209	130	231	237	152	218	174	155	166	194	247	81
TKOv3_39204	NDUFS2	183	80	65	50	158	139	136	230	76	54	42	224	208	82
TKOv3_19001	ELK4	552	339	445	425	519	427	615	557	508	369	503	836	662	516
TKOv3_56348	SLC9A3R2	278	357	230	181	235	243	340	343	159	161	164	188	334	198
TKOv3_58986	STX2	316	229	201	118	210	263	264	357	250	289	350	387	466	215
TKOv3_39417	NEU3	315	347	381	335	322	369	440	343	262	222	349	206	215	218
TKOv3_45101	PHEX	355	241	299	249	324	286	224	392	273	222	313	266	377	296
TKOv3_14696	CSRP3	376	618	472	285	448	396	284	358	450	292	328	711	263	312
TKOv3_39648	NHLH1	229	183	224	206	282	344	222	211	205	195	155	210	200	231
TKOv3_64833	TUBGCP4	315	189	97	144	129	51	175	264	69	73	82	75	82	95
TKOv3_57928	SPOCD1	256	99	214	136	156	112	220	224	101	158	68	114	197	117
TKOv3_21591	FBN2	195	155	304	259	317	205	232	200	241	328	268	227	473	130
TKOv3_45122	PHF13	273	178	293	180	180	246	268	372	215	190	211	186	167	98
TKOv3_60324	TCEAL5	257	327	343	258	178	237	347	228	300	244	403	313	153	198
TKOv3_36246	MIB2	254	247	331	380	255	156	227	209	222	243	255	133	134	211
TKOv3_26555	HCFC2	191	91	108	184	252	150	109	132	132	88	178	40	167	130
TKOv3_45347	PIAS4	287	114	114	148	91	74	90	335	131	35	114	99	140	170
TKOv3_36764	MOCS1	257	318	160	197	271	286	236	242	282	222	156	194	205	91
TKOv3_46796	PON2	286	245	230	120	175	330	127	243	248	306	277	372	264	185
TKOv3_51639	RNF25	369	349	386	329	495	374	448	362	257	254	239	296	521	189
TKOv3_12128	CHERP	142	14	30	25	31	21	67	143	46	14	33	1	34	31
TKOv3_30848	KDM3A	198	179	229	99	82	209	149	161	187	149	126	78	44	112
TKOv3_30024	ITPRIPL1	182	87	111	84	164	115	222	190	62	69	77	13	58	36
TKOv3_04412	ATF6B	417	243	344	436	311	501	358	391	392	390	384	490	460	530
TKOv3_44356	PDDC1	141	77	127	138	159	273	129	151	30	74	49	95	106	38
TKOv3_09918	CCDC155	251	300	282	295	263	257	313	242	179	235	174	274	189	113
TKOv3_16847	DIXDC1	584	621	646	520	774	620	514	690	439	583	527	470	679	742
TKOv3_64393	TSPAN5	292	369	295	280	318	478	405	275	330	262	218	599	274	412
TKOv3_33798	LRRC47	295	275	505	334	342	287	278	343	371	374	352	395	368	538
TKOv3_63922	TRIM61	538	580	640	498	439	445	527	619	605	573	526	1073	568	808
TKOv3_24491	GLMN	318	219	261	258	221	301	182	256	121	137	164	174	131	52
TKOv3_25118	GPD1L	196	145	202	182	145	158	219	208	206	207	273	236	268	277
TKOv3_35681	MED16	379	150	253	142	285	158	215	428	180	123	138	27	169	171
TKOv3_46527	PODXL2	269	109	193	233	293	223	100	231	280	271	257	357	148	392
TKOv3_62272	TMEM229A	271	284	376	273	377	296	308	206	248	177	312	296	237	205
TKOv3_39435	NEURL2	149	173	165	121	94	104	165	162	173	110	208	108	124	138
TKOv3_47702	PRKACA	384	290	184	154	323	454	224	261	227	290	212	332	624	307
TKOv3_41080	NUP62	215	57	21	63	31	60	12	218	17	62	16	85	24	43
TKOv3_40719	NSUN3	127	136	107	147	186	151	217	166	102	76	43	78	113	214
TKOv3_13981	CP	239	125	115	89	262	213	195	196	227	213	197	174	79	89
TKOv3_02679	ANKRD39	145	122	179	93	73	40	54	165	204	136	83	136	80	134
TKOv3_50083	RAVER2	378	296	501	332	183	354	528	380	430	275	247	434	279	445
TKOv3_22901	FREM2	352	532	485	431	501	564	374	319	367	393	508	481	534	240
TKOv3_53778	2020-09-10	455	306	283	269	397	361	294	367	477	226	368	257	278	231
TKOv3_16720	DHX40	287	347	267	280	245	481	245	281	352	347	375	451	332	435
TKOv3_64316	TSNARE1	278	256	284	240	259	155	147	239	149	230	192	168	261	198
TKOv3_70543	ZSCAN23	264	206	182	216	268	198	145	245	291	326	246	167	241	419
TKOv3_28956	IL18RAP	292	292	281	316	185	324	240	207	220	231	208	257	498	192
TKOv3_56384	SLC9C2	124	189	133	97	76	33	122	97	84	107	74	123	47	123
TKOv3_49825	RANBP2	182	51	52	84	50	49	87	150	21	15	44	11	20	20
TKOv3_63968	TRIM8	385	189	169	178	170	107	320	378	280	169	142	89	116	525
TKOv3_51534	RNF170	241	256	394	281	225	434	379	248	376	193	304	201	321	262
TKOv3_58159	SRF	85	58	39	27	61	92	68	85	40	55	13	31	38	42
TKOv3_31054	KIAA0825	159	87	125	148	270	93	189	142	95	78	134	134	114	133
TKOv3_68063	ZC3H4	242	69	106	154	175	67	103	227	42	85	124	133	219	37
TKOv3_55642	SLC2A2	393	280	351	362	261	430	383	272	232	405	206	420	437	408
TKOv3_14201	CR1	167	111	185	234	125	142	320	151	126	195	190	109	96	99
TKOv3_02728	ANKRD6	439	727	704	622	781	539	673	468	610	394	489	1015	486	365
TKOv3_21259	FAM71E1	227	313	138	122	390	207	302	220	202	145	170	298	120	87
TKOv3_38336	MYO5A	614	934	725	775	640	1100	759	664	708	588	473	857	692	755
TKOv3_32397	LAMC2	231	225	224	132	206	153	158	263	114	192	134	191	380	166
TKOv3_19789	ERN2	361	426	419	302	296	316	387	458	247	309	303	440	249	219
TKOv3_61128	THEMIS2	243	227	186	249	179	187	245	207	106	184	165	267	166	137
TKOv3_33730	LRRC30	602	645	521	311	541	626	749	555	323	387	442	537	652	305
TKOv3_53587	SEL1L	434	186	252	285	232	171	224	379	266	246	288	102	133	262
TKOv3_26275	GZMB	215	313	266	195	300	313	343	261	222	259	199	101	173	294
TKOv3_62669	TMEM91	204	142	219	152	196	279	305	181	170	173	106	125	213	103
TKOv3_17827	DSG3	179	223	337	219	159	282	124	140	134	120	182	115	73	200
TKOv3_42441	OR5AC2	493	417	402	378	630	442	607	471	425	381	426	437	665	489
TKOv3_03176	APOB	274	355	348	375	339	526	443	308	341	230	357	314	300	252
TKOv3_23915	GDAP1	342	357	453	274	427	405	391	326	369	290	441	342	125	261
TKOv3_26535	HCAR1	311	199	133	103	120	180	156	350	131	184	212	281	110	192
TKOv3_66811	WBP4	238	154	139	237	133	196	88	244	112	176	214	151	85	33
TKOv3_70579	ZSCAN5C	364	158	204	147	166	266	183	303	220	251	173	183	306	310
TKOv3_18658	EGR1	207	321	508	259	317	357	131	259	206	158	167	156	235	381
TKOv3_49770	RALGAPB	227	147	179	109	69	70	24	265	392	314	246	152	85	8
TKOv3_06154	BRINP1	316	495	355	293	426	278	392	244	387	319	391	274	241	442
TKOv3_67333	WNT7A	399	566	462	468	335	476	298	456	267	418	334	646	288	437
TKOv3_46895	POU5F2	308	353	351	322	322	532	348	351	452	241	317	281	327	198
TKOv3_29173	ILDR1	129	172	72	57	70	117	61	80	75	66	205	146	236	160
TKOv3_27252	HK1	492	525	459	469	511	448	333	396	395	312	524	442	449	560
TKOv3_69160	ZNF337	290	211	177	178	294	177	205	232	165	141	204	415	173	147
TKOv3_40300	NPEPPS	254	130	135	87	117	91	123	262	140	78	105	174	76	121
TKOv3_47036	PPID	214	182	335	241	280	278	194	282	225	141	317	249	214	197
TKOv3_00573	ACCS	496	283	357	434	490	491	464	592	367	271	343	396	581	491
TKOv3_38071	MYBL2	225	237	210	212	299	272	131	267	143	174	191	121	194	160
TKOv3_50132	RBBP9	225	259	176	149	373	161	303	226	194	225	162	126	391	205
TKOv3_69028	ZNF280A	201	245	415	258	219	72	244	141	209	218	131	253	234	275
TKOv3_49452	RAB39B	298	394	359	327	312	329	428	258	351	314	311	264	321	302
TKOv3_05207	BABAM1	276	89	43	74	28	63	43	315	106	74	66	38	75	27
TKOv3_10698	CD200R1	114	67	135	112	113	178	119	125	46	57	91	137	85	62
TKOv3_04058	ART5	190	135	147	205	211	99	189	175	135	90	151	218	207	204
TKOv3_61612	TM9SF3	437	383	326	260	459	403	274	395	273	275	180	299	413	505
TKOv3_22443	FLI1	173	102	158	134	178	98	143	198	116	117	174	129	126	97
TKOv3_19808	ERP44	165	132	191	116	125	184	96	109	101	135	100	146	93	90
TKOv3_08852	CA7	325	492	416	390	327	361	453	315	393	394	456	363	430	362
TKOv3_31070	KIAA0922	154	209	180	142	331	180	328	243	229	291	228	178	151	299
TKOv3_33877	LRRC72	259	359	242	300	369	270	255	276	338	273	336	216	443	354
TKOv3_47971	PROZ	211	102	180	138	271	267	244	148	132	138	82	123	132	87
TKOv3_20903	FAM19A2	523	645	623	613	635	611	819	620	474	524	437	430	599	401
TKOv3_51645	RNF31	757	494	700	558	661	460	499	823	425	517	497	559	518	629
TKOv3_46764	POMC	458	477	620	526	426	480	418	549	408	390	363	478	444	325
TKOv3_54750	SIMC1	244	338	100	240	157	174	116	247	102	140	140	75	76	98
TKOv3_19140	EMC8	343	377	250	290	309	263	251	323	301	361	301	187	177	173
TKOv3_36906	MPHOSPH10	94	14	22	10	14	10	40	109	37	18	0	4	17	28
TKOv3_27894	HSCB	218	149	162	143	275	95	106	208	73	201	98	139	126	115
TKOv3_58687	STAT6	378	133	221	265	301	193	275	262	212	348	169	154	242	196
TKOv3_50843	RGN	270	478	454	346	257	446	443	318	205	327	255	372	198	197
TKOv3_62041	TMEM174	267	283	193	148	198	284	168	209	223	266	355	259	276	183
TKOv3_24394	GKN1	209	128	175	144	184	162	232	266	268	157	301	86	73	195
TKOv3_59513	SYT15	290	76	79	80	141	93	92	348	70	43	73	20	107	146
TKOv3_40697	NSMCE1	294	125	51	13	29	39	48	365	44	41	46	43	3	28
TKOv3_23326	GABARAP	158	140	151	99	207	65	172	207	131	57	155	44	206	93
TKOv3_26717	HEATR6	169	59	132	164	182	213	110	143	130	106	204	211	348	114
TKOv3_22967	FRS2	226	152	274	119	297	192	248	227	121	168	91	134	276	103
TKOv3_36754	MOBP	190	227	238	164	87	175	139	251	208	158	206	175	303	289
TKOv3_65531	UGGT1	205	102	160	109	141	74	161	185	166	95	143	67	193	223
TKOv3_41900	OR2AG1	205	223	260	293	400	292	248	219	173	179	232	318	329	229
TKOv3_55491	SLC25A42	211	244	290	192	208	221	157	213	325	115	212	199	258	499
TKOv3_14358	CRISP1	275	236	278	221	388	157	179	267	360	194	207	230	374	273
TKOv3_64729	TTLL6	212	243	193	169	309	155	255	252	191	133	170	211	153	272
TKOv3_38421	MYRF	239	145	142	65	149	99	141	241	131	141	125	112	66	133
TKOv3_11602	CELA1	196	115	151	117	181	149	108	215	107	144	83	100	70	103
TKOv3_69158	ZNF337	250	241	290	247	219	269	273	198	319	155	142	126	369	265
TKOv3_32719	LDLRAD4	127	89	52	83	158	85	62	113	35	46	79	140	94	52
TKOv3_60538	TDRD12	322	219	314	183	414	365	192	270	91	162	267	409	295	315
TKOv3_42065	OR3A2	291	376	245	236	264	273	258	307	222	238	132	223	289	189
TKOv3_31197	KIAA1467	232	111	218	161	147	147	154	226	96	123	96	100	182	35
TKOv3_57187	SNX31	244	327	367	321	296	268	354	270	242	217	283	345	277	278
TKOv3_36411	MKKS	256	313	215	273	390	199	572	252	267	359	294	261	328	227
TKOv3_20445	FAM115A	253	274	311	229	351	213	201	258	301	251	216	167	245	169
TKOv3_42463	OR5AS1	391	609	439	526	354	304	475	409	493	524	502	532	450	392
TKOv3_19815	ESAM	372	277	382	285	379	336	606	355	271	263	304	133	272	293
TKOv3_14190	CPXM1	459	422	471	293	422	375	336	369	599	548	488	520	618	393
TKOv3_21419	FANCC	164	89	64	63	38	22	16	219	57	76	114	0	2	6
TKOv3_58218	SRP9	195	44	28	30	26	42	15	171	21	32	45	8	33	40
TKOv3_34581	MAGEA4	78	112	190	79	149	159	153	107	115	54	48	139	63	67
TKOv3_66404	VIPR1	148	127	119	161	122	148	241	137	256	209	234	144	258	184
TKOv3_62561	TMEM63A	286	337	306	220	290	230	200	296	203	227	268	552	368	293
TKOv3_25799	GRIN3B	375	345	259	243	246	205	258	340	121	123	199	238	222	320
TKOv3_38822	NCAM1	455	541	421	322	452	625	549	537	380	622	442	733	690	550
TKOv3_68132	ZCCHC24	364	387	372	299	392	356	355	333	206	234	289	353	274	376
TKOv3_39177	NDUFB5	179	176	115	136	177	135	200	184	151	144	149	207	109	71
TKOv3_40763	NT5DC1	211	291	332	231	430	189	215	208	169	240	209	274	236	128
TKOv3_26080	GTF2H3	314	198	216	177	158	229	81	290	149	221	239	112	298	592
TKOv3_55725	SLC32A1	101	205	141	101	88	104	352	135	159	72	140	26	137	48
TKOv3_03422	ARFGAP3	373	370	300	176	317	156	286	362	273	260	225	362	252	260
TKOv3_22835	FOXP4	301	385	394	333	463	228	354	270	363	168	259	385	217	244
TKOv3_41560	OR10A5	347	440	434	492	510	381	592	394	359	395	334	486	406	365
TKOv3_33172	LIPI	411	455	402	371	528	437	426	347	369	335	487	362	398	346
TKOv3_14944	CTSE	213	194	217	130	210	141	322	212	182	209	167	341	93	248
TKOv3_08147	C3orf84	126	108	103	45	66	47	104	98	91	114	57	40	107	395
TKOv3_57343	SOST	577	285	199	302	325	397	430	612	362	327	256	681	454	393
TKOv3_11850	CEP95	260	261	165	216	234	205	287	296	277	276	283	234	189	109
TKOv3_52801	SAMD13	192	210	210	174	237	101	297	210	126	132	88	96	370	275
TKOv3_31692	KLHL18	135	156	192	132	186	169	245	103	102	63	70	78	55	148
TKOv3_63353	TPCN1	297	342	298	349	405	241	358	369	241	248	215	231	393	184
TKOv3_65923	USP18	310	313	282	216	174	183	178	324	147	173	159	242	144	50
TKOv3_05155	B4GALNT3	420	317	412	344	240	292	361	420	221	194	346	544	449	305
TKOv3_29165	IL8	175	309	295	207	164	190	298	135	108	197	207	113	218	188
TKOv3_24750	GNAT3	145	394	332	213	225	286	192	162	245	193	315	252	380	227
TKOv3_48327	PSD	226	119	276	124	274	137	351	169	154	125	166	158	145	181
TKOv3_55466	SLC25A37	216	185	167	168	120	146	261	146	78	159	114	125	388	408
TKOv3_56151	SLC5A2	172	118	143	177	169	58	132	159	118	218	169	192	338	121
TKOv3_51307	RNASE13	308	424	441	357	394	307	332	288	291	265	299	347	256	260
TKOv3_10206	CCDC83	268	390	395	298	358	513	308	277	270	234	349	324	382	312
TKOv3_08714	C9orf24	203	214	246	207	174	161	387	206	283	277	279	80	212	209
TKOv3_17691	DPYSL2	234	230	197	226	133	277	265	228	142	180	280	158	191	274
TKOv3_37238	MRPL39	254	102	106	128	117	78	247	270	47	107	72	84	149	120
TKOv3_13188	CNEP1R1	411	284	211	248	334	259	245	339	350	240	376	236	371	213
TKOv3_69794	ZNF596	238	346	293	179	244	202	343	307	282	159	217	276	450	241
TKOv3_02366	AMPD3	481	424	374	471	359	308	341	386	294	359	284	442	351	116
TKOv3_17614	DPP3	151	109	107	186	163	130	101	166	169	191	173	175	95	93
TKOv3_06505	C10orf40	327	447	352	296	430	394	283	381	318	263	321	328	318	297
TKOv3_42226	OR4X1	227	209	315	254	326	502	396	230	202	287	192	265	125	382
TKOv3_22738	FOXF2	208	142	143	167	121	76	90	252	184	144	195	100	133	200
TKOv3_60154	TBCC	209	31	35	61	22	13	31	225	41	40	52	16	10	32
TKOv3_28849	IL10RA	548	464	610	289	553	461	495	519	397	378	507	472	325	355
TKOv3_65015	TYMS	307	182	167	184	175	172	204	227	82	132	158	36	55	40
TKOv3_41851	OR1L8	476	527	603	702	429	373	777	488	575	463	566	1003	520	303
TKOv3_06565	C10orf99	469	279	315	267	242	283	393	479	282	360	204	306	351	484
TKOv3_66377	VHLL	107	143	119	109	265	124	152	123	96	93	96	33	120	35
TKOv3_47628	PREPL	150	198	150	153	115	176	199	126	176	298	238	118	185	313
TKOv3_45783	PLA1A	504	592	595	451	634	462	561	368	554	460	532	295	406	526
TKOv3_02295	AMER1	517	360	552	417	442	385	370	583	431	377	469	337	245	166
TKOv3_66199	VAMP4	272	620	539	414	518	412	305	362	475	323	440	415	422	492
TKOv3_61651	TMC4	248	119	117	144	179	148	261	211	254	129	133	268	129	188
TKOv3_37773	MTM1	318	423	291	198	306	374	168	299	271	540	506	433	361	583
TKOv3_42820	OR9A4	378	511	464	505	552	320	464	460	405	467	387	511	301	644
TKOv3_23932	GDF1	211	70	84	97	60	176	98	199	62	94	91	133	78	267
TKOv3_51416	RNF122	259	385	195	231	288	178	243	280	257	227	84	173	176	126
TKOv3_61792	TMEM108	296	144	242	206	107	190	118	282	155	148	138	380	263	188
TKOv3_02197	ALOXE3	292	293	175	258	349	203	368	254	297	253	298	477	281	258
TKOv3_22948	FRMPD2	174	225	262	154	127	72	270	282	142	119	321	188	257	272
TKOv3_37844	MTPN	336	360	299	320	385	264	206	314	353	248	269	445	412	355
TKOv3_60534	TDRD10	232	249	277	178	422	218	265	237	240	272	183	233	397	154
TKOv3_26011	GSTM4	365	786	772	533	581	747	659	399	549	455	605	463	408	394
TKOv3_24764	GNB1L	272	89	65	14	47	149	30	228	4	12	49	44	26	11
TKOv3_34833	MAP1LC3A	264	98	252	199	283	203	202	221	220	240	215	172	529	217
TKOv3_36502	MLLT10	91	171	209	36	142	129	144	104	112	166	181	176	135	377
TKOv3_43917	PCDH9	307	260	344	247	266	231	288	302	205	238	177	315	288	105
TKOv3_49681	RAD51D	379	17	48	14	0	3	0	363	21	48	21	0	32	4
TKOv3_08577	C8orf33	332	336	177	190	155	80	199	287	159	215	140	267	104	65
TKOv3_05061	B3GALNT1	49	37	54	18	21	22	46	33	27	27	42	48	14	4
TKOv3_57348	SOWAHA	276	64	139	158	120	90	322	214	125	162	203	287	131	220
TKOv3_67058	WDR74	181	56	33	68	9	68	39	194	9	4	27	19	37	0
TKOv3_55969	SLC39A8	410	616	278	306	518	544	330	411	393	320	418	723	475	523
TKOv3_66005	USP38	245	206	207	227	205	252	243	203	293	246	169	352	422	362
TKOv3_19962	ETV6	194	188	153	176	229	110	222	176	226	146	213	94	88	263
TKOv3_50345	RBP2	249	325	368	244	239	154	256	263	224	178	231	130	150	212
TKOv3_52614	RXRG	177	225	219	242	118	265	271	177	88	162	124	36	132	134
TKOv3_04304	ASPSCR1	334	225	241	173	186	248	171	411	173	281	169	265	306	328
TKOv3_10725	CD247	518	263	233	350	342	350	359	449	208	258	211	240	163	353
TKOv3_17502	DOK5	251	331	412	364	518	391	402	250	353	297	448	422	333	388
TKOv3_29575	IQCH	224	397	329	221	310	355	173	338	380	363	368	119	368	317
TKOv3_68894	ZNF223	452	502	456	526	638	392	479	570	270	373	300	606	500	377
TKOv3_11492	CDV3	390	267	284	232	368	243	332	358	269	251	188	353	280	340
TKOv3_64082	TRMT61B	384	546	522	530	602	495	510	439	499	416	460	379	461	491
TKOv3_66311	VDAC2	383	94	158	74	96	249	128	358	89	139	88	270	91	134
TKOv3_25399	GPR21	320	301	281	215	247	276	342	265	251	311	385	205	298	313
TKOv3_28917	IL17F	266	279	326	253	242	262	336	295	268	321	216	149	225	240
TKOv3_19377	ENTPD3	297	333	226	326	472	390	312	250	361	293	328	235	468	348
TKOv3_28772	IGSF3	245	87	116	93	107	147	94	253	88	162	96	25	91	158
TKOv3_69502	ZNF502	286	295	269	125	465	378	481	271	237	270	335	420	233	270
TKOv3_51782	ROPN1B	256	219	167	218	139	261	293	203	299	214	307	295	241	294
TKOv3_57441	SP1	184	90	112	128	128	134	150	155	108	92	84	60	283	105
TKOv3_10798	CD36	249	112	421	144	276	177	223	223	254	311	242	320	341	176
TKOv3_20154	EXTL1	161	52	46	4	16	4	13	124	18	10	28	55	1	0
TKOv3_51144	RIMS1	277	304	205	207	251	274	221	319	272	140	284	335	120	300
TKOv3_36647	MMP25	276	185	147	66	60	206	58	247	68	98	77	28	94	23
TKOv3_59869	TARDBP	86	51	47	114	45	76	36	103	30	26	16	4	12	7
TKOv3_66374	VHLL	301	226	184	297	238	173	287	290	159	145	169	93	85	84
TKOv3_59382	SYNC	425	375	357	267	245	423	277	385	349	409	402	306	325	457
TKOv3_57368	SOX10	208	76	165	74	147	129	75	174	70	75	144	40	99	49
TKOv3_63957	TRIM7	296	160	187	231	159	156	174	324	193	125	225	165	198	108
TKOv3_22252	FGR	282	179	125	231	236	200	142	257	257	208	230	224	201	485
TKOv3_23517	GALNT11	206	157	125	110	145	191	102	209	115	120	116	133	391	109
TKOv3_28202	HTT	169	220	246	127	117	189	153	221	112	175	167	246	197	147
TKOv3_25637	GPX7	320	273	223	231	247	190	214	362	266	152	218	214	176	205
TKOv3_16996	DMC1	310	239	207	199	207	233	241	298	387	341	227	266	239	45
TKOv3_03516	ARHGAP26	126	101	207	105	113	161	177	148	113	100	94	98	136	179
TKOv3_36013	METTL7B	422	280	256	251	359	384	325	397	389	343	366	376	439	346
TKOv3_19791	ERO1L	250	293	254	250	188	192	258	239	244	263	213	106	79	196
TKOv3_35775	MEF2B	257	70	88	40	156	199	175	289	141	63	105	217	118	142
TKOv3_66186	VAMP1	314	182	356	274	240	173	200	324	279	200	209	272	197	256
TKOv3_38544	NAALADL1	234	360	339	255	358	189	299	248	302	220	147	190	125	177
TKOv3_17290	DNAJC4	222	232	183	108	257	121	264	256	122	155	155	48	153	129
TKOv3_20642	FAM160B1	513	321	272	87	211	276	288	348	278	257	315	321	226	355
TKOv3_54630	SHROOM3	231	329	214	127	268	191	325	226	250	214	281	339	235	160
TKOv3_26467	HAUS3	244	17	77	43	32	96	1	273	41	28	29	15	17	12
TKOv3_70119	ZNF728	119	99	64	119	98	82	120	166	78	110	67	81	165	63
TKOv3_42373	OR52K1	176	225	202	134	412	205	116	151	246	132	115	193	63	267
TKOv3_45727	PKIB	231	280	227	160	240	255	167	245	228	188	147	257	299	246
TKOv3_61940	TMEM14E	199	217	171	203	390	224	271	213	344	241	278	241	244	302
TKOv3_57270	SOD3	365	391	207	192	363	343	347	283	443	339	362	530	480	291
TKOv3_70135	ZNF746	298	426	308	366	368	327	426	293	327	312	267	436	313	257
TKOv3_22069	FFAR1	100	142	75	69	78	129	82	97	85	22	54	38	212	54
TKOv3_30304	KAZN	407	289	280	207	226	367	178	465	285	269	265	247	284	232
TKOv3_11630	CELF4	183	167	154	200	287	102	137	145	66	144	118	223	173	198
TKOv3_67061	WDR74	234	142	106	90	237	85	117	190	29	59	29	86	130	27
TKOv3_36899	MPEG1	272	274	456	344	304	456	344	238	254	371	203	316	481	312
TKOv3_18374	EDDM3B	231	266	212	224	194	326	267	306	197	243	257	369	107	157
TKOv3_47677	PRIM1	279	39	70	93	206	64	30	243	77	61	72	73	118	11
TKOv3_11154	CDH11	346	478	366	316	405	312	475	377	347	416	396	413	342	369
TKOv3_47390	PPP4C	401	48	30	44	52	69	67	336	58	90	69	138	28	27
TKOv3_69911	ZNF641	243	206	193	166	29	141	145	205	100	106	191	120	168	210
TKOv3_08240	C5AR2	387	438	429	234	497	313	423	375	104	246	142	276	169	151
TKOv3_02541	ANKMY1	174	174	130	136	146	265	116	168	169	129	104	156	162	132
TKOv3_70614	ZSWIM8	223	95	71	75	125	67	72	228	49	36	33	58	77	40
TKOv3_54715	SIGMAR1	164	152	241	257	201	178	222	157	221	217	202	112	291	260
TKOv3_60369	TCF15	586	782	903	670	699	581	583	569	599	562	482	689	439	370
TKOv3_08185	C4orf29	159	177	148	166	267	211	177	169	297	228	184	377	211	318
TKOv3_32005	KRBOX1	591	781	676	764	532	570	535	580	691	630	522	646	848	577
TKOv3_27253	HK1	350	205	204	177	369	261	348	315	216	272	213	409	466	303
TKOv3_36461	MLEC	408	355	340	307	266	355	249	354	355	284	335	276	273	198
TKOv3_50874	RGS13	203	245	207	136	291	278	359	186	171	164	236	211	273	446
TKOv3_08273	C5orf38	126	127	102	40	80	71	84	118	29	115	31	169	160	60
TKOv3_60326	TCEAL5	292	345	377	322	333	336	524	265	354	373	297	397	139	360
TKOv3_13507	COL12A1	363	318	257	422	497	261	262	385	225	246	328	398	462	287
TKOv3_64547	TTC23	172	162	192	171	210	245	180	202	162	173	218	221	610	277
TKOv3_05549	BCL6B	469	463	253	361	236	532	296	450	278	320	272	300	471	357
TKOv3_46863	POU2F3	517	478	573	368	492	437	461	441	492	398	452	373	332	495
TKOv3_53463	SEC11C	100	91	143	100	76	64	111	86	160	87	74	255	179	86
TKOv3_65708	UNC93A	155	116	156	135	169	219	194	194	166	262	132	222	68	99
TKOv3_60289	TC2N	177	177	229	199	142	137	134	131	218	179	127	186	331	280
TKOv3_48779	PTK7	510	583	417	602	611	482	834	466	417	483	269	356	405	476
TKOv3_69089	ZNF300	132	195	200	201	201	248	158	149	137	121	163	458	202	202
TKOv3_58791	STK32B	278	297	350	322	204	271	307	270	372	287	291	236	276	325
TKOv3_62974	TNFSF12	124	96	85	44	125	141	101	138	163	84	133	194	137	113
TKOv3_68139	ZCCHC3	414	305	436	341	229	287	300	402	254	311	309	179	318	239
TKOv3_47564	PRDM4	268	415	273	247	160	274	385	279	124	131	169	175	170	170
TKOv3_52088	RPS10	228	116	190	174	164	146	73	335	131	153	125	163	99	191
TKOv3_28513	IFITM5	238	335	349	168	307	247	280	283	278	187	143	303	272	250
TKOv3_57981	SPRED1	332	472	405	370	532	631	429	350	505	564	344	402	210	334
TKOv3_06619	C11orf52	203	269	274	187	233	139	184	226	244	301	233	400	320	262
TKOv3_50321	RBMS2	360	202	194	117	197	148	197	396	163	171	156	104	303	194
TKOv3_30612	KCNK3	216	112	73	176	196	175	146	194	147	139	153	431	136	204
TKOv3_68336	ZFP1	258	399	385	361	184	233	209	220	267	207	203	166	232	157
TKOv3_16629	DHRS11	238	156	99	180	301	203	342	272	94	141	73	118	137	109
TKOv3_63291	TOX4	322	484	387	407	491	389	258	364	422	437	401	400	293	329
TKOv3_53997	SERPINI1	72	62	75	74	68	42	24	78	132	74	72	108	169	103
TKOv3_47450	PPY	271	92	98	167	129	98	99	324	123	152	156	164	254	240
TKOv3_46005	PLD3	311	144	141	186	390	194	307	294	245	266	114	171	273	158
TKOv3_58825	STK40	526	715	815	593	724	664	478	569	639	425	502	423	765	377
TKOv3_24447	GLI1	132	92	122	137	146	181	163	162	219	186	279	101	198	59
TKOv3_30255	KAT2A	256	56	74	124	123	117	82	267	91	20	43	89	254	168
TKOv3_31492	KIR3DL3	187	199	258	194	302	319	226	175	105	166	217	364	251	457
TKOv3_65146	UBC	130	81	160	55	126	95	76	172	133	95	101	51	97	236
TKOv3_24940	GOLM1	217	165	164	132	124	174	173	229	109	156	115	295	298	57
TKOv3_66576	VPS52	196	119	164	137	164	84	100	189	167	131	58	124	27	100
TKOv3_56354	SLC9A5	114	175	40	92	162	80	155	99	77	81	80	81	177	116
TKOv3_06309	BTBD9	140	252	159	127	145	144	85	127	243	158	203	95	87	447
TKOv3_55387	SLC25A18	199	280	374	205	364	254	249	235	151	173	146	34	73	88
TKOv3_07081	C16orf90	251	143	122	106	219	206	215	256	260	119	66	107	112	102
TKOv3_14223	CRAMP1L	227	118	206	95	267	177	142	239	109	125	114	89	326	239
TKOv3_03991	ARRDC2	275	205	158	109	167	140	144	269	103	155	175	309	153	201
TKOv3_02517	ANKFY1	191	150	147	148	130	232	249	137	220	132	155	64	50	171
TKOv3_59235	SUSD1	573	479	544	451	320	505	351	592	350	371	330	487	412	376
TKOv3_19264	ENDOU	255	439	323	336	385	571	510	280	474	490	477	291	408	757
TKOv3_45109	PHF10	346	263	202	153	334	172	417	379	204	238	212	228	300	173
TKOv3_18424	EEF1A1	411	228	246	311	249	232	379	360	200	177	91	58	20	165
TKOv3_26337	H2BFWT	242	249	302	284	279	361	154	255	286	269	222	366	276	286
TKOv3_18716	EID1	456	430	439	477	594	356	235	441	333	435	321	348	380	532
TKOv3_57026	SNRNP70	110	18	10	26	26	37	3	157	27	36	8	28	4	65
TKOv3_22524	FMN2	405	339	455	219	255	371	352	375	233	371	236	443	488	259
TKOv3_23742	GATSL3	147	122	119	154	123	146	90	157	93	72	100	21	15	32
TKOv3_44918	PFN3	313	279	337	240	259	452	326	305	376	349	465	350	467	347
TKOv3_46328	PMEPA1	56	34	108	63	62	88	142	56	23	77	49	39	63	118
TKOv3_24074	GFOD2	222	258	251	167	207	189	181	201	228	311	253	147	160	202
TKOv3_29660	IRF4	287	302	198	248	229	236	162	261	150	176	199	171	166	135
TKOv3_02090	ALG11	291	312	141	202	143	129	153	186	160	202	112	195	87	62
TKOv3_35712	MED24	220	117	122	90	189	83	187	233	85	56	41	169	123	280
TKOv3_12906	CLIP2	281	327	417	352	585	323	385	338	308	370	480	248	342	288
TKOv3_26732	HECTD1	190	135	80	73	166	50	125	174	95	59	126	186	317	259
TKOv3_00726	ACR	529	330	351	261	452	355	222	533	373	260	218	468	403	357
TKOv3_66258	VAV1	173	204	113	164	218	278	251	148	133	155	131	171	224	390
TKOv3_28371	IDH3A	367	225	257	187	324	191	245	319	248	267	258	396	785	737
TKOv3_03154	APOA1	892	1024	1286	1052	1137	1231	1097	813	847	789	835	566	760	841
TKOv3_24256	GINS2	294	343	243	167	259	263	122	299	282	183	243	119	124	145
TKOv3_28105	HSPH1	146	178	287	199	319	126	100	188	192	125	239	101	112	112
TKOv3_37999	MVB12B	321	350	440	321	304	303	488	319	380	482	399	242	401	316
TKOv3_53237	SCN9A	202	301	218	173	284	331	179	188	247	304	210	328	334	260
TKOv3_22552	FMO4	360	257	327	244	342	197	309	295	244	246	310	303	219	316
TKOv3_16859	DKK2	253	226	210	273	274	323	231	220	276	152	279	244	395	347
TKOv3_61329	TIMM22	329	8	95	2	42	31	31	299	32	32	51	22	2	14
TKOv3_05130	B3GNT7	363	237	327	252	313	377	236	318	308	303	184	182	170	264
TKOv3_63294	TP53	456	516	764	510	477	659	664	419	602	340	602	357	525	484
TKOv3_59652	TACR1	265	320	251	139	172	200	195	277	321	421	360	341	456	200
TKOv3_52515	RUFY2	486	390	393	251	485	423	358	493	412	332	388	212	261	590
TKOv3_41798	OR1D5	475	251	346	228	404	289	333	435	249	190	267	204	147	355
TKOv3_03399	ARF3	353	93	129	122	107	123	183	318	101	168	136	105	147	63
TKOv3_13746	COMT	105	57	114	94	27	82	110	85	77	76	46	38	26	54
TKOv3_48553	PSMG2	223	20	18	3	7	20	17	244	5	51	1	3	68	5
TKOv3_15809	DCAF12L1	204	137	117	127	174	159	274	183	142	133	154	210	109	224
TKOv3_66513	VPS28	58	6	0	0	5	4	0	47	0	0	0	0	0	15
TKOv3_50156	RBKS	249	503	492	286	367	304	234	293	342	269	267	388	281	172
TKOv3_56072	SLC4A10	380	365	541	402	486	407	415	341	414	512	419	409	621	297
TKOv3_61546	TLX2	459	396	443	431	456	493	332	480	291	344	304	358	267	183
TKOv3_34304	LYRM9	642	528	768	529	663	651	669	628	509	673	544	794	1009	701
TKOv3_34323	LYST	342	311	196	226	232	227	254	368	284	211	268	153	429	329
TKOv3_65159	UBE2B	275	199	286	287	270	227	134	290	188	198	224	169	329	223
TKOv3_24971	GORASP1	475	423	422	312	507	552	488	508	486	496	358	511	375	617
TKOv3_67942	ZBTB42	466	339	471	413	376	420	622	356	519	484	369	465	330	660
TKOv3_27918	HSD17B11	171	232	246	219	231	284	346	214	231	294	221	127	268	510
TKOv3_06635	C11orf58	238	391	323	176	437	265	317	250	250	143	232	255	355	276
TKOv3_06487	C10orf137	375	145	267	176	114	200	338	386	177	198	242	348	248	352
TKOv3_54249	SGCA	247	157	96	49	127	77	126	220	91	131	100	142	91	130
TKOv3_16642	DHRS2	324	410	292	222	265	317	428	376	267	388	250	152	312	259
TKOv3_64086	TRMU	130	96	61	50	101	41	113	144	72	66	64	36	107	66
TKOv3_68293	ZFAND2B	352	389	325	297	405	486	371	402	541	347	500	509	376	393
TKOv3_64767	TUBA1A	370	252	478	458	483	408	367	361	377	410	338	590	753	437
TKOv3_30551	KCNJ3	317	152	260	222	160	183	294	296	178	123	276	187	199	145
TKOv3_59786	TAGLN2	249	146	148	201	212	149	79	217	124	207	164	136	82	163
TKOv3_17985	DUSP18	286	276	296	338	191	211	450	253	151	194	195	334	103	295
TKOv3_05033	AXL	431	572	422	357	653	640	497	462	257	340	303	631	772	768
TKOv3_10218	CCDC85B	492	602	546	532	658	667	478	436	426	416	504	510	622	314
TKOv3_08035	C2orf81	264	194	210	257	168	387	173	281	221	227	176	156	291	195
TKOv3_55397	SLC25A2	450	589	523	494	530	424	340	443	480	415	493	330	495	564
TKOv3_18213	E2F8	252	260	338	393	188	239	304	216	242	150	205	327	535	255
TKOv3_54443	SH3GL2	212	142	225	229	287	152	128	215	164	239	205	201	288	128
TKOv3_70573	ZSCAN5B	299	204	204	167	360	250	296	319	266	230	420	375	271	310
TKOv3_59860	TARBP1	208	148	167	111	191	126	175	212	148	95	114	169	186	283
TKOv3_34919	MAP3K5	208	208	316	221	353	546	255	183	292	269	212	222	244	209
TKOv3_12166	CHIT1	205	241	260	168	223	201	289	166	260	177	178	211	149	243
TKOv3_05752	BICC1	164	164	193	118	168	163	128	148	138	156	162	258	185	142
TKOv3_70588	ZSWIM2	420	365	478	304	352	323	354	495	285	253	301	178	167	262
TKOv3_19814	ESAM	200	197	140	133	161	162	226	182	90	169	300	400	227	129
TKOv3_45905	PLAGL2	157	188	166	183	173	118	197	157	181	118	169	62	156	176
TKOv3_12621	CLCF1	216	230	243	362	241	106	347	226	265	272	214	165	170	181
TKOv3_69601	ZNF543	162	216	197	138	215	87	130	222	116	59	50	141	158	174
TKOv3_11382	CDKL2	172	344	189	260	226	312	303	176	166	251	132	204	314	497
TKOv3_31980	KPNA7	388	352	382	466	394	550	301	372	225	485	417	315	388	419
TKOv3_61869	TMEM132B	241	243	282	215	270	388	204	246	166	179	188	58	136	189
TKOv3_31482	KIR2DL4	515	423	591	308	365	410	385	452	371	396	254	406	645	311
TKOv3_48823	PTPLB	379	229	187	221	265	226	352	385	239	229	253	184	240	126
TKOv3_09275	CAPN1	217	121	205	166	200	135	146	283	66	109	132	109	136	192
TKOv3_01741	AICDA	252	246	183	196	316	219	319	276	189	161	200	175	128	209
TKOv3_63103	TNPO3	79	8	0	13	29	0	0	112	0	0	1	0	0	0
TKOv3_12097	CHD6	275	388	469	405	370	383	315	276	352	247	286	172	457	352
TKOv3_10788	CD33	268	173	101	248	141	110	95	229	137	182	76	305	98	162
TKOv3_10535	CCR3	249	329	244	320	249	346	333	213	180	112	253	209	253	318
TKOv3_21912	FCHO2	259	164	194	133	66	153	138	299	221	146	126	28	49	16
TKOv3_68381	ZFP57	386	446	443	349	281	297	508	392	303	269	337	360	327	338
TKOv3_31667	KLHL10	300	363	240	142	245	270	256	321	196	180	277	599	303	298
TKOv3_23376	GABRA5	347	442	556	335	516	414	286	385	577	353	393	210	391	265
TKOv3_29230	IMPACT	210	319	328	204	336	332	204	188	219	281	199	124	208	143
TKOv3_58814	STK38L	271	199	188	207	179	97	217	293	189	184	269	252	143	144
TKOv3_22640	FNTB	256	150	169	215	94	209	68	333	92	76	43	68	121	141
TKOv3_25951	GSK3A	220	203	193	202	266	168	228	231	160	219	210	278	362	448
TKOv3_24381	GK	207	218	236	199	361	276	122	229	228	165	177	113	201	340
TKOv3_51546	RNF181	321	428	458	336	482	471	363	298	423	410	392	475	400	433
TKOv3_15251	CXorf65	317	253	227	343	243	378	482	249	321	284	300	250	214	174
TKOv3_07276	C19orf26	294	175	142	131	153	181	103	280	148	115	139	149	92	100
TKOv3_57220	SNX9	315	195	156	333	259	273	222	320	318	182	220	202	182	242
TKOv3_40789	NTF3	332	216	151	383	218	463	261	189	132	279	119	312	262	134
TKOv3_52709	S1PR1	248	87	47	79	82	106	40	204	42	159	105	104	91	116
TKOv3_49064	PVR	109	115	57	157	117	47	155	127	140	160	199	71	180	100
TKOv3_30093	JAK3	388	245	289	212	480	389	342	418	263	299	253	455	281	341
TKOv3_27415	HNF1B	219	231	340	339	535	327	384	193	269	321	189	130	137	177
TKOv3_51052	RHOH	379	190	146	241	227	204	238	422	169	198	177	297	186	322
TKOv3_48499	PSMD2	235	111	153	149	248	159	217	186	113	99	74	109	45	56
TKOv3_55277	SLC22A23	230	195	144	157	110	179	98	237	114	159	112	212	108	176
TKOv3_67258	WIZ	365	641	1004	568	700	479	458	368	359	461	448	254	732	418
TKOv3_26668	HDGFRP3	193	238	262	198	106	214	304	209	198	145	177	120	247	150
TKOv3_41420	OLFM4	401	575	810	414	742	498	517	471	452	598	446	417	497	457
TKOv3_66396	VIP	233	204	320	234	200	300	254	222	450	282	257	128	307	231
TKOv3_26560	HCK	149	65	76	134	119	173	99	116	173	197	125	153	83	171
TKOv3_18404	EDN3	99	176	100	128	90	158	141	97	132	151	136	250	129	112
TKOv3_03201	APOBEC3F	247	360	405	312	385	279	361	285	246	271	276	241	378	234
TKOv3_45296	PHYHIPL	400	276	380	331	316	410	378	435	294	212	396	432	466	557
TKOv3_54675	SIGLEC11	436	348	329	454	460	521	519	469	300	256	192	278	304	273
TKOv3_27235	HIVEP1	224	282	153	292	263	210	223	184	243	141	234	109	289	245
TKOv3_01118	ADAMTS3	180	210	250	136	293	221	218	176	233	164	180	335	152	365
TKOv3_11285	CDK13	150	278	285	262	179	156	227	202	256	117	269	234	51	115
TKOv3_36944	MPP2	201	103	152	112	76	171	219	187	104	217	127	95	143	133
TKOv3_56288	SLC7A4	351	332	385	282	370	352	177	396	232	190	200	217	262	126
TKOv3_66572	VPS51	308	445	302	384	252	349	297	299	163	217	293	197	184	152
TKOv3_50579	RELA	215	106	169	174	122	278	68	195	84	106	148	60	164	204
TKOv3_03766	ARL13A	216	294	248	210	274	255	291	237	311	305	320	186	336	287
TKOv3_33516	LRCH2	436	191	330	220	177	152	173	354	160	182	238	128	284	268
TKOv3_01953	AKR7A2	353	262	330	296	194	391	281	354	216	261	350	214	235	329
TKOv3_49437	RAB36	441	308	391	280	319	299	320	387	173	174	170	289	161	147
TKOv3_01056	ADAM8	172	326	209	145	301	154	165	207	204	155	192	94	171	344
TKOv3_21759	FBXO36	486	399	427	318	325	289	397	523	177	286	438	336	362	423
TKOv3_52000	RPL3L	326	105	126	211	106	122	135	327	72	138	85	89	63	193
TKOv3_40932	NUDT16	663	493	587	482	629	613	847	497	470	439	437	386	707	872
TKOv3_43616	PARD6G	390	277	295	370	400	295	233	330	284	252	297	364	248	278
TKOv3_55876	SLC37A3	172	277	233	274	215	208	222	231	209	122	175	292	79	126
TKOv3_55444	SLC25A31	169	143	207	141	138	149	139	163	109	47	119	91	127	125
TKOv3_14012	CPB1	337	219	275	236	220	342	202	332	256	331	410	229	446	386
TKOv3_58443	SSU72	205	2	0	12	9	16	14	188	20	17	4	3	15	99
TKOv3_02591	ANKRD17	457	271	243	171	256	147	235	378	148	101	101	181	68	64
TKOv3_24488	GLIS3	441	420	441	368	319	306	593	431	500	443	585	486	470	403
TKOv3_37886	MTX1	375	281	214	205	308	184	408	396	225	235	271	221	210	490
TKOv3_51063	RHOQ	188	47	105	51	34	55	58	165	59	48	124	38	37	76
TKOv3_61486	TLL1	220	228	328	265	398	402	278	227	350	172	139	269	206	328
TKOv3_68123	ZCCHC17	331	378	253	223	447	290	317	366	297	449	316	379	403	255
TKOv3_48686	PTGDS	205	111	136	86	234	170	86	190	84	112	83	17	174	74
TKOv3_67000	WDR54	194	168	214	168	260	133	190	187	125	124	145	205	202	150
TKOv3_28548	IFNGR1	284	249	271	194	185	182	287	311	217	196	244	618	232	173
TKOv3_04732	ATP6AP2	296	65	115	39	198	127	64	255	27	57	58	44	58	161
TKOv3_03611	ARHGEF11	302	199	312	228	283	267	243	273	194	244	190	203	311	194
TKOv3_58317	SRSF7	386	65	137	107	54	149	123	368	104	86	90	49	58	69
TKOv3_54955	SLC10A2	236	278	360	261	303	353	255	208	178	205	173	256	274	294
TKOv3_07173	C17orf67	282	209	302	205	403	201	208	285	256	186	254	214	298	109
TKOv3_16525	DFNB59	337	284	367	210	371	408	241	325	272	316	285	402	340	468
TKOv3_30545	KCNJ16	286	210	281	277	205	203	289	278	222	206	105	206	238	330
TKOv3_35258	MATN3	348	282	397	268	229	246	166	480	333	289	257	239	121	158
TKOv3_45521	PIK3R2	471	518	573	564	581	687	472	536	430	349	457	381	508	479
TKOv3_31073	KIAA0922	187	209	202	390	302	292	437	210	189	168	171	439	449	547
TKOv3_57207	SNX6	268	254	135	164	237	224	268	247	237	279	254	267	480	296
TKOv3_23897	GCNT7	133	64	70	57	86	42	135	173	114	125	176	228	89	64
TKOv3_61804	TMEM115	231	138	94	82	148	75	74	201	94	117	100	56	127	280
TKOv3_31000	KIAA0226L	363	411	379	422	401	225	269	359	309	320	228	413	311	251
TKOv3_14905	CTPS2	323	597	567	344	619	355	392	368	534	456	395	337	527	682
TKOv3_22187	FGF8	419	445	362	398	682	417	591	416	405	317	316	336	680	284
TKOv3_35756	MED8	320	216	166	143	168	153	139	357	163	235	110	81	171	220
TKOv3_01860	AKAP13	162	144	269	144	261	203	229	160	148	133	131	124	126	150
TKOv3_70659	luciferase	348	497	641	481	460	529	754	407	362	312	411	529	600	443
TKOv3_02817	ANO7	244	283	262	157	231	155	104	274	184	158	165	257	87	206
TKOv3_26427	HAPLN4	285	176	151	268	375	296	127	274	75	103	115	279	145	123
TKOv3_42279	OR51G2	322	364	627	343	413	470	448	314	314	276	413	424	457	381
TKOv3_31686	KLHL15	233	159	123	213	229	116	249	248	150	125	176	153	213	343
TKOv3_32896	LGI3	266	172	117	115	151	239	153	279	110	157	167	170	239	269
TKOv3_29869	ITGAD	309	270	177	268	152	298	233	343	292	175	274	145	225	198
TKOv3_14641	CSNK1G3	137	120	119	113	123	148	142	141	82	256	115	103	428	195
TKOv3_19680	ERCC3	282	236	183	249	187	192	225	311	128	127	178	117	245	115
TKOv3_38033	MXI1	404	460	411	295	367	389	344	392	283	333	415	110	258	564
TKOv3_47803	PRKG2	290	157	206	221	132	206	150	310	220	170	182	313	201	195
TKOv3_23040	FSTL3	283	153	192	180	198	188	197	274	156	95	170	270	412	122
TKOv3_15744	DBF4	230	103	140	115	81	62	92	168	166	132	123	85	71	4
TKOv3_29073	IL2RB	462	451	626	452	598	365	433	366	472	392	394	406	412	346
TKOv3_55838	SLC35G1	255	275	281	301	242	316	332	300	316	213	232	358	380	243
TKOv3_40291	NPC2	459	476	398	437	593	481	423	364	531	363	503	414	323	454
TKOv3_34957	MAP4K3	355	352	363	452	353	266	215	354	364	412	362	261	157	429
TKOv3_43384	PAGE3	231	236	206	194	232	309	359	176	235	228	310	145	327	292
TKOv3_26063	GTF2E1	119	131	79	114	88	130	90	140	124	125	156	114	293	192
TKOv3_27622	HOXB7	285	361	360	463	389	375	469	333	573	359	421	613	733	202
TKOv3_24417	GLB1L2	494	433	344	443	302	311	371	477	384	490	581	416	445	243
TKOv3_65544	UGT1A10	177	273	234	175	214	189	204	173	234	199	228	337	331	242
TKOv3_59772	TAF9B	272	269	170	216	277	329	223	318	307	399	296	452	326	258
TKOv3_67015	WDR6	245	128	198	176	249	161	157	250	96	183	243	83	89	100
TKOv3_60818	TEX38	147	99	143	80	91	143	88	148	103	84	55	115	30	108
TKOv3_19546	EPHX4	238	250	223	194	333	182	313	253	299	287	261	396	330	338
TKOv3_11198	CDH23	236	284	232	257	168	272	176	251	228	280	242	214	131	355
TKOv3_19273	ENG	302	223	239	274	94	252	194	271	146	295	151	222	202	166
TKOv3_67721	YPEL2	310	287	482	344	291	382	514	309	312	352	396	284	427	351
TKOv3_34269	LYPD6B	176	152	131	201	142	89	118	176	194	160	146	386	365	219
TKOv3_47493	PRAMEF2	108	101	196	128	211	106	136	120	155	139	205	101	156	163
TKOv3_54743	SIM2	411	487	654	438	389	541	501	378	372	517	304	315	761	289
TKOv3_42817	OR9A2	311	251	249	400	296	231	319	341	296	371	432	301	433	396
TKOv3_53270	SCOC	253	179	224	200	218	218	268	203	258	197	160	143	369	232
TKOv3_43036	OTOL1	279	437	318	392	388	333	516	285	265	270	202	203	273	187
TKOv3_22832	FOXP3	183	266	301	211	400	326	251	311	289	180	353	147	456	426
TKOv3_62719	TMOD2	178	471	350	253	288	333	307	201	244	200	373	240	209	238
TKOv3_46096	PLEKHG4	302	265	200	407	136	266	249	386	128	222	183	125	166	74
TKOv3_23306	GAA	285	101	137	173	190	131	151	292	201	122	99	175	233	100
TKOv3_04554	ATP11A	545	747	547	534	580	497	557	464	775	671	590	613	588	680
TKOv3_61586	TM4SF5	149	132	156	127	204	196	134	156	215	152	79	178	126	71
TKOv3_63134	TNS4	309	478	305	366	548	284	503	339	434	354	620	328	415	583
TKOv3_22634	FNTA	372	244	353	284	332	350	548	343	437	456	356	534	530	322
TKOv3_00229	ABCC3	133	129	84	119	128	68	54	196	121	65	78	158	257	142
TKOv3_28429	IFFO1	183	129	83	216	99	186	178	251	166	120	109	268	191	182
TKOv3_09187	CAMK2G	409	154	98	134	54	226	157	374	143	110	71	105	80	69
TKOv3_34967	MAP6	426	545	473	426	344	524	431	448	407	316	426	372	294	285
TKOv3_05531	BCL2L15	149	167	171	93	79	125	71	166	130	83	124	73	73	48
TKOv3_20595	FAM150A	232	248	232	180	213	163	137	195	151	247	202	249	136	86
TKOv3_20983	FAM212B	164	69	60	17	78	72	28	170	89	49	37	39	95	25
TKOv3_63936	TRIM65	225	212	254	207	227	228	291	256	309	208	246	261	232	294
TKOv3_27122	HIST1H2AK	179	110	109	129	181	188	219	121	127	100	137	191	102	100
TKOv3_43218	P2RY10	475	675	643	705	579	647	667	434	425	386	442	337	576	634
TKOv3_38754	NAT16	278	270	402	315	360	429	307	332	274	277	277	227	262	204
TKOv3_62794	TMPRSS9	274	300	210	166	406	205	128	322	131	169	94	235	132	153
TKOv3_59871	TARDBP	324	50	50	25	7	20	8	315	8	22	4	0	1	0
TKOv3_33945	LRRN1	287	275	235	291	151	276	225	274	349	348	322	383	441	305
TKOv3_02030	ALDH1L2	202	144	261	142	239	181	173	228	254	362	316	175	293	212
TKOv3_03259	APOL3	232	216	225	156	116	68	168	244	70	160	95	196	74	75
TKOv3_29434	INTS10	265	26	34	22	30	78	36	254	51	56	50	30	20	24
TKOv3_42201	OR4N2	415	605	657	475	332	607	554	475	462	380	376	331	380	532
TKOv3_28003	HSP90AA1	191	180	247	102	80	87	48	142	200	155	146	59	4	30
TKOv3_41769	OR14J1	331	460	332	513	349	355	406	303	407	334	478	188	452	404
TKOv3_55389	SLC25A18	437	352	295	254	402	357	322	358	310	242	298	153	318	118
TKOv3_61043	THAP10	227	224	180	170	122	168	133	229	133	85	127	275	60	297
TKOv3_27425	HNF4G	379	696	499	506	605	544	671	427	429	548	515	795	429	527
TKOv3_41805	OR1E2	309	333	357	520	339	266	495	394	294	429	362	419	318	631
TKOv3_30135	JMJD1C	384	317	226	159	346	410	295	358	304	245	419	479	512	471
TKOv3_13912	COX19	266	249	253	135	183	110	248	293	113	237	130	79	261	265
TKOv3_48258	PRSS53	313	181	264	305	179	429	535	329	227	288	242	118	321	278
TKOv3_10407	CCNB1	271	67	46	69	23	81	60	219	65	21	60	31	49	29
TKOv3_44791	PEX10	227	156	271	139	163	189	83	215	132	235	136	157	69	35
TKOv3_57995	SPRR2G	113	145	156	60	203	268	103	148	109	124	136	97	257	185
TKOv3_28933	IL17RD	172	245	220	144	157	188	101	161	285	217	208	363	265	234
TKOv3_58715	STEAP2	297	303	319	215	308	486	360	241	311	447	429	397	480	495
TKOv3_30850	KDM3B	610	644	647	661	692	677	1025	712	670	602	900	624	452	463
TKOv3_27419	HNF4A	289	255	313	267	174	326	289	292	209	158	279	338	251	141
TKOv3_02266	AMBP	199	344	285	262	383	303	355	232	364	215	227	211	388	124
TKOv3_17262	DNAJC22	263	86	107	60	55	126	168	248	49	74	44	131	145	133
TKOv3_42004	OR2M4	392	711	625	573	951	658	655	435	630	692	521	439	635	416
TKOv3_28001	HSH2D	147	129	150	87	204	135	228	104	134	98	77	108	80	186
TKOv3_47084	PPL	341	315	438	459	534	541	641	386	273	312	359	421	374	206
TKOv3_54080	SETD7	327	204	294	150	284	227	244	418	380	215	209	444	440	233
TKOv3_49175	PYGO2	471	538	401	444	395	461	540	444	241	355	351	595	316	157
TKOv3_20920	FAM200A	260	381	283	215	315	275	373	248	308	269	170	99	275	453
TKOv3_28150	HTR3A	191	211	134	147	72	132	203	162	111	81	88	45	104	52
TKOv3_63492	TPST1	183	259	267	229	271	341	312	209	300	329	217	69	515	675
TKOv3_14454	CRY2	233	278	132	199	248	306	256	189	109	63	136	96	168	73
TKOv3_43675	PARP4	166	330	326	211	215	163	91	161	172	63	255	85	108	9
TKOv3_42466	OR5AU1	385	699	443	751	483	440	423	415	393	314	390	340	475	498
TKOv3_10558	CCR8	196	159	260	231	147	134	117	189	114	134	117	222	163	86
TKOv3_64409	TSPAN9	332	304	312	240	197	189	216	361	197	237	262	341	176	147
TKOv3_58405	SSR3	222	138	135	62	104	271	113	210	83	84	99	136	174	162
TKOv3_38139	MYF5	689	830	796	532	693	731	683	757	584	721	545	557	618	653
TKOv3_48566	PSORS1C1	134	185	152	198	230	109	157	136	115	187	142	47	33	89
TKOv3_53027	SCAMP4	356	170	100	122	258	264	307	439	93	128	146	235	100	151
TKOv3_20746	FAM175A	199	88	80	44	34	59	44	142	26	114	98	39	1	11
TKOv3_22412	FKBP9	354	115	274	233	276	255	213	355	217	208	334	489	171	253
TKOv3_20401	FAM107B	96	90	50	70	133	168	96	79	105	46	100	26	51	61
TKOv3_15444	CYP2C9	410	399	432	480	582	406	652	380	332	416	394	401	235	416
TKOv3_52386	RSPO1	396	381	265	319	476	307	343	337	388	431	367	284	214	338
TKOv3_29079	IL2RG	352	407	388	332	310	300	401	283	391	366	424	223	435	338
TKOv3_57776	SPERT	343	213	272	226	307	329	193	349	169	211	247	265	306	198
TKOv3_24729	GNAO1	221	271	168	325	316	144	231	212	207	220	299	181	251	298
TKOv3_21311	FAM83B	262	355	450	368	555	290	446	238	326	326	465	272	190	555
TKOv3_60178	TBK1	245	218	454	235	204	158	327	246	220	276	290	372	340	229
TKOv3_51999	RPL3L	354	206	234	185	155	158	130	393	186	163	273	199	203	129
TKOv3_37853	MTRF1	327	328	321	294	175	227	247	355	296	286	189	188	241	184
TKOv3_00339	ABHD16A	152	169	97	78	96	236	137	136	115	165	142	303	201	120
TKOv3_53873	SERPINA1	255	270	166	262	329	209	395	234	233	263	248	218	325	298
TKOv3_06454	C10orf115	208	213	350	200	582	311	275	134	199	188	221	146	156	204
TKOv3_39766	NIPSNAP3A	251	319	257	420	437	505	372	259	322	225	279	354	355	513
TKOv3_43021	OTC	330	419	438	266	478	497	485	261	272	304	281	301	359	267
TKOv3_54360	SH2D1B	292	283	252	189	111	195	235	280	195	214	245	190	511	280
TKOv3_60712	TESK1	348	424	411	443	178	374	331	306	290	386	330	375	226	364
TKOv3_40276	NPBWR2	207	177	146	140	137	76	145	181	260	189	210	110	159	241
TKOv3_05544	BCL6	252	235	168	220	293	262	269	259	260	222	261	237	377	256
TKOv3_55537	SLC26A2	303	251	362	163	356	490	382	253	351	315	271	309	309	207
TKOv3_53083	SCD5	396	511	537	598	648	369	629	455	610	578	538	611	718	544
TKOv3_22831	FOXP3	326	408	293	209	402	286	259	324	328	272	345	210	289	307
TKOv3_19453	EPB42	388	372	378	462	254	239	525	423	317	354	219	327	235	315
TKOv3_29439	INTS2	114	150	149	159	199	221	76	137	136	137	125	155	58	128
TKOv3_07573	C1orf186	454	372	394	292	392	449	320	523	474	390	354	514	421	436
TKOv3_27191	HIST1H4D	380	330	536	309	446	367	418	388	417	365	427	576	698	294
TKOv3_58974	STX19	273	367	366	328	475	341	285	257	421	417	344	346	328	323
TKOv3_68550	ZKSCAN3	479	496	346	344	410	467	346	412	439	382	314	383	465	273
TKOv3_55620	SLC29A4	186	92	99	108	79	124	75	179	54	66	64	71	53	35
TKOv3_37784	MTMR11	301	401	361	306	433	403	381	277	393	360	223	161	222	268
TKOv3_27735	HPGD	160	184	213	153	146	133	181	160	243	223	198	178	306	215
TKOv3_51398	RNF113A	153	61	83	58	109	67	103	140	163	39	63	43	90	49
TKOv3_33446	LPHN1	743	661	685	581	615	660	731	669	478	602	467	569	503	474
TKOv3_39005	NDEL1	311	265	341	241	319	171	315	296	253	334	239	342	217	292
TKOv3_03084	APC	237	194	189	254	115	239	133	243	128	235	261	302	67	208
TKOv3_66922	WDR33	160	59	50	76	89	40	43	161	0	9	10	0	19	16
TKOv3_55774	SLC35B4	162	189	224	90	112	202	106	246	127	166	175	144	145	172
TKOv3_23409	GABRG2	270	323	330	238	324	310	276	223	211	258	254	239	176	284
TKOv3_54554	SHFM1	439	129	118	78	101	94	64	473	143	124	78	40	126	10
TKOv3_57188	SNX31	400	365	422	458	565	498	559	403	277	306	195	432	285	330
TKOv3_70269	ZNF8	235	137	83	126	93	67	138	186	151	141	162	101	185	79
TKOv3_15179	CXXC11	209	146	144	155	197	114	145	225	136	66	48	168	97	32
TKOv3_26765	HELQ	263	146	186	212	37	152	59	201	178	103	173	80	31	30
TKOv3_31927	KMT2E	289	287	443	290	242	260	305	267	264	259	216	257	247	241
TKOv3_44337	PDCD6IP	296	217	357	230	209	127	307	243	106	106	130	265	272	259
TKOv3_35129	2020-03-04	444	390	513	477	243	506	481	496	296	409	243	295	145	246
TKOv3_14405	CRNN	305	382	195	242	678	256	218	351	355	275	255	467	286	323
TKOv3_36304	MIDN	315	254	207	272	384	236	237	246	123	130	171	84	148	108
TKOv3_32140	KRT36	372	469	562	393	424	298	458	390	446	275	363	661	646	291
TKOv3_22142	FGF19	280	427	507	427	349	542	350	246	299	229	329	190	189	520
TKOv3_68148	ZCCHC6	202	223	269	216	109	194	163	207	281	235	267	85	120	235
TKOv3_28380	IDI1	373	386	274	358	368	340	446	398	483	360	455	528	409	378
TKOv3_00646	ACOT11	194	312	251	138	212	203	221	247	164	141	158	96	236	157
TKOv3_06864	C14orf164	188	134	199	193	145	121	280	225	181	155	261	211	197	302
TKOv3_04700	ATP5I	461	349	433	466	331	407	349	475	226	308	362	255	413	550
TKOv3_32228	KRT85	385	391	321	331	246	275	282	357	303	222	295	124	214	294
TKOv3_21219	FAM64A	308	293	287	302	443	228	333	318	179	343	300	388	348	362
TKOv3_65148	UBC	323	320	265	411	291	460	459	339	356	313	290	260	248	314
TKOv3_22207	FGFR1	315	299	212	264	237	287	342	187	189	227	181	140	106	380
TKOv3_07334	C19orf57	320	276	232	258	194	278	449	362	308	242	237	321	550	520
TKOv3_01239	ADCY5	198	126	131	183	162	72	184	187	85	131	99	184	52	126
TKOv3_69339	ZNF428	319	317	217	170	197	336	266	163	117	281	143	150	76	39
TKOv3_45492	PIK3C3	75	94	97	137	172	49	69	102	19	56	63	138	58	7
TKOv3_36301	MID2	238	218	340	296	253	429	242	267	212	145	330	300	311	236
TKOv3_57081	SNTG1	297	331	345	301	325	292	269	253	342	340	286	246	464	313
TKOv3_15031	CUL1	388	302	232	219	207	348	439	374	173	259	315	246	224	495
TKOv3_28506	IFITM2	350	207	181	153	272	237	312	307	190	187	227	335	148	160
TKOv3_56115	SLC51A	338	332	298	290	325	373	278	341	370	361	174	398	464	496
TKOv3_24444	GLG1	245	139	234	165	386	377	326	282	148	154	187	72	208	122
TKOv3_35059	MAPK9	252	213	191	169	258	272	325	289	220	160	177	135	277	358
TKOv3_01682	AGXT2	291	371	244	263	314	261	345	333	225	249	200	142	257	503
TKOv3_37092	MRM1	186	155	171	154	133	199	184	170	152	117	125	315	362	225
TKOv3_22526	FMNL1	603	470	424	432	514	347	322	591	417	303	422	538	332	224
TKOv3_37606	MST1	236	70	31	16	43	46	12	237	38	87	15	14	40	35
TKOv3_04524	ATOH1	307	434	372	381	452	359	403	292	204	347	333	662	387	357
TKOv3_50982	RHBDL3	351	341	407	285	378	318	417	371	257	237	190	308	266	302
TKOv3_44144	PCGF2	140	217	120	142	144	156	254	156	138	88	66	181	111	66
TKOv3_30218	KANK1	231	206	133	144	103	113	259	184	101	149	101	51	154	68
TKOv3_68035	ZC3H12C	463	583	546	331	640	543	334	434	475	386	418	355	426	506
TKOv3_11530	CEACAM21	255	239	207	152	310	199	267	327	209	193	288	188	364	288
TKOv3_45086	PHB2	346	93	70	8	65	37	7	295	35	81	37	0	62	31
TKOv3_47401	PPP4R4	242	466	460	279	401	460	347	316	470	374	356	438	417	643
TKOv3_29868	ITGAD	372	417	434	333	344	311	407	428	503	305	459	472	323	290
TKOv3_08680	C9orf142	248	214	153	157	75	155	61	278	73	101	91	32	76	45
TKOv3_59966	TAS2R60	277	449	455	213	356	455	431	313	382	248	455	354	345	267
TKOv3_01053	ADAM7	335	331	392	385	501	474	345	322	338	398	398	381	318	398
TKOv3_40800	NTM	256	213	204	326	350	297	312	202	248	159	224	447	383	184
TKOv3_20166	EYA1	373	490	388	396	456	334	333	313	329	402	312	364	377	548
TKOv3_41493	OPALIN	303	341	363	281	481	375	301	302	453	340	326	506	431	503
TKOv3_30051	IWS1	187	225	92	150	72	62	183	158	118	121	97	96	111	167
TKOv3_25438	GPR37	336	404	483	278	367	316	306	416	385	279	664	268	362	539
TKOv3_33330	LNP1	147	87	137	112	189	121	105	124	73	312	210	202	205	199
TKOv3_28550	IFNGR1	233	254	277	190	397	198	251	217	132	204	172	152	247	203
TKOv3_26418	HAPLN2	391	221	233	126	152	235	120	379	258	124	121	140	58	106
TKOv3_14713	CST4	374	439	519	372	597	412	419	419	428	496	516	513	396	429
TKOv3_06967	C15orf53	173	283	238	238	229	195	391	231	271	137	185	94	287	80
TKOv3_03632	ARHGEF18	261	218	269	186	210	90	188	234	163	122	163	225	364	275
TKOv3_34774	MAN2B1	140	58	52	83	168	65	54	165	151	78	118	56	28	122
TKOv3_61790	TMEM108	368	407	380	482	441	341	335	430	198	281	237	297	160	337
TKOv3_20423	FAM110D	209	153	119	138	136	127	87	268	146	157	154	80	177	300
TKOv3_64193	TRPV3	340	443	400	382	520	454	539	295	270	312	333	268	339	359
TKOv3_46929	PPAP2C	412	170	145	199	299	232	204	509	213	171	174	351	257	141
TKOv3_65326	UBL5	155	114	71	90	47	33	128	134	75	51	36	10	55	25
TKOv3_08142	C3orf83	176	182	208	143	181	263	187	214	324	197	195	237	170	387
TKOv3_08921	CACHD1	248	228	95	222	149	313	694	204	127	198	210	136	189	268
TKOv3_68603	ZMYM1	369	197	452	245	454	240	257	371	486	223	420	190	126	194
TKOv3_46341	PML	240	145	278	211	161	301	275	218	218	217	122	121	117	175
TKOv3_68560	ZKSCAN5	232	216	269	155	88	129	164	231	218	142	82	96	153	142
TKOv3_28382	IDI1	302	404	405	394	502	556	224	346	404	248	456	425	373	288
TKOv3_42575	OR5T1	165	327	293	209	249	294	288	203	300	348	164	285	331	156
TKOv3_48172	PRRT3	380	430	466	305	614	398	464	421	374	268	403	319	552	398
TKOv3_21074	FAM229A	320	218	183	110	145	133	110	293	204	117	168	229	270	272
TKOv3_63707	TREX1	258	232	229	139	260	197	237	270	166	249	251	673	185	371
TKOv3_05403	BBS5	257	385	432	238	305	382	471	241	308	362	460	391	250	361
TKOv3_34765	MAN2A1	114	165	128	55	77	75	115	159	105	89	55	60	74	74
TKOv3_15916	DCLK3	300	460	313	366	436	338	430	317	356	384	413	253	288	220
TKOv3_65477	UCN2	176	79	173	99	156	102	39	193	118	102	97	76	65	86
TKOv3_37545	MSI1	247	139	107	83	89	124	79	227	137	95	210	147	156	123
TKOv3_41326	ODF3	350	257	339	329	402	366	501	392	329	242	195	193	421	331
TKOv3_50987	RHBG	173	135	211	173	184	119	169	202	88	91	133	97	141	47
[truncated: 68,682 more rows]
