# Supplementary material for: TDP1-independent pathways in the process and repair of TOP1-induced DNA damage
Source: Nat Commun. 2022 Jul 22;13:4240. doi: 10.1038/s41467-022-31801-7 (PMC9307636; doi:10.1038/s41467-022-31801-7)
Supplement: Supplementary file 4 — Supplementary Data 2 [file 41467_2022_31801_MOESM4_ESM.xlsx]

## Sheet: HZ999.count_normalized
sgRNA	Gene	1_WT_T0	2_WT_NT_1	3_WT_NT_2	4_WT_NT_3	5_WT_CPT_1	6_WT_CPT_2	7_WT_CPT_3	8_TDP1-KO_T0	9_TDP1-KO_1	10_TDP1-KO_NT_2	11_TDP1-KO_NT_3	12_TDP1-KO_CPT_1	13_TDP1-KO_CPT_2	14_TDP1-KO_CPT_3
TKOv3_35099	2020-03-01	206.176	227.532	203.742	224.986	320.994	216.706	104.477	213.001	215.13	223.468	315.048	289.329	257.778	422.417
TKOv3_35098	2020-03-01	32.9881	48.0025	24.7537	23.6827	10.2943	4.99323	41.2159	19.8561	1.08106	26.5507	20.5702	0	9.13386	0
TKOv3_35107	2020-03-01	249.243	240.973	187.557	254.051	302.277	299.594	145.693	264.447	492.962	403.791	343.197	289.329	439.44	420.222
TKOv3_35109	2020-03-01	143.865	216.971	175.18	156.091	196.527	260.647	270.299	138.992	167.564	129.435	212.198	207.751	339.982	368.655
TKOv3_35106	2020-03-01	206.176	418.582	261.818	371.389	314.443	405.451	443.79	234.662	366.478	275.463	321.544	95.7179	373.473	219.437
TKOv3_35100	2020-03-01	61.3945	64.3234	182.797	93.6545	76.7392	117.84	88.1828	69.4962	95.133	42.0386	101.768	17.4033	21.3123	104.233
TKOv3_35108	2020-03-01	131.036	163.209	128.529	85.0426	164.708	182.752	69.0126	152.531	114.592	245.594	215.445	213.19	291.269	84.4834
TKOv3_35101	2020-03-01	1.83267	0	21.8975	11.8414	0	45.9378	0.958509	7.22038	0	0	0	0	0	0
TKOv3_35119	2020-03-02	306.056	288.015	309.421	237.904	256.421	184.75	314.391	313.184	307.02	320.821	309.635	587.36	263.867	213.951
TKOv3_35118	2020-03-02	450.838	488.666	451.279	452.125	428.616	499.323	392.989	484.668	402.153	357.328	320.462	278.452	434.366	547.496
TKOv3_35121	2020-03-02	314.303	327.377	210.406	153.938	228.346	244.668	293.304	314.989	170.807	361.753	333.453	286.066	264.882	323.67
TKOv3_35103	2020-03-02	190.598	185.29	206.598	277.734	232.089	121.835	234.835	182.315	91.8898	103.99	103.933	47.859	121.785	171.161
TKOv3_35105	2020-03-02	6.41435	19.201	0	0	9.35843	0	14.3776	6.31783	0	3.31883	9.74376	0	0	5.48593
TKOv3_35120	2020-03-02	99.8807	26.8814	65.6925	12.9179	46.7922	38.9472	31.6308	127.259	52.9718	51.9951	12.9917	5.43852	53.7883	24.1381
TKOv3_35104	2020-03-02	100.797	72.9638	109.488	79.6601	51.4714	125.83	92.9753	76.7166	175.131	190.28	134.247	142.489	238.495	107.524
TKOv3_35102	2020-03-02	15.5777	6.72035	12.3768	49.5185	37.4337	44.9391	42.1744	17.1484	23.7833	11.0628	27.066	55.4729	8.11898	25.2353
TKOv3_35124	2020-03-03	143.865	164.169	127.577	141.02	329.417	193.737	101.602	152.531	197.833	282.101	198.123	110.946	299.387	86.6777
TKOv3_35123	2020-03-03	201.594	170.889	163.755	268.046	286.368	224.696	153.361	177.802	184.861	174.792	194.875	287.154	169.484	392.793
TKOv3_35125	2020-03-03	374.782	316.817	294.188	368.159	231.153	266.639	175.407	330.332	324.317	474.593	291.23	192.524	367.384	415.834
TKOv3_35122	2020-03-03	147.53	242.893	131.385	187.309	293.855	214.709	220.457	159.751	210.806	125.009	192.71	96.8056	78.1452	157.995
TKOv3_35129	2020-03-04	406.853	374.42	488.41	513.485	227.41	505.315	461.043	447.664	319.993	452.468	263.082	320.873	147.157	269.908
TKOv3_35127	2020-03-04	289.562	243.853	288.476	259.434	206.821	350.525	262.631	297.841	273.507	227.893	336.701	226.242	428.276	365.363
TKOv3_35128	2020-03-04	209.841	158.408	92.3503	173.315	120.724	71.9026	120.772	213.001	193.509	212.405	192.71	135.963	110.621	204.077
TKOv3_35126	2020-03-04	112.709	127.687	130.433	108.725	112.301	82.8877	75.7222	86.6446	38.9181	117.265	51.9667	81.5778	108.591	34.0128
TKOv3_35132	2020-03-05	277.65	307.216	216.119	261.587	518.457	312.576	587.566	220.222	219.455	341.84	357.271	277.364	366.369	148.12
TKOv3_35133	2020-03-05	146.614	295.695	236.112	325.1	318.187	191.74	258.797	153.433	412.964	288.739	166.727	325.223	187.751	123.982
TKOv3_35131	2020-03-05	203.427	229.452	305.613	339.094	315.379	280.62	245.378	185.022	222.698	209.087	210.032	221.892	115.696	171.161
TKOv3_35130	2020-03-05	153.028	155.528	258.962	210.992	337.839	326.558	205.121	133.577	199.996	191.386	274.991	102.244	333.893	409.251
TKOv3_35136	2020-03-06	454.503	455.064	326.558	503.797	497.869	655.112	412.159	378.168	499.448	411.535	480.692	856.023	660.682	409.251
TKOv3_35135	2020-03-06	247.411	212.171	397.011	252.975	325.674	211.713	305.764	268.959	274.588	255.55	269.577	187.085	314.611	398.279
TKOv3_35137	2020-03-06	164.024	209.291	223.735	167.932	391.183	160.782	243.461	144.408	194.59	204.661	221.941	128.349	82.2047	123.982
TKOv3_35134	2020-03-06	54.9802	31.6817	82.8297	47.3655	44.9205	67.908	110.228	73.1064	76.755	48.6762	53.0494	45.6835	195.87	29.624
TKOv3_35139	2020-03-07	457.252	428.182	634.076	448.896	488.51	465.369	569.354	401.634	441.071	338.521	498.015	305.645	360.28	340.128
TKOv3_35138	2020-03-07	222.67	249.613	288.476	216.374	250.806	185.748	313.432	213.904	339.452	310.864	168.892	295.855	194.856	262.228
TKOv3_35141	2020-03-07	126.454	230.412	217.071	170.085	173.131	203.724	206.079	180.51	395.667	277.676	207.867	241.47	264.882	333.545
TKOv3_35140	2020-03-07	44.9005	42.2422	50.4595	33.3711	14.9735	36.9499	42.1744	33.3943	113.511	39.826	68.2064	114.209	15.2231	247.964
TKOv3_35142	2020-03-08	254.742	67.2035	218.975	214.221	141.312	264.641	145.693	274.375	114.592	106.203	216.528	84.8409	191.811	192.008
TKOv3_35143	2020-03-08	111.793	98.8852	68.5487	89.3485	124.467	73.8999	76.6807	98.3777	94.052	109.522	214.363	85.9286	119.755	82.289
TKOv3_35144	2020-03-08	221.753	133.447	119.96	132.408	91.7127	174.763	178.283	190.438	130.808	59.739	74.7022	43.5081	265.897	100.941
TKOv3_35145	2020-03-08	0	0.96005	3.80826	0	0	0	0	0	0	0	0	0	0	0
TKOv3_35147	2020-03-09	240.996	260.174	204.694	218.527	188.105	251.659	193.619	250.006	269.183	194.705	258.751	211.014	207.034	215.049
TKOv3_35148	2020-03-09	154.861	32.6417	49.5074	97.9604	80.4825	18.9743	181.158	139.895	61.6202	23.2318	28.1487	10.877	77.1303	18.6522
TKOv3_35146	2020-03-09	235.498	169.929	161.851	158.244	100.135	151.794	113.104	207.586	129.727	77.4395	181.884	143.577	70.0262	96.5524
TKOv3_35149	2020-03-09	310.638	250.573	297.996	194.844	266.715	274.628	375.735	278.887	324.317	286.526	385.42	367.644	224.287	262.228
TKOv3_35111	2020-03-10	331.714	264.014	297.044	187.309	315.379	394.466	290.428	348.383	403.234	220.149	498.015	256.698	183.692	640.757
TKOv3_35112	2020-03-10	220.837	216.011	256.106	294.958	426.745	280.62	364.233	253.616	202.158	311.97	199.206	335.013	273.001	276.491
TKOv3_35113	2020-03-10	230.917	93.1249	199.934	110.878	145.992	210.714	164.863	172.387	143.781	118.372	124.504	171.857	169.484	36.2072
TKOv3_35110	2020-03-10	243.745	444.503	275.147	215.298	287.304	332.549	390.113	235.565	178.374	177.004	252.255	443.783	537.883	202.979
TKOv3_35114	2020-03-11	284.064	367.699	402.724	228.216	279.817	332.549	436.121	259.031	392.424	408.217	352.941	535.15	301.417	297.338
TKOv3_35115	2020-03-11	251.076	198.73	88.5421	156.091	227.41	200.728	127.482	144.408	126.484	180.323	126.669	203.401	97.4278	167.87
TKOv3_35117	2020-03-11	183.267	318.737	209.454	278.811	293.855	228.69	165.822	238.273	188.104	223.468	279.321	226.242	563.254	260.033
TKOv3_35116	2020-03-11	127.371	152.648	202.79	167.932	138.505	169.77	146.652	169.679	103.781	126.116	197.041	135.963	141.067	155.8
TKOv3_53773	2020-09-01	339.044	214.091	217.071	369.236	191.848	198.731	277.968	355.604	163.24	269.932	289.065	278.452	245.599	155.8
TKOv3_53774	2020-09-01	184.184	224.652	158.043	216.374	181.554	223.697	103.519	175.997	122.159	216.83	83.3633	68.5253	100.472	220.534
TKOv3_53775	2020-09-01	405.021	406.101	341.791	469.349	382.76	520.295	445.707	513.55	371.884	514.419	338.866	495.993	517.585	402.667
TKOv3_53772	2020-09-01	213.506	144.008	189.461	71.0482	138.505	105.857	60.386	196.755	71.3498	168.154	180.801	151.191	130.919	148.12
TKOv3_53793	2020-09-02	205.259	156.488	185.653	173.315	118.852	241.673	102.56	252.713	172.969	202.449	124.504	177.296	151.216	113.01
TKOv3_53795	2020-09-02	150.279	147.848	132.337	212.068	122.595	47.9351	141.859	161.556	82.1603	106.203	109.347	73.9638	106.562	60.3453
TKOv3_53792	2020-09-02	296.893	317.777	243.729	169.009	148.799	251.659	216.623	311.379	193.509	188.067	154.818	436.169	247.629	235.895
TKOv3_53794	2020-09-02	239.164	139.207	305.613	290.652	411.771	222.698	281.802	279.79	260.535	133.86	160.231	358.942	237.48	230.409
TKOv3_53798	2020-09-03	273.068	92.1648	151.378	227.139	29.0111	96.8687	210.872	263.544	49.7286	74.1206	30.3139	92.4548	48.7139	18.6522
TKOv3_53799	2020-09-03	223.586	285.135	249.441	353.088	170.324	319.567	236.752	187.73	99.4572	149.348	116.925	225.155	138.023	52.6649
TKOv3_53797	2020-09-03	164.024	219.851	151.378	163.626	159.093	200.728	142.818	208.489	131.889	250.019	55.2147	151.191	41.6098	171.161
TKOv3_53796	2020-09-03	134.701	174.729	111.392	143.173	117.916	195.735	213.747	121.844	50.8097	170.367	124.504	138.138	84.2344	77.9002
TKOv3_53803	2020-09-04	460.917	351.378	300.853	252.975	303.213	297.597	396.823	473.838	311.344	264.4	308.553	264.312	404.934	375.238
TKOv3_53801	2020-09-04	246.494	233.292	254.201	174.391	203.078	217.705	235.793	250.006	332.966	229	354.023	392.661	217.183	197.494
TKOv3_53802	2020-09-04	250.16	369.619	219.927	257.281	251.742	239.675	272.216	219.319	185.942	372.816	228.437	305.645	234.436	305.018
TKOv3_53800	2020-09-04	316.136	169.929	371.305	250.822	327.545	334.547	274.133	239.175	112.43	161.517	252.255	199.05	185.722	269.908
TKOv3_53806	2020-09-05	218.088	143.047	135.193	192.691	160.029	164.777	125.565	229.247	78.9172	140.497	85.5286	58.736	76.1155	152.509
TKOv3_53805	2020-09-05	322.55	295.695	337.031	212.068	296.662	318.568	215.664	267.154	140.537	224.574	236.016	252.347	230.376	389.501
TKOv3_53807	2020-09-05	208.925	210.251	221.831	146.402	174.067	119.838	137.067	169.679	194.59	310.864	154.818	123.998	81.1898	263.325
TKOv3_53804	2020-09-05	317.052	258.253	275.147	274.505	285.432	278.622	297.138	284.303	241.076	214.618	184.049	157.717	191.811	126.176
TKOv3_53809	2020-09-06	167.69	261.134	222.783	261.587	201.206	204.723	236.752	164.264	209.725	181.43	150.487	219.716	172.528	186.522
TKOv3_53810	2020-09-06	351.873	311.056	277.051	444.59	434.231	346.53	226.208	295.133	332.966	463.53	323.71	507.958	666.771	510.192
TKOv3_53808	2020-09-06	203.427	231.372	196.125	364.93	251.742	281.618	224.291	177.802	202.158	224.574	182.966	590.623	303.447	250.158
TKOv3_53811	2020-09-06	6.41435	1.9201	2.8562	0	0	0	0	12.6357	14.0537	0	2.16528	0	3.04462	2.19437
TKOv3_53812	2020-09-07	393.108	270.734	286.572	386.459	463.243	315.572	411.2	278.887	427.018	264.4	218.693	478.59	306.492	542.01
TKOv3_53815	2020-09-08	306.056	408.981	321.798	288.499	397.733	525.288	559.769	358.311	355.668	377.241	425.478	473.151	273.001	256.742
TKOv3_53813	2020-09-08	123.705	181.449	166.611	158.244	195.591	163.778	134.191	170.582	109.187	99.565	195.958	208.839	125.844	423.514
TKOv3_53814	2020-09-08	158.526	161.288	162.803	184.08	460.435	330.552	178.283	166.971	265.94	245.594	310.718	134.875	227.332	228.215
TKOv3_53816	2020-09-08	172.271	216.971	201.838	232.522	273.266	246.666	298.096	166.069	165.402	122.797	125.586	95.7179	173.543	170.064
TKOv3_53819	2020-09-09	349.124	386.9	418.909	350.935	262.036	469.364	559.769	351.091	323.236	393.835	326.957	227.33	370.429	595.772
TKOv3_53818	2020-09-09	274.901	197.77	265.626	319.717	380.888	255.654	275.092	272.569	317.831	400.473	443.883	261.049	455.678	323.67
TKOv3_53817	2020-09-09	308.805	264.014	313.229	372.465	393.054	450.39	364.233	273.472	322.155	205.768	347.528	436.169	403.919	619.91
TKOv3_53820	2020-09-09	197.929	317.777	263.722	257.281	198.399	384.479	164.863	212.099	241.076	268.826	400.577	188.173	281.12	336.836
TKOv3_53778	2020-09-10	416.933	293.775	269.434	289.575	371.53	360.512	281.802	331.235	515.664	250.019	398.412	279.54	282.135	253.45
TKOv3_53776	2020-09-10	454.503	660.515	586.472	575.921	757.097	613.169	639.325	437.736	607.554	600.709	626.849	488.379	690.114	732.921
TKOv3_53777	2020-09-10	98.048	150.728	109.488	164.703	139.441	237.678	157.195	114.624	132.97	141.604	187.297	152.278	139.038	464.11
TKOv3_53779	2020-09-10	265.738	311.056	188.509	223.91	110.43	99.8647	204.162	237.37	208.644	223.468	319.379	242.558	205.004	70.2199
TKOv3_53783	2020-09-11	445.339	457.944	397.963	514.561	726.215	504.317	334.52	481.058	524.313	604.028	724.286	709.183	627.191	799.849
TKOv3_53780	2020-09-11	197.929	244.813	369.401	248.669	321.93	325.559	396.823	239.175	474.584	379.453	401.66	399.187	539.912	303.921
TKOv3_53781	2020-09-11	240.08	248.653	170.42	250.822	391.183	247.664	340.271	135.382	201.077	103.99	179.718	388.31	618.058	254.547
TKOv3_53782	2020-09-11	238.247	325.457	436.046	406.913	467.922	484.344	472.545	233.76	303.777	252.231	323.71	276.277	250.674	376.335
TKOv3_53787	2020-09-12	389.443	273.614	281.811	259.434	300.406	283.616	330.685	456.689	415.126	285.42	328.04	401.363	281.12	229.312
TKOv3_53784	2020-09-12	283.148	216.011	205.646	282.04	312.572	243.67	324.934	231.955	214.049	304.226	229.52	227.33	185.722	139.343
TKOv3_53785	2020-09-12	302.391	262.094	286.572	220.68	210.565	159.784	320.142	251.811	94.052	131.647	291.23	241.47	143.097	211.757
TKOv3_53786	2020-09-12	99.8807	87.3646	57.1239	81.8131	83.2901	67.908	68.0541	84.8395	114.592	73.0143	89.8592	15.2278	161.365	34.0128
TKOv3_53791	2020-09-14	191.514	321.617	573.143	363.853	476.344	298.595	393.947	203.073	301.615	165.942	244.677	158.805	303.447	492.637
TKOv3_53790	2020-09-14	310.638	542.428	495.074	494.108	420.194	569.229	312.474	394.413	781.604	410.429	577.047	760.305	925.564	713.171
TKOv3_53788	2020-09-14	335.379	380.18	356.072	384.306	290.111	352.522	314.391	284.303	291.885	221.256	266.33	293.68	208.049	296.24
TKOv3_53789	2020-09-14	279.483	264.014	325.606	357.394	291.047	398.46	284.677	298.743	327.56	450.255	333.453	303.469	381.592	336.836
TKOv3_53748	2020-09-15	153.028	116.166	146.618	185.156	20.5886	131.821	126.523	138.09	171.888	109.522	148.322	47.859	109.606	95.4552
TKOv3_53749	2020-09-15	93.4663	107.526	238.968	244.363	223.667	196.733	196.494	121.844	169.726	105.096	201.371	305.645	235.45	92.1637
TKOv3_53751	2020-09-15	202.51	201.611	320.846	173.315	236.768	154.79	160.071	253.616	88.6467	103.99	185.132	284.978	147.157	120.691
TKOv3_53750	2020-09-15	98.9643	168.969	139.002	157.167	148.799	211.713	244.42	117.331	154.591	134.966	192.71	249.084	85.2493	229.312
TKOv3_16258	2020-12-01	225.419	345.618	343.696	238.98	291.047	344.533	267.424	251.811	422.693	401.579	339.949	551.466	792.616	371.946
TKOv3_16259	2020-12-01	241.913	196.81	279.907	304.646	254.549	424.425	272.216	196.755	281.075	189.174	239.264	274.101	148.171	183.23
TKOv3_16260	2020-12-01	187.849	347.538	377.97	287.422	336.904	323.562	277.968	159.751	302.696	207.98	270.66	497.08	407.979	283.074
TKOv3_16261	2020-12-01	143.865	174.729	247.537	166.856	233.961	158.785	203.204	161.556	178.374	252.231	228.437	127.261	137.008	108.621
TKOv3_00003	A1BG	279.483	120.966	104.727	171.162	88.9051	153.792	277.968	323.112	261.616	247.806	137.495	329.574	125.844	223.826
TKOv3_00002	A1BG	255.658	146.888	158.995	184.08	239.576	149.797	187.868	324.917	246.481	306.439	305.305	292.592	243.569	213.951
TKOv3_00004	A1BG	146.614	158.408	72.357	91.5015	134.761	178.758	163.905	157.946	153.51	98.4587	46.5535	56.5606	23.3421	145.926
TKOv3_00001	A1BG	54.0638	68.1636	59.028	36.6006	43.0488	63.9134	42.1744	61.3732	176.212	80.7583	21.6528	47.859	157.305	107.524
TKOv3_00008	A1CF	67.8089	50.8827	38.0826	30.1417	106.686	79.8918	43.1329	81.2293	74.5929	51.9951	31.3966	1.0877	52.7734	17.555
TKOv3_00005	A1CF	188.765	252.493	138.049	170.085	203.078	197.732	83.3903	198.561	239.995	151.56	142.909	234.944	203.989	232.604
TKOv3_00007	A1CF	127.371	129.607	67.5966	87.1956	104.814	37.9486	99.6849	149.823	104.863	146.029	160.231	178.383	134.978	61.4424
TKOv3_00006	A1CF	208.925	137.287	110.44	164.703	179.682	82.8877	97.7679	195.853	265.94	155.985	155.9	121.823	121.785	177.744
TKOv3_00012	A2M	424.264	144.008	263.722	250.822	194.655	284.614	320.142	432.32	198.914	261.082	208.95	295.855	401.89	260.033
TKOv3_00009	A2M	224.502	100.805	186.605	107.649	56.1506	144.804	199.37	200.366	35.6749	117.265	45.4709	79.4024	121.785	121.788
TKOv3_00010	A2M	164.024	48.9626	73.309	33.3711	67.3807	198.731	88.1828	137.187	90.8088	61.9516	93.1071	66.3499	72.056	70.2199
TKOv3_00011	A2M	150.279	180.489	95.2065	133.485	82.3542	120.836	124.606	168.776	165.402	268.826	119.09	201.225	121.785	195.299
TKOv3_00013	A2ML1	213.506	173.769	291.332	332.635	185.297	235.681	133.233	225.637	208.644	359.54	266.33	350.241	163.395	179.939
TKOv3_00016	A2ML1	271.236	252.493	229.448	229.292	281.689	287.61	147.61	289.718	250.805	265.507	140.743	137.051	201.96	251.256
TKOv3_00015	A2ML1	227.251	246.733	308.469	240.057	177.81	346.53	189.785	287.913	219.455	163.729	214.363	257.786	261.837	151.412
TKOv3_00014	A2ML1	183.267	216.011	267.53	210.992	267.651	221.7	300.972	141.7	137.294	158.198	208.95	212.102	236.465	194.202
TKOv3_00017	A3GALT2	372.949	411.862	274.195	359.547	280.753	532.279	301.93	451.274	405.396	284.313	260.916	330.662	164.409	363.169
TKOv3_00019	A3GALT2	124.622	96.005	91.3983	103.343	80.4825	109.851	47.9254	150.725	41.0802	45.3574	100.686	40.245	95.398	108.621
TKOv3_00018	A3GALT2	241.913	325.457	287.524	237.904	476.344	267.637	362.316	314.087	328.641	302.014	404.908	435.081	487.139	335.739
TKOv3_00020	A3GALT2	269.403	172.809	231.352	164.703	197.463	178.758	229.084	260.836	223.779	272.144	285.817	289.329	295.328	274.297
TKOv3_00022	A4GALT	350.957	353.298	511.259	482.267	365.915	692.062	398.74	314.989	291.885	275.463	388.668	499.256	203.989	281.977
TKOv3_00024	A4GALT	513.148	271.694	274.195	259.434	301.342	536.273	237.71	452.176	243.238	240.062	190.545	171.857	240.525	286.366
TKOv3_00021	A4GALT	185.1	164.169	231.352	162.55	218.987	216.706	191.702	252.713	176.212	336.308	289.065	295.855	228.346	454.235
TKOv3_00023	A4GALT	186.016	66.2435	123.768	113.031	104.814	146.801	119.814	212.099	21.6211	75.2269	44.3883	28.2803	288.224	38.4015
TKOv3_00028	A4GNT	356.455	101.765	105.679	149.632	116.045	159.784	266.465	319.502	203.239	190.28	208.95	163.156	268.941	265.519
TKOv3_00026	A4GNT	278.566	269.774	340.839	369.236	261.1	243.67	352.731	267.154	297.291	379.453	272.825	462.274	294.313	215.049
TKOv3_00025	A4GNT	274.901	237.132	261.818	236.827	206.821	314.574	344.105	296.938	302.696	253.338	306.387	234.944	178.618	333.545
TKOv3_00027	A4GNT	186.016	162.248	190.413	284.193	158.158	251.659	169.656	278.887	233.508	221.256	341.032	193.611	344.042	385.112
TKOv3_00032	AAAS	285.897	216.971	267.53	241.133	79.5467	201.727	120.772	289.718	165.402	132.753	94.1897	209.927	106.562	131.662
TKOv3_00030	AAAS	134.701	129.607	281.811	133.485	84.2259	54.9256	162.946	110.111	128.646	188.067	69.289	23.9295	49.7288	159.092
TKOv3_00031	AAAS	69.6416	76.804	22.8496	47.3655	59.894	83.8863	103.519	70.3987	72.4308	60.8453	72.5369	47.859	112.651	152.509
TKOv3_00029	AAAS	70.5579	70.0837	56.1719	85.0426	108.558	34.9526	21.0872	86.6446	69.1876	12.1691	27.066	57.6483	3.04462	2.19437
TKOv3_00033	AACS	156.694	189.13	202.79	184.08	181.554	89.8782	238.669	141.7	89.7277	58.6327	159.148	91.3671	225.302	153.606
TKOv3_00035	AACS	101.713	86.4045	151.378	116.261	58.9581	110.85	149.527	142.603	79.9982	143.816	51.9667	215.365	49.7288	123.982
TKOv3_00036	AACS	223.586	264.974	332.271	310.029	234.897	280.62	305.764	276.18	249.724	302.014	345.362	209.927	273.001	274.297
TKOv3_00034	AACS	216.255	258.253	200.886	164.703	276.074	305.586	194.577	275.277	238.914	202.449	134.247	163.156	205.004	227.118
TKOv3_00040	AADAC	69.6416	105.606	105.679	111.955	134.761	229.689	283.719	93.865	97.2951	68.5892	163.479	120.735	102.502	78.9974
TKOv3_00038	AADAC	62.3109	137.287	76.1652	80.7366	55.2148	128.825	141.859	82.1318	61.6202	122.797	161.313	126.174	117.725	242.478
TKOv3_00039	AADAC	363.786	271.694	346.552	374.618	596.132	363.507	362.316	384.485	245.4	422.598	339.949	377.433	442.485	310.504
TKOv3_00037	AADAC	70.5579	161.288	160.899	104.419	151.607	182.752	110.228	119.136	73.5119	75.2269	56.2973	40.245	211.094	70.2199
TKOv3_00043	AADACL2	282.232	171.849	222.783	201.303	190.912	114.844	195.536	314.989	192.428	365.072	246.842	298.031	296.343	426.806
TKOv3_00044	AADACL2	296.893	328.337	383.682	209.915	350.941	313.575	255.922	315.892	272.426	288.739	427.643	439.432	426.247	367.557
TKOv3_00042	AADACL2	208.008	234.252	233.256	362.777	289.176	240.674	189.785	229.247	414.045	254.444	407.073	335.013	361.295	201.882
TKOv3_00041	AADACL2	82.4703	90.2447	43.795	94.731	47.728	21.9702	100.643	79.4242	76.755	148.241	126.669	317.609	234.436	103.136
TKOv3_00048	AADACL3	324.383	308.176	281.811	298.187	309.764	326.558	327.81	358.311	419.45	409.323	357.271	350.241	305.477	481.665
TKOv3_00046	AADACL3	160.359	123.846	144.714	101.19	152.542	129.824	131.316	129.064	60.5392	27.6569	77.9501	79.4024	83.2196	192.008
TKOv3_00047	AADACL3	275.817	297.616	399.867	384.306	346.262	470.363	306.723	318.599	339.452	459.105	466.618	268.663	440.455	242.478
TKOv3_00045	AADACL3	172.271	126.727	105.679	101.19	61.7657	140.809	66.1371	182.315	63.7824	69.6955	68.2064	0	72.056	31.8184
TKOv3_00052	AADACL4	275.817	281.295	133.289	238.98	225.538	255.654	261.673	314.087	327.56	157.091	162.396	222.979	302.432	170.064
TKOv3_00049	AADACL4	265.738	216.011	226.592	181.927	306.957	228.69	484.047	291.523	199.996	222.362	213.28	277.364	211.094	126.176
TKOv3_00050	AADACL4	374.782	361.939	396.059	192.691	627.015	235.681	304.806	500.914	618.365	327.458	394.081	370.907	587.611	385.112
TKOv3_00051	AADACL4	277.65	80.6442	147.57	274.505	104.814	241.673	309.598	94.7675	196.752	392.729	133.165	369.819	336.938	171.161
TKOv3_00054	AADAT	130.12	143.047	302.757	240.057	160.965	168.771	282.76	130.869	223.779	160.41	216.528	229.505	180.647	249.061
TKOv3_00055	AADAT	265.738	248.653	206.598	326.176	422.065	331.551	340.271	217.514	357.83	340.734	191.627	438.344	368.399	488.248
TKOv3_00053	AADAT	396.774	767.08	648.356	566.233	664.449	597.191	746.678	497.304	477.827	560.883	483.94	912.583	748.976	703.296
TKOv3_00056	AADAT	295.977	301.456	425.573	392.918	452.012	532.279	595.234	320.404	375.127	363.965	485.023	337.188	444.514	652.826
TKOv3_00057	AAED1	313.387	391.7	318.942	314.335	321.93	377.489	228.125	363.727	574.041	440.299	526.163	336.1	702.292	370.849
TKOv3_00060	AAED1	106.295	85.4445	115.2	94.731	97.3277	77.8945	91.0583	64.9834	122.159	92.9273	126.669	166.419	112.651	12.0691
TKOv3_00058	AAED1	229.084	177.609	205.646	125.949	125.403	161.781	192.66	269.862	275.67	202.449	325.875	142.489	262.852	131.662
TKOv3_00059	AAED1	185.1	229.452	257.058	158.244	248.934	252.658	293.304	194.048	201.077	196.917	146.156	55.4729	117.725	344.517
TKOv3_00061	AAGAB	197.012	216.011	217.071	223.91	183.425	129.824	230.042	246.396	218.374	190.28	184.049	122.91	267.926	114.107
TKOv3_00062	AAGAB	248.327	172.809	286.572	231.445	228.346	311.578	264.548	252.713	302.696	231.212	204.619	276.277	233.421	585.898
TKOv3_00064	AAGAB	304.224	279.375	251.345	292.805	200.27	316.571	223.333	240.078	316.75	222.362	289.065	119.647	269.956	235.895
TKOv3_00063	AAGAB	309.722	136.327	136.145	114.108	48.6639	55.9242	59.4275	188.632	134.051	149.348	205.702	1.0877	35.5205	25.2353
TKOv3_00068	AAK1	220.837	149.768	136.145	111.955	102.943	150.796	159.112	224.734	100.538	143.816	172.14	88.104	53.7883	131.662
TKOv3_00067	AAK1	222.67	215.051	411.292	177.621	295.727	226.693	308.64	260.836	286.48	229	410.321	475.326	364.339	310.504
TKOv3_00066	AAK1	166.773	264.014	233.256	310.029	294.791	234.682	270.299	185.022	77.8361	133.86	270.66	172.945	224.287	132.76
TKOv3_00065	AAK1	349.124	308.176	317.99	283.116	437.039	478.352	327.81	366.434	326.479	287.632	368.098	298.031	359.265	297.338
TKOv3_00072	AAMDC	271.236	491.546	347.504	413.372	514.714	432.414	230.042	225.637	305.939	303.12	274.991	250.172	432.336	435.583
TKOv3_00069	AAMDC	179.602	132.487	121.864	273.428	117.916	189.743	264.548	120.039	140.537	214.618	162.396	98.981	144.112	210.66
TKOv3_00070	AAMDC	151.196	138.247	99.9669	109.802	258.293	276.625	212.789	132.675	142.7	154.879	165.644	151.191	130.919	167.87
TKOv3_00071	AAMDC	155.777	207.371	97.1107	135.638	184.361	212.712	121.731	173.289	204.32	132.753	221.941	144.665	104.532	149.217
TKOv3_00074	AAMP	197.012	1.9201	2.8562	17.2238	0	10.9851	6.70956	243.688	27.0264	1.10628	8.66112	30.4557	5.07436	0
TKOv3_00073	AAMP	86.1356	92.1648	88.5421	75.3542	70.1883	71.9026	67.0956	99.2803	97.2951	117.265	138.578	193.611	65.9667	60.3453
TKOv3_00076	AAMP	286.813	216.011	261.818	199.15	191.848	176.76	147.61	198.561	128.646	177.004	224.107	143.577	155.276	198.591
TKOv3_00075	AAMP	127.371	21.1211	13.3289	20.4533	27.1395	31.9567	47.9254	134.48	57.296	21.0193	84.446	6.52622	81.1898	14.2634
TKOv3_00079	AANAT	87.9683	145.928	284.668	175.468	90.7768	298.595	315.349	54.1529	102.7	238.956	135.33	128.349	206.019	137.148
TKOv3_00077	AANAT	225.419	104.645	182.797	215.298	189.976	200.728	146.652	166.069	392.424	297.589	206.784	436.169	175.573	289.657
TKOv3_00078	AANAT	120.956	113.286	184.701	95.8075	179.682	69.9053	82.4317	176.899	212.968	216.83	182.966	428.555	219.213	115.205
TKOv3_00080	AANAT	83.3866	182.41	160.899	155.014	168.452	300.593	133.233	60.4707	52.9718	167.048	81.198	228.418	48.7139	82.289
TKOv3_00081	AAR2	384.861	410.901	377.018	357.394	470.729	377.489	369.026	411.562	591.338	617.303	521.833	460.099	590.656	495.928
TKOv3_00082	AAR2	166.773	120.966	107.583	103.343	127.275	159.784	119.814	124.552	144.862	85.1834	149.404	231.681	58.8626	36.2072
TKOv3_00083	AAR2	204.343	161.288	145.666	122.72	87.9693	110.85	110.228	188.632	209.725	225.681	211.115	294.768	228.346	195.299
TKOv3_00084	AAR2	177.769	195.85	106.631	220.68	76.7392	148.798	140.901	146.213	191.347	139.391	280.404	262.137	212.108	261.13
TKOv3_00085	AARD	372.033	319.697	272.291	389.689	366.851	444.398	455.292	332.138	290.804	404.898	386.503	224.067	137.008	332.447
TKOv3_00086	AARD	266.654	94.0849	158.043	144.249	66.4449	88.8796	125.565	217.514	76.755	121.691	79.0328	157.717	95.398	264.422
TKOv3_00088	AARD	297.809	306.256	209.454	310.029	189.976	368.501	296.179	337.553	300.534	278.782	269.577	262.137	324.759	365.363
TKOv3_00087	AARD	197.012	283.215	215.167	331.558	297.598	212.712	314.391	272.569	371.884	247.806	274.991	108.77	269.956	238.089
TKOv3_00092	AARS	198.845	81.6043	46.6512	115.184	31.8187	27.9621	17.2532	194.95	20.5401	29.8695	97.4376	53.2975	19.2826	78.9974
TKOv3_00091	AARS	122.789	9.6005	18.0892	18.3003	14.9735	0	0	99.2803	0	0	0	0	0	0
TKOv3_00090	AARS	120.04	86.4045	66.6446	39.8301	72.9958	31.9567	91.0583	99.2803	15.1348	22.1256	18.4049	0	36.5354	0
TKOv3_00089	AARS	86.1356	1.9201	0	23.6827	14.9735	0	0	81.2293	0	0	0	0	1.01487	0
TKOv3_00094	AARS2	132.869	96.9651	78.0694	114.108	85.1618	99.8647	143.776	155.238	116.754	109.522	103.933	142.489	82.2047	100.941
TKOv3_00095	AARS2	84.3029	141.127	87.59	82.8896	11.2301	129.824	64.2201	65.886	88.6467	78.5457	94.1897	40.245	61.9072	41.6931
TKOv3_00093	AARS2	136.534	274.574	367.497	289.575	247.063	152.793	360.399	162.459	215.13	162.623	276.073	339.363	190.796	143.731
TKOv3_00096	AARS2	85.2193	157.448	115.2	49.5185	67.3807	65.9107	103.519	97.4752	152.429	109.522	110.429	103.332	42.6247	72.4143
TKOv3_00097	AARSD1	262.072	279.375	224.687	200.227	289.176	366.503	442.831	250.006	147.024	127.222	174.305	345.89	229.361	273.199
TKOv3_00101	AASDH	178.686	355.219	179.94	256.204	320.058	223.697	603.86	198.561	302.696	368.391	194.875	288.241	234.436	297.338
TKOv3_00098	AASDH	155.777	170.889	175.18	160.397	159.093	146.801	93.9339	135.382	236.751	161.517	173.222	252.347	237.48	240.284
TKOv3_00100	AASDH	340.877	252.493	284.668	298.187	412.707	368.501	332.603	380.875	334.047	242.275	304.222	393.749	637.34	416.931
TKOv3_00099	AASDH	88.8846	141.127	116.152	135.638	191.848	151.794	79.5562	121.844	329.722	106.203	73.6196	156.629	155.276	140.44
TKOv3_00103	AASDHPPT	140.199	120.966	114.248	117.337	66.4449	132.82	111.187	159.751	46.4854	103.99	143.991	60.9114	112.651	136.051
TKOv3_00102	AASDHPPT	238.247	29.7616	73.309	73.2012	112.301	91.8755	47.9254	263.544	57.296	89.6085	134.247	82.6655	78.1452	145.926
TKOv3_00105	AASDHPPT	333.546	86.4045	141.858	101.19	77.675	50.931	103.519	294.231	23.7833	105.096	30.3139	71.7884	59.8775	91.0665
TKOv3_00104	AASDHPPT	54.9802	22.0812	26.6578	9.6884	37.4337	52.9283	39.2989	49.6401	29.1885	15.4879	14.0743	11.9647	25.3718	25.2353
TKOv3_00107	AASS	334.463	496.346	631.219	353.088	441.718	547.258	542.516	359.214	547.015	438.086	448.213	333.925	334.908	558.468
TKOv3_00108	AASS	164.024	217.931	202.79	356.318	163.773	241.673	246.337	149.823	246.481	286.526	272.825	317.609	169.484	235.895
TKOv3_00109	AASS	104.462	135.367	116.152	144.249	145.056	92.8742	94.8924	111.013	131.889	224.574	140.743	82.6655	76.1155	138.245
TKOv3_00106	AASS	105.379	138.247	158.043	114.108	92.6485	248.663	147.61	88.4497	89.7277	91.8211	201.371	117.472	96.4129	105.33
TKOv3_00110	AATF	113.626	3.8402	14.281	18.3003	21.5244	52.9283	28.7553	112.818	10.8106	3.31883	10.8264	129.437	15.2231	48.2762
TKOv3_00112	AATF	168.606	51.8427	30.4661	22.6063	99.1994	35.9513	26.8382	111.916	73.5119	25.4444	77.9501	17.4033	77.1303	48.2762
TKOv3_00113	AATF	369.284	260.174	201.838	218.527	350.005	153.792	262.631	338.455	206.482	108.415	142.909	332.837	145.127	127.274
TKOv3_00111	AATF	181.435	49.9226	17.1372	77.5072	54.2789	83.8863	32.5893	157.043	32.4317	65.2704	46.5535	146.84	115.696	40.5959
TKOv3_00114	AATK	269.403	164.169	189.461	249.745	253.614	244.668	115.98	224.734	112.43	97.3525	165.644	128.349	129.904	350.002
TKOv3_00117	AATK	179.602	168.969	99.0148	79.6601	153.478	171.767	87.2243	252.713	144.862	92.9273	99.6029	114.209	175.573	129.468
TKOv3_00115	AATK	217.172	131.527	129.481	114.108	148.799	102.861	220.457	224.734	122.159	75.2269	83.3633	105.507	137.008	72.4143
TKOv3_00116	AATK	126.454	223.692	154.235	123.796	90.7768	104.858	289.47	84.8395	97.2951	82.9708	110.429	90.2794	92.3534	88.8721
TKOv3_00120	ABAT	207.092	216.971	284.668	260.51	210.565	272.631	206.079	171.484	269.183	177.004	261.999	139.226	195.87	171.161
TKOv3_00121	ABAT	165.857	69.1236	191.365	161.473	190.912	142.807	125.565	167.874	157.834	168.154	192.71	194.699	170.499	129.468
TKOv3_00118	ABAT	335.379	295.695	525.54	393.995	462.307	415.437	549.225	296.036	252.967	440.299	285.817	454.66	381.592	178.841
TKOv3_00119	ABAT	164.941	87.3646	198.03	159.32	103.879	153.792	24.9212	120.941	127.565	55.3139	129.917	56.5606	117.725	147.023
TKOv3_00125	ABCA1	344.542	397.461	358.929	425.213	429.552	180.755	288.511	384.485	398.91	384.985	329.123	290.417	235.45	387.307
TKOv3_00123	ABCA1	131.952	149.768	139.002	74.2777	108.558	153.792	147.61	147.115	69.1876	73.0143	71.4543	70.7007	52.7734	47.179
TKOv3_00124	ABCA1	217.172	307.216	350.36	391.842	309.764	289.608	305.764	188.632	246.481	398.26	259.834	199.05	298.373	163.481
TKOv3_00122	ABCA1	144.781	274.574	242.777	285.269	179.682	268.636	244.42	204.878	297.291	328.565	186.214	195.787	428.276	434.486
TKOv3_00129	ABCA10	305.14	314.896	285.62	311.105	274.202	408.447	393.947	233.76	424.855	274.357	454.709	283.891	352.161	334.642
TKOv3_00126	ABCA10	94.3826	220.812	186.605	158.244	211.501	163.778	232.918	157.043	264.859	172.579	161.313	217.541	230.376	194.202
TKOv3_00127	ABCA10	145.697	110.406	59.028	78.5837	52.4072	145.802	110.228	126.357	107.025	178.111	176.47	156.629	169.484	136.051
TKOv3_00128	ABCA10	0	0	2.8562	1.07649	0	0	0	2.70764	0	0	7.57848	2.17541	0	2.19437
TKOv3_00130	ABCA12	210.757	210.251	361.785	221.757	171.259	160.782	207.996	176.899	175.131	279.888	245.759	219.716	164.409	315.99
TKOv3_00132	ABCA12	303.307	394.581	238.016	405.836	274.202	241.673	335.478	300.548	423.774	369.497	342.114	269.75	453.648	414.736
TKOv3_00133	ABCA12	274.901	524.187	284.668	410.142	378.081	346.53	312.474	252.713	366.478	308.652	417.899	208.839	208.049	227.118
TKOv3_00131	ABCA12	82.4703	215.051	118.056	181.927	107.622	122.834	93.9339	85.742	48.6476	278.782	150.487	206.664	64.9519	87.7749
TKOv3_00134	ABCA13	314.303	406.101	316.086	359.547	433.296	472.36	499.383	247.298	282.156	466.849	439.552	281.715	473.946	298.435
TKOv3_00135	ABCA13	281.315	335.058	359.881	388.612	367.786	478.352	507.051	294.231	681.066	599.603	587.874	623.254	792.616	1056.59
TKOv3_00137	ABCA13	143.865	189.13	171.372	249.745	213.372	233.683	369.984	166.971	140.537	340.734	134.247	102.244	290.254	121.788
TKOv3_00136	ABCA13	422.431	700.837	652.165	547.933	650.411	739.997	686.292	356.506	650.796	714.656	781.666	539.501	1147.82	921.637
TKOv3_00140	ABCA2	329.881	353.298	305.613	404.76	351.877	211.713	261.673	278.887	521.069	462.424	455.792	333.925	278.075	193.105
TKOv3_00141	ABCA2	326.216	86.4045	66.6446	94.731	72.9958	126.828	115.98	305.061	99.4572	153.773	121.256	54.3852	129.904	72.4143
TKOv3_00139	ABCA2	137.45	137.287	45.6991	110.878	87.9693	59.9188	60.386	167.874	75.674	119.478	83.3633	128.349	97.4278	109.719
TKOv3_00138	ABCA2	143.865	38.402	12.3768	32.2947	114.173	61.9161	40.2574	149.823	72.4308	59.739	84.446	40.245	32.4759	81.1918
TKOv3_00144	ABCA3	158.526	133.447	120.912	186.233	93.5843	107.854	217.581	213.001	210.806	229	204.619	138.138	77.1303	95.4552
TKOv3_00142	ABCA3	270.319	268.814	158.995	280.963	153.478	194.736	121.731	249.103	182.699	152.666	184.049	85.9286	266.912	106.427
TKOv3_00145	ABCA3	172.271	236.172	218.023	230.369	218.052	203.724	206.079	181.412	179.455	140.497	139.661	350.241	425.232	332.447
TKOv3_00143	ABCA3	247.411	164.169	121.864	216.374	163.773	159.784	138.025	223.832	152.429	169.261	100.686	69.613	79.1601	31.8184
TKOv3_00149	ABCA4	306.056	281.295	297.044	460.737	256.421	182.752	323.017	263.544	264.859	378.347	281.487	352.416	488.154	365.363
TKOv3_00148	ABCA4	262.072	275.534	397.963	451.049	337.839	179.756	240.586	306.866	276.751	262.188	328.04	244.733	411.023	525.552
TKOv3_00146	ABCA4	116.375	128.647	190.413	183.003	151.607	146.801	91.0583	166.971	234.589	198.024	239.264	268.663	225.302	160.189
TKOv3_00147	ABCA4	13.745	46.0824	35.2264	43.0595	54.2789	13.9811	43.1329	28.8815	74.5929	43.1448	57.3799	41.3327	31.4611	7.6803
TKOv3_00150	ABCA5	328.965	291.855	338.935	237.904	277.946	516.3	268.382	337.553	504.854	302.014	260.916	442.695	501.347	404.862
TKOv3_00151	ABCA5	170.439	291.855	166.611	204.533	348.134	320.566	240.586	211.196	281.075	278.782	263.082	393.749	252.703	490.442
TKOv3_00153	ABCA5	105.379	101.765	151.378	89.3485	190.912	123.832	113.104	110.111	164.321	204.661	154.818	132.7	407.979	99.844
TKOv3_00152	ABCA5	120.04	96.005	201.838	179.774	45.8563	167.773	115.98	130.869	75.674	122.797	201.371	96.8056	150.201	163.481
TKOv3_00155	ABCA6	242.829	305.296	258.962	343.4	386.503	460.376	431.329	245.493	288.642	264.4	434.139	290.417	294.313	227.118
TKOv3_00154	ABCA6	239.164	208.331	126.625	284.193	131.018	229.689	294.262	186.827	289.723	339.627	297.726	263.224	190.796	291.852
TKOv3_00156	ABCA6	204.343	293.775	338.935	354.165	416.45	311.578	421.744	199.463	323.236	351.796	217.611	345.89	385.652	267.713
TKOv3_00157	ABCA6	130.12	168.969	99.0148	116.261	71.1241	120.836	128.44	179.607	181.618	97.3525	176.47	115.297	226.317	159.092
TKOv3_00158	ABCA7	129.203	135.367	215.167	159.32	111.365	79.8918	109.27	144.408	184.861	152.666	163.479	230.593	241.54	231.506
TKOv3_00161	ABCA7	350.957	270.734	294.188	242.21	290.111	449.391	392.989	302.354	329.722	257.763	341.032	264.312	708.381	412.542
TKOv3_00159	ABCA7	230	225.612	150.426	175.468	192.784	234.682	169.656	212.099	114.592	144.922	206.784	234.944	462.782	242.478
TKOv3_00160	ABCA7	144.781	116.166	193.269	131.332	42.113	25.9648	96.8094	158.848	115.673	140.497	57.3799	69.613	235.45	63.6368
TKOv3_00163	ABCA8	170.439	312.976	216.119	152.861	299.47	268.636	195.536	180.51	158.915	99.565	225.189	119.647	363.324	277.588
TKOv3_00164	ABCA8	344.542	319.697	359.881	334.788	483.831	566.233	369.984	370.045	364.316	428.13	278.239	353.504	400.875	487.151
TKOv3_00165	ABCA8	63.2272	109.446	128.529	114.108	140.377	126.828	66.1371	94.7675	129.727	127.222	71.4543	128.349	154.261	63.6368
TKOv3_00162	ABCA8	133.785	133.447	114.248	209.915	72.9958	209.716	108.311	141.7	193.509	163.729	96.355	317.609	238.495	137.148
TKOv3_00169	ABCA9	446.256	298.576	403.676	468.272	438.911	525.288	495.549	572.215	562.15	496.719	456.874	829.918	525.704	460.818
TKOv3_00167	ABCA9	280.399	303.376	305.613	326.176	290.111	454.384	371.901	274.375	204.32	278.782	354.023	583.009	445.529	422.417
TKOv3_00166	ABCA9	269.403	411.862	352.264	367.083	465.114	541.267	309.598	271.667	494.043	255.55	412.486	323.048	666.771	367.557
TKOv3_00168	ABCA9	356.455	272.654	325.606	330.482	362.171	369.499	333.561	312.282	357.83	316.395	215.445	333.925	468.871	477.276
TKOv3_00170	ABCB1	275.817	253.453	221.831	186.233	149.735	200.728	197.453	277.985	195.671	286.526	211.115	138.138	95.398	130.565
TKOv3_00172	ABCB1	190.598	307.216	276.099	249.745	335.968	310.579	252.088	203.073	237.833	332.99	359.437	256.698	187.751	223.826
TKOv3_00171	ABCB1	131.952	124.807	131.385	122.72	197.463	115.843	190.743	126.357	245.4	217.937	245.759	205.576	230.376	209.563
TKOv3_00173	ABCB1	148.446	240.973	172.324	189.462	240.512	101.862	185.951	173.289	257.292	189.174	332.371	128.349	147.157	171.161
TKOv3_00176	ABCB10	576.376	383.06	394.155	357.394	307.892	340.539	384.362	631.783	242.157	316.395	291.23	316.522	343.027	333.545
TKOv3_00174	ABCB10	266.654	340.818	269.434	310.029	255.485	276.625	298.096	272.569	228.103	173.686	216.528	238.207	288.224	286.366
TKOv3_00175	ABCB10	199.761	194.89	267.53	149.632	193.72	164.777	184.992	222.929	199.996	229	309.635	299.118	212.108	154.703
TKOv3_00177	ABCB10	157.61	146.888	34.2744	128.102	56.1506	98.866	19.1702	131.772	78.9172	99.565	57.3799	28.2803	140.052	71.3171
TKOv3_00179	ABCB11	303.307	429.142	400.819	467.196	322.866	354.52	388.196	284.303	458.368	546.501	500.18	422.029	439.44	353.294
TKOv3_00181	ABCB11	233.666	244.813	306.565	101.19	306.021	258.65	204.162	306.866	231.346	216.83	251.173	218.628	309.536	273.199
TKOv3_00178	ABCB11	234.582	369.619	427.477	522.097	342.519	455.383	433.246	249.103	390.262	455.787	324.792	361.118	584.567	387.307
TKOv3_00180	ABCB11	81.5539	110.406	79.0214	139.943	55.2148	175.762	134.191	115.526	87.5656	88.5022	123.421	76.1392	56.8329	91.0665
TKOv3_00185	ABCB4	530.559	529.948	630.267	451.049	403.349	447.394	489.798	442.248	677.823	635.004	675.568	659.148	528.749	601.258
TKOv3_00183	ABCB4	273.068	343.698	385.586	397.224	384.632	277.624	417.91	260.836	143.781	220.149	334.536	403.538	399.86	423.514
TKOv3_00182	ABCB4	236.415	245.773	251.345	266.969	124.467	179.756	192.66	242.785	337.29	204.661	313.966	423.117	157.305	218.34
TKOv3_00184	ABCB4	133.785	288.975	183.749	177.621	188.105	119.838	162.946	102.89	158.915	111.734	132.082	191.436	32.4759	47.179
TKOv3_00189	ABCB5	197.012	249.613	222.783	476.884	207.757	422.428	238.669	237.37	343.776	430.342	199.206	293.68	211.094	250.158
TKOv3_00188	ABCB5	271.236	263.054	333.223	367.083	291.047	513.305	288.511	324.917	269.183	246.7	287.982	469.888	281.12	256.742
TKOv3_00186	ABCB5	218.088	376.34	363.689	276.658	223.667	336.544	424.619	296.036	476.746	430.342	377.842	213.19	402.905	583.703
TKOv3_00187	ABCB5	167.69	194.89	158.995	175.468	142.248	234.682	243.461	173.289	252.967	271.038	249.007	117.472	252.703	190.91
TKOv3_00190	ABCB6	273.068	235.212	321.798	301.417	220.859	182.752	236.752	271.667	156.753	255.55	121.256	254.523	138.023	134.954
TKOv3_00193	ABCB6	465.499	472.345	621.699	452.125	664.449	502.319	323.017	495.499	536.204	480.125	516.42	412.24	472.931	276.491
TKOv3_00192	ABCB6	353.706	446.423	483.649	393.995	355.621	484.344	474.462	359.214	377.289	532.12	616.022	412.24	430.306	443.263
TKOv3_00191	ABCB6	76.9723	123.846	77.1173	191.615	102.943	141.808	112.146	80.3268	76.755	87.396	63.8758	98.981	49.7288	198.591
TKOv3_00196	ABCB7	232.749	120.966	233.256	201.303	164.708	164.777	76.6807	238.273	112.43	150.454	121.256	262.137	160.35	103.136
TKOv3_00194	ABCB7	237.331	229.452	218.975	252.975	294.791	131.821	178.283	247.298	271.345	211.299	246.842	227.33	283.15	342.322
TKOv3_00195	ABCB7	238.247	223.692	164.707	232.522	71.1241	203.724	192.66	247.298	224.86	148.241	191.627	51.1221	160.35	105.33
TKOv3_00197	ABCB7	128.287	29.7616	77.1173	74.2777	90.7768	15.9784	170.615	138.992	52.9718	40.9323	25.9834	52.2098	25.3718	37.3043
TKOv3_00199	ABCB8	271.236	172.809	347.504	242.21	364.043	268.636	107.353	277.082	195.671	190.28	165.644	231.681	300.402	222.729
TKOv3_00198	ABCB8	240.08	354.259	190.413	296.034	395.862	421.429	322.059	224.734	166.483	232.318	261.999	137.051	192.826	210.66
TKOv3_00201	ABCB8	212.59	222.732	290.38	199.15	221.795	176.76	320.142	220.222	124.322	215.724	206.784	97.8933	220.227	184.327
TKOv3_00200	ABCB8	58.6455	37.442	62.8363	60.2834	19.6527	6.99053	35.4648	80.3268	68.1066	28.7632	88.7765	58.736	69.0114	31.8184
TKOv3_00205	ABCB9	343.626	193.93	298.949	354.165	189.04	367.502	207.996	342.968	308.101	418.173	328.04	195.787	314.611	172.258
TKOv3_00203	ABCB9	178.686	152.648	169.468	158.244	103.879	134.817	144.735	199.463	295.129	136.072	220.859	264.312	131.933	96.5524
TKOv3_00204	ABCB9	294.144	156.488	269.434	228.216	220.859	259.648	106.394	264.447	139.456	153.773	226.272	368.731	133.963	116.302
TKOv3_00202	ABCB9	195.18	61.4432	148.522	155.014	67.3807	77.8945	116.938	214.806	64.8634	116.159	75.7848	155.542	44.6544	178.841
TKOv3_00208	ABCC1	100.797	100.805	152.33	207.762	143.184	234.682	122.689	137.187	127.565	206.874	185.132	17.4033	53.7883	58.1509
TKOv3_00209	ABCC1	353.706	346.578	443.662	505.95	409.899	392.468	356.565	316.794	485.395	486.762	491.519	358.942	524.689	264.422
TKOv3_00207	ABCC1	133.785	191.05	165.659	120.567	126.339	96.8687	109.27	106.501	131.889	102.884	175.388	146.84	113.666	159.092
TKOv3_00206	ABCC1	132.869	197.77	186.605	151.785	225.538	93.8728	197.453	140.797	239.995	141.604	187.297	307.82	256.763	141.537
TKOv3_00213	ABCC10	178.686	231.372	294.188	265.893	383.696	297.597	227.167	167.874	268.102	128.328	199.206	284.978	292.283	167.87
TKOv3_00210	ABCC10	255.658	219.851	263.722	158.244	194.655	222.698	475.42	256.324	314.588	282.101	310.718	772.269	211.094	192.008
TKOv3_00212	ABCC10	197.012	252.493	337.031	207.762	184.361	384.479	307.681	220.222	189.185	161.517	225.189	104.42	121.785	265.519
TKOv3_00211	ABCC10	141.116	57.603	76.1652	92.578	42.113	39.9459	63.2616	159.751	27.0264	77.4395	66.0411	145.752	48.7139	55.9565
TKOv3_00217	ABCC11	398.606	327.377	342.744	277.734	346.262	396.463	351.773	461.202	321.074	345.159	454.709	318.697	556.15	292.949
TKOv3_00216	ABCC11	82.4703	121.926	195.173	80.7366	131.018	80.8904	125.565	84.8395	114.592	154.879	101.768	82.6655	177.603	130.565
TKOv3_00215	ABCC11	169.522	150.728	178.036	256.204	120.724	199.729	113.104	170.582	192.428	278.782	214.363	236.032	218.198	243.575
TKOv3_00214	ABCC11	244.662	189.13	353.216	277.734	279.817	234.682	325.893	228.345	301.615	307.545	296.643	163.156	151.216	108.621
TKOv3_00218	ABCC12	115.458	98.8852	257.058	130.255	133.826	182.752	125.565	114.624	113.511	130.541	178.636	157.717	76.1155	209.563
TKOv3_00221	ABCC12	251.076	189.13	238.016	187.309	236.768	243.67	220.457	221.124	127.565	304.226	333.453	249.084	110.621	434.486
TKOv3_00219	ABCC12	164.024	101.765	153.283	134.561	183.425	150.796	139.942	138.09	71.3498	188.067	113.677	118.56	116.71	256.742
TKOv3_00220	ABCC12	297.809	316.817	183.749	203.456	189.976	106.855	145.693	252.713	220.536	297.589	238.181	345.89	222.257	205.174
TKOv3_00222	ABCC2	307.889	187.21	384.634	263.74	317.251	312.576	346.022	379.07	172.969	280.995	300.974	197.962	216.168	213.951
TKOv3_00223	ABCC2	89.801	112.326	147.57	107.649	131.018	83.8863	82.4317	108.306	238.914	136.072	137.495	167.506	14.2082	129.468
TKOv3_00225	ABCC2	184.184	173.769	161.851	170.085	167.516	220.701	236.752	178.704	184.861	155.985	168.892	220.804	162.38	262.228
TKOv3_00224	ABCC2	124.622	184.33	161.851	123.796	235.833	147.8	129.399	106.501	85.4035	44.2511	41.1403	133.788	70.0262	98.7468
TKOv3_00227	ABCC3	55.8965	7.6804	52.3636	36.6006	19.6527	10.9851	30.6723	59.5682	16.2159	79.652	58.4626	46.7712	61.9072	142.634
TKOv3_00229	ABCC3	121.873	123.846	79.9735	128.102	119.788	67.908	51.7595	176.899	130.808	71.9081	84.446	171.857	260.822	155.8
TKOv3_00228	ABCC3	236.415	270.734	186.605	297.111	195.591	168.771	238.669	209.391	231.346	171.473	312.883	318.697	216.168	347.808
TKOv3_00226	ABCC3	315.22	251.533	136.145	188.385	194.655	172.766	121.731	321.307	325.398	258.869	274.991	411.152	325.774	364.266
TKOv3_00233	ABCC4	215.339	208.331	357.977	230.369	0	2.99594	4.79254	206.683	358.911	131.647	297.726	0	0	0
TKOv3_00231	ABCC4	198.845	247.693	296.092	152.861	0.935843	12.9824	7.66807	270.764	405.396	194.705	233.85	0	0	0
TKOv3_00232	ABCC4	163.108	240.973	283.715	272.352	16.8452	24.9662	0	167.874	246.481	330.777	176.47	0	0	2.19437
TKOv3_00230	ABCC4	189.682	241.933	298.949	214.221	5.61506	2.99594	3.83403	293.328	277.832	284.313	345.362	0	1.01487	0
TKOv3_00234	ABCC5	308.805	432.983	407.484	367.083	375.273	448.392	253.046	361.019	491.881	605.134	451.461	320.873	557.165	535.427
TKOv3_00235	ABCC5	277.65	120.006	142.81	180.85	112.301	279.621	198.411	203.976	167.564	223.468	146.156	194.699	307.506	128.371
TKOv3_00237	ABCC5	258.407	340.818	375.114	471.502	310.7	408.447	427.495	288.815	416.207	484.55	486.106	519.922	654.593	627.591
TKOv3_00236	ABCC5	136.534	268.814	137.097	203.456	160.029	122.834	195.536	178.704	149.186	159.304	161.313	184.91	195.87	238.089
TKOv3_00241	ABCC6	258.407	47.0425	38.0826	106.572	48.6639	93.8728	70.9296	254.518	89.7277	57.5265	40.0577	20.6664	22.3272	54.8593
TKOv3_00240	ABCC6	355.539	65.2834	144.714	80.7366	71.1241	66.9093	41.2159	303.256	150.267	142.71	257.668	227.33	72.056	266.616
TKOv3_00238	ABCC6	76.9723	87.3646	70.4528	59.2069	26.2036	90.8769	39.2989	101.085	36.7559	26.5507	72.5369	64.1745	6.08924	178.841
TKOv3_00239	ABCC6	213.506	40.3221	35.2264	23.6827	43.9846	50.931	39.2989	210.294	55.1339	44.2511	31.3966	26.1049	32.4759	137.148
TKOv3_00245	ABCC8	331.714	211.211	238.968	220.68	277.946	135.816	483.088	363.727	248.643	313.077	354.023	552.553	321.715	375.238
TKOv3_00244	ABCC8	205.259	203.531	127.577	88.2721	204.014	142.807	320.142	159.751	145.943	71.9081	202.454	141.401	156.29	413.639
TKOv3_00243	ABCC8	250.16	223.692	251.345	212.068	192.784	302.59	218.54	244.59	250.805	216.83	223.024	261.049	266.912	215.049
TKOv3_00242	ABCC8	108.128	186.25	208.502	161.473	168.452	99.8647	97.7679	93.865	192.428	175.898	120.173	100.069	95.398	268.811
TKOv3_00246	ABCC9	353.706	442.583	207.55	469.349	567.121	401.456	198.411	365.532	357.83	286.526	324.792	381.784	247.629	413.639
TKOv3_00247	ABCC9	220.837	326.417	309.421	226.063	189.976	292.604	329.727	242.785	174.05	238.956	268.495	488.379	229.361	566.148
TKOv3_00248	ABCC9	219.004	314.896	319.894	272.352	399.605	287.61	306.723	277.082	471.341	285.42	279.321	261.049	344.042	434.486
TKOv3_00249	ABCC9	280.399	332.177	375.114	345.553	417.386	367.502	441.873	296.938	350.262	470.168	472.031	213.19	298.373	371.946
TKOv3_00250	ABCD1	233.666	227.532	266.578	209.915	399.605	298.595	159.112	282.497	262.697	308.652	215.445	167.506	346.072	233.701
TKOv3_00251	ABCD1	175.937	216.011	338.935	277.734	247.063	223.697	270.299	175.997	294.047	148.241	197.041	152.278	403.919	269.908
TKOv3_00253	ABCD1	133.785	61.4432	107.583	83.9661	32.7545	45.9378	50.801	115.526	72.4308	128.328	125.586	79.4024	187.751	102.038
TKOv3_00252	ABCD1	117.291	106.566	131.385	144.249	96.3919	70.9039	96.8094	112.818	122.159	130.541	57.3799	130.524	198.915	118.496
TKOv3_00254	ABCD2	350.04	463.704	368.449	355.241	444.526	342.536	361.358	311.379	371.884	586.327	480.692	478.59	308.521	527.747
TKOv3_00255	ABCD2	219.004	208.331	258.01	274.505	191.848	225.694	301.93	202.171	454.044	336.308	341.032	315.434	458.723	420.222
TKOv3_00256	ABCD2	197.929	251.533	125.673	171.162	306.021	217.705	272.216	194.95	220.536	321.927	192.71	309.995	154.261	262.228
TKOv3_00257	ABCD2	274.901	410.901	326.558	319.717	408.028	400.457	540.599	259.031	324.317	344.052	232.768	480.765	635.31	487.151
TKOv3_00260	ABCD3	282.232	205.451	282.763	317.564	230.217	324.56	115.98	292.425	185.942	225.681	226.272	247.996	226.317	152.509
TKOv3_00261	ABCD3	107.211	138.247	163.755	108.725	195.591	92.8742	204.162	140.797	110.268	173.686	166.727	191.436	294.313	193.105
TKOv3_00258	ABCD3	146.614	107.526	71.4049	23.6827	80.4825	59.9188	23.9627	120.039	67.0255	69.6955	92.0244	60.9114	29.4313	57.0537
TKOv3_00259	ABCD3	164.941	250.573	161.851	175.468	156.286	177.759	190.743	136.285	138.375	185.855	119.09	239.295	188.766	108.621
TKOv3_00265	ABCD4	258.407	220.812	255.154	376.771	155.35	273.629	163.905	221.124	403.234	226.787	289.065	145.752	271.986	196.396
TKOv3_00262	ABCD4	238.247	256.333	243.729	266.969	255.485	259.648	303.847	240.98	189.185	195.811	217.611	67.4376	117.725	157.995
TKOv3_00263	ABCD4	163.108	356.179	313.229	299.264	140.377	308.582	225.25	166.069	260.535	274.357	167.809	196.874	250.674	256.742
TKOv3_00264	ABCD4	120.04	81.6043	135.193	78.5837	74.8675	79.8918	152.403	116.429	144.862	113.947	102.851	114.209	135.993	82.289
TKOv3_00267	ABCE1	157.61	114.246	95.2065	113.031	116.98	128.825	90.0998	176.899	118.916	99.565	68.2064	254.523	90.3237	138.245
TKOv3_00269	ABCE1	190.598	226.572	83.7817	123.796	104.814	234.682	116.938	176.899	23.7833	68.5892	31.3966	88.104	22.3272	54.8593
TKOv3_00266	ABCE1	143.865	77.7641	62.8363	62.4363	54.2789	44.9391	66.1371	175.094	28.1075	25.4444	28.1487	125.086	6.08924	18.6522
TKOv3_00268	ABCE1	160.359	76.804	19.0413	7.53542	2.80753	16.977	71.8882	161.556	3.24317	23.2318	33.5619	10.877	14.2082	3.29156
TKOv3_00272	ABCF1	54.0638	42.2422	61.8842	85.0426	45.8563	96.8687	53.6765	59.5682	86.4846	74.1206	75.7848	81.5778	75.1006	41.6931
TKOv3_00270	ABCF1	260.24	120.966	81.8776	161.473	66.4449	84.885	57.5105	216.611	24.8643	30.9758	60.6279	52.2098	173.543	26.3325
TKOv3_00273	ABCF1	219.004	14.4008	29.514	13.9943	29.0111	7.98918	7.66807	282.497	12.9727	0	14.0743	15.2278	9.13386	26.3325
TKOv3_00271	ABCF1	69.6416	53.7628	76.1652	32.2947	120.724	91.8755	121.731	75.814	24.8643	73.0143	87.6939	114.209	70.0262	73.5115
TKOv3_00274	ABCF2	223.586	185.29	121.864	256.204	305.085	132.82	193.619	198.561	224.86	211.299	178.636	390.486	279.09	216.146
TKOv3_00277	ABCF2	92.55	47.0425	70.4528	87.1956	130.082	124.831	104.477	80.3268	55.1339	115.053	79.0328	71.7884	270.971	32.9156
TKOv3_00276	ABCF2	208.925	161.288	247.537	278.811	176.874	138.812	321.1	218.417	148.105	224.574	356.189	602.588	258.793	533.233
TKOv3_00275	ABCF2	242.829	137.287	310.373	270.199	310.7	172.766	67.0956	229.247	365.397	219.043	167.809	305.645	263.867	224.923
TKOv3_00278	ABCF3	221.753	320.657	284.668	266.969	461.371	300.593	268.382	274.375	382.694	222.362	356.189	527.536	367.384	419.125
TKOv3_00280	ABCF3	197.929	178.569	251.345	175.468	160.029	125.83	207.996	155.238	174.05	129.435	242.511	165.331	168.469	102.038
TKOv3_00279	ABCF3	391.276	617.312	582.664	871.956	701.883	533.277	640.284	385.388	488.638	389.41	523.998	343.714	443.499	443.263
TKOv3_00281	ABCF3	146.614	183.37	205.646	199.15	189.976	169.77	105.436	215.709	185.942	206.874	138.578	110.946	147.157	165.675
TKOv3_00282	ABCG1	196.096	256.333	326.558	242.21	283.561	322.563	229.084	237.37	167.564	346.265	260.916	178.383	307.506	378.529
TKOv3_00285	ABCG1	285.897	309.136	223.735	324.023	366.851	468.365	247.295	244.59	401.072	340.734	363.767	453.572	198.915	355.488
TKOv3_00284	ABCG1	142.032	271.694	281.811	226.063	132.89	175.762	146.652	149.823	162.159	254.444	292.313	144.665	130.919	160.189
TKOv3_00283	ABCG1	214.423	195.85	240.873	249.745	131.018	216.706	119.814	172.387	172.969	70.8018	122.338	70.7007	82.2047	29.624
TKOv3_00289	ABCG2	163.108	178.569	217.071	207.762	236.768	271.632	132.274	159.751	181.618	134.966	152.652	73.9638	207.034	221.632
TKOv3_00286	ABCG2	35.7371	107.526	127.577	78.5837	116.045	226.693	146.652	46.9325	71.3498	115.053	150.487	87.0163	72.056	74.6087
TKOv3_00287	ABCG2	201.594	168.969	177.084	371.389	249.87	191.74	438.038	213.001	363.235	258.869	283.652	287.154	368.399	234.798
TKOv3_00288	ABCG2	107.211	185.29	132.337	79.6601	97.3277	127.827	135.15	95.6701	71.3498	99.565	107.181	73.9638	67.9965	53.7621
TKOv3_00291	ABCG4	149.363	212.171	194.221	330.482	253.614	215.708	224.291	168.776	141.618	225.681	259.834	243.646	188.766	241.381
TKOv3_00293	ABCG4	351.873	587.551	528.396	451.049	504.42	563.237	665.205	310.476	331.884	357.328	407.073	479.677	452.633	495.928
TKOv3_00290	ABCG4	195.18	308.176	295.14	344.476	327.545	242.671	256.88	244.59	111.349	221.256	218.693	176.208	130.919	197.494
TKOv3_00292	ABCG4	0	0	0	0	0	0	0	0	0	0	0	0	0	0
TKOv3_00297	ABCG5	202.51	236.172	231.352	237.904	331.289	217.705	275.092	204.878	179.455	170.367	236.016	105.507	179.632	103.136
TKOv3_00295	ABCG5	185.1	240.973	135.193	138.867	149.735	213.71	188.826	203.073	181.618	233.425	229.52	338.276	129.904	115.205
TKOv3_00296	ABCG5	141.116	103.685	139.954	139.943	47.728	207.719	266.465	141.7	98.3762	125.009	208.95	104.42	194.856	84.4834
TKOv3_00294	ABCG5	102.63	135.367	154.235	131.332	175.003	93.8728	127.482	116.429	177.293	134.966	174.305	45.6835	323.744	122.885
TKOv3_00300	ABCG8	227.251	188.17	118.056	199.15	141.312	155.789	232.918	236.468	222.698	205.768	279.321	233.856	129.904	307.212
TKOv3_00298	ABCG8	147.53	148.808	127.577	246.516	120.724	152.793	198.411	173.289	71.3498	263.294	206.784	146.84	33.4908	35.11
TKOv3_00299	ABCG8	262.072	253.453	425.573	372.465	395.862	368.501	385.32	291.523	436.747	339.627	291.23	258.873	225.302	236.992
TKOv3_00301	ABCG8	219.921	173.769	183.749	220.68	165.644	202.725	126.523	301.451	216.211	285.42	271.743	134.875	228.346	189.813
TKOv3_00302	ABHD1	215.339	217.931	212.311	300.34	350.005	357.516	266.465	207.586	282.156	383.878	217.611	295.855	227.332	243.575
TKOv3_00303	ABHD1	141.116	123.846	151.378	144.249	130.082	76.8958	149.527	120.039	215.13	141.604	126.669	83.7532	59.8775	63.6368
TKOv3_00305	ABHD1	155.777	136.327	134.241	89.3485	122.595	104.858	158.154	134.48	215.13	102.884	168.892	256.698	218.198	308.309
TKOv3_00304	ABHD1	251.993	295.695	215.167	303.57	352.813	150.796	271.258	291.523	334.047	269.932	336.701	174.033	287.209	129.468
TKOv3_00309	ABHD10	194.263	269.774	334.175	237.904	168.452	188.744	165.822	166.971	178.374	164.835	148.322	108.77	288.224	247.964
TKOv3_00307	ABHD10	171.355	158.408	196.125	199.15	276.074	208.717	131.316	202.171	164.321	150.454	268.495	78.3146	267.926	85.5805
TKOv3_00306	ABHD10	183.267	276.494	289.428	191.615	283.561	286.612	250.171	242.785	291.885	288.739	261.999	305.645	357.235	287.463
TKOv3_00308	ABHD10	84.3029	153.608	177.084	95.8075	97.3277	51.9296	196.494	122.746	126.484	103.99	81.198	146.84	224.287	37.3043
TKOv3_00310	ABHD11	329.881	326.417	308.469	312.182	306.957	202.725	351.773	322.21	189.185	206.874	238.181	236.032	267.926	182.133
TKOv3_00311	ABHD11	159.443	100.805	53.3157	134.561	69.2524	101.862	32.5893	148.92	43.2423	36.5072	87.6939	10.877	106.562	66.9284
TKOv3_00312	ABHD11	181.435	129.607	134.241	156.091	48.6639	94.8715	127.482	205.781	104.863	108.415	83.3633	32.6311	146.142	21.9437
TKOv3_00313	ABHD11	24.7411	2.88015	15.233	9.6884	82.3542	7.98918	0	18.051	9.72951	1.10628	5.4132	0	13.1933	7.6803
TKOv3_00316	ABHD12	141.116	252.493	267.53	172.238	282.625	235.681	242.503	138.09	232.427	205.768	189.462	156.629	163.395	111.913
TKOv3_00317	ABHD12	280.399	477.145	397.011	330.482	455.756	410.444	516.636	328.527	571.879	497.825	444.965	554.729	290.254	645.146
TKOv3_00314	ABHD12	200.678	229.452	202.79	214.221	277.01	367.502	190.743	159.751	364.316	276.569	324.792	275.189	323.744	181.036
TKOv3_00315	ABHD12	315.22	490.586	487.457	398.301	433.296	295.599	376.694	233.76	638.905	381.666	580.295	448.134	391.741	769.128
TKOv3_00318	ABHD12B	312.471	169.929	206.598	173.315	253.614	290.606	266.465	303.256	139.456	151.56	154.818	145.752	164.409	162.384
TKOv3_00321	ABHD12B	149.363	300.496	234.208	249.745	223.667	129.824	414.076	189.535	274.588	247.806	225.189	228.418	301.417	287.463
TKOv3_00319	ABHD12B	132.869	326.417	218.975	274.505	199.335	349.526	295.221	156.141	262.697	280.995	221.941	345.89	247.629	183.23
TKOv3_00320	ABHD12B	209.841	256.333	221.831	88.2721	237.704	149.797	85.3073	202.171	131.889	123.903	116.925	58.736	128.889	104.233
TKOv3_00325	ABHD13	79.7213	183.37	102.823	114.108	213.372	180.755	128.44	115.526	105.944	174.792	245.759	158.805	61.9072	115.205
TKOv3_00324	ABHD13	241.913	475.225	275.147	352.012	328.481	189.743	343.146	250.006	307.02	334.096	205.702	507.958	235.45	279.783
TKOv3_00322	ABHD13	320.718	286.095	284.668	355.241	324.738	267.637	517.595	350.189	436.747	327.458	467.701	439.432	348.101	422.417
TKOv3_00323	ABHD13	186.933	247.693	351.312	426.289	320.058	347.529	282.76	189.535	190.266	285.42	276.073	448.134	310.551	216.146
TKOv3_00327	ABHD14A	186.016	104.645	190.413	100.113	192.784	141.808	215.664	169.679	248.643	164.835	261.999	294.768	215.153	132.76
TKOv3_00329	ABHD14A	252.909	212.171	190.413	148.555	260.164	93.8728	196.494	182.315	252.967	188.067	249.007	174.033	379.562	285.268
TKOv3_00328	ABHD14A	240.08	160.328	251.345	206.686	169.388	59.9188	141.859	226.539	218.374	184.748	153.735	345.89	216.168	115.205
TKOv3_00326	ABHD14A	82.4703	98.8852	102.823	50.595	52.4072	56.9229	143.776	64.9834	125.403	65.2704	83.3633	95.7179	31.4611	133.857
TKOv3_00332	ABHD14B	153.945	126.727	169.468	101.19	196.527	141.808	88.1828	152.531	85.4035	159.304	211.115	140.314	78.1452	72.4143
TKOv3_00333	ABHD14B	232.749	143.047	156.139	222.833	143.184	120.836	364.233	166.971	165.402	234.531	95.2724	234.944	86.2642	161.286
TKOv3_00330	ABHD14B	53.1475	22.0812	14.281	22.6063	23.3961	34.9526	54.635	64.0809	126.484	74.1206	63.8758	197.962	129.904	40.5959
TKOv3_00331	ABHD14B	120.04	98.8852	119.96	95.8075	132.89	66.9093	138.984	240.98	117.835	140.497	103.933	270.838	130.919	134.954
TKOv3_00337	ABHD15	177.769	216.971	242.777	169.009	203.078	210.714	586.607	165.166	208.644	142.71	123.421	175.12	279.09	157.995
TKOv3_00336	ABHD15	451.754	225.612	238.016	268.046	248.934	368.501	417.91	453.982	238.914	215.724	272.825	321.96	300.402	476.179
TKOv3_00335	ABHD15	186.933	114.246	123.768	231.445	132.89	81.889	143.776	180.51	231.346	238.956	113.677	130.524	180.647	167.87
TKOv3_00334	ABHD15	230	286.095	294.188	348.782	336.904	380.484	337.395	309.574	487.557	300.908	380.007	281.715	511.496	464.11
TKOv3_00339	ABHD16A	139.283	162.248	92.3503	83.9661	89.841	235.681	131.316	122.746	124.322	182.536	153.735	329.574	203.989	131.662
TKOv3_00338	ABHD16A	151.196	174.729	240.873	198.074	67.3807	93.8728	219.498	135.382	113.511	204.661	329.123	191.436	110.621	373.043
TKOv3_00340	ABHD16A	65.0599	106.566	58.076	52.7479	13.1018	59.9188	42.1744	82.1318	41.0802	80.7583	31.3966	2.17541	42.6247	78.9974
TKOv3_00341	ABHD16A	268.487	205.451	256.106	258.357	261.1	194.736	191.702	275.277	255.129	272.144	217.611	261.049	268.941	212.854
TKOv3_00345	ABHD16B	531.475	297.616	376.066	507.026	392.118	382.482	581.815	419.685	704.849	854.047	669.072	418.766	482.065	736.212
TKOv3_00344	ABHD16B	255.658	253.453	227.544	237.904	295.727	198.731	252.088	274.375	339.452	258.869	249.007	608.026	132.948	242.478
TKOv3_00343	ABHD16B	162.192	187.21	91.3983	134.561	86.0976	81.889	77.6392	156.141	49.7286	96.2462	94.1897	145.752	85.2493	69.1227
TKOv3_00342	ABHD16B	125.538	172.809	80.9256	102.266	83.2901	105.857	68.0541	112.818	72.4308	118.372	31.3966	247.996	51.7585	114.107
TKOv3_00348	ABHD17A	205.259	78.7241	25.7058	55.9774	123.531	67.908	31.6308	259.031	131.889	168.154	54.132	257.786	195.87	255.644
TKOv3_00347	ABHD17A	128.287	63.3633	33.3223	38.7536	29.947	23.9675	61.3446	131.772	92.9709	59.739	90.9418	54.3852	85.2493	142.634
TKOv3_00346	ABHD17A	328.048	192.97	161.851	270.199	423.937	293.602	366.15	304.159	187.023	225.681	259.834	215.365	263.867	208.465
TKOv3_00352	ABHD17B	311.554	357.139	347.504	533.938	466.05	278.622	306.723	325.82	411.883	613.984	531.576	616.728	686.054	280.88
TKOv3_00351	ABHD17B	564.463	838.124	832.105	667.423	684.102	838.863	650.827	485.571	690.795	474.593	560.808	472.063	565.284	452.041
TKOv3_00349	ABHD17B	345.459	685.476	364.641	541.474	554.019	766.961	509.927	351.994	397.829	368.391	343.197	456.835	318.67	307.212
TKOv3_00350	ABHD17B	240.08	240.973	240.873	286.346	250.806	203.724	431.329	189.535	203.239	318.608	193.793	262.137	213.123	166.772
TKOv3_00356	ABHD17C	467.332	426.262	555.054	550.086	714.049	524.29	458.167	402.536	492.962	488.975	476.362	488.379	647.489	482.762
TKOv3_00354	ABHD17C	191.514	183.37	236.112	175.468	303.213	128.825	153.361	195.853	117.835	275.463	143.991	284.978	190.796	171.161
TKOv3_00355	ABHD17C	127.371	144.008	158.995	175.468	267.651	235.681	232.918	121.844	86.4846	151.56	194.875	116.384	104.532	117.399
TKOv3_00353	ABHD17C	83.3866	44.1623	28.562	40.9066	3.74337	41.9432	23.9627	77.6191	78.9172	51.9951	90.9418	31.5434	223.272	25.2353
TKOv3_00358	ABHD2	246.494	192.01	157.091	226.063	168.452	121.835	155.278	184.12	335.128	213.512	339.949	349.153	218.198	323.67
TKOv3_00357	ABHD2	251.076	365.779	463.656	487.649	376.209	375.491	339.312	281.595	361.073	439.192	345.362	573.22	351.146	390.598
TKOv3_00359	ABHD2	401.355	330.257	424.621	339.094	305.085	256.652	378.611	289.718	454.044	348.478	298.809	302.382	256.763	469.596
TKOv3_00360	ABHD2	172.271	264.974	249.441	334.788	254.549	269.635	229.084	231.955	194.59	272.144	191.627	263.224	233.421	230.409
TKOv3_00361	ABHD3	125.538	179.529	184.701	210.992	207.757	135.816	145.693	166.069	166.483	240.062	145.074	337.188	274.016	246.867
TKOv3_00363	ABHD3	206.176	136.327	104.727	174.391	135.697	142.807	107.353	177.802	131.889	165.942	200.288	126.174	89.3088	78.9974
TKOv3_00362	ABHD3	218.088	86.4045	121.864	91.5015	57.0865	135.816	128.44	157.946	189.185	108.415	162.396	127.261	60.8924	138.245
TKOv3_00364	ABHD3	142.948	213.131	114.248	147.479	155.35	191.74	108.311	106.501	150.267	174.792	101.768	269.75	128.889	186.522
TKOv3_00368	ABHD4	217.172	336.018	278.003	370.312	433.296	237.678	225.25	246.396	356.749	351.796	286.9	366.556	401.89	425.708
TKOv3_00365	ABHD4	221.753	224.652	272.291	251.898	285.432	359.513	249.212	222.027	243.238	258.869	392.999	467.712	150.201	267.713
TKOv3_00366	ABHD4	209.841	336.978	204.694	268.046	220.859	241.673	356.565	158.848	125.403	279.888	258.751	119.647	227.332	137.148
TKOv3_00367	ABHD4	176.853	205.451	276.099	214.221	273.266	148.798	150.486	216.611	206.482	189.174	233.85	282.803	197.9	379.626
TKOv3_00370	ABHD5	297.809	440.663	341.791	484.42	383.696	577.218	503.217	289.718	363.235	484.55	461.205	252.347	345.057	183.23
TKOv3_00371	ABHD5	517.73	867.885	568.383	696.488	545.597	449.391	781.185	593.876	564.312	704.699	771.923	860.373	453.648	768.03
TKOv3_00369	ABHD5	266.654	332.177	457.943	438.131	347.198	370.498	332.603	343.871	395.667	459.105	318.296	680.902	692.143	578.217
TKOv3_00372	ABHD5	180.518	178.569	229.448	189.462	171.259	210.714	319.183	204.878	249.724	179.217	103.933	467.712	525.704	210.66
TKOv3_00375	ABHD6	160.359	111.366	172.324	167.932	145.056	176.76	159.112	135.382	188.104	174.792	236.016	205.576	143.097	313.795
TKOv3_00373	ABHD6	213.506	150.728	121.864	321.87	303.213	178.758	208.955	232.857	225.941	302.014	210.032	269.75	253.718	257.839
TKOv3_00376	ABHD6	240.08	222.732	233.256	198.074	323.802	323.562	271.258	183.217	313.507	315.289	223.024	329.574	199.93	256.742
TKOv3_00374	ABHD6	255.658	289.935	228.496	186.233	318.187	176.76	286.594	329.43	164.321	377.241	320.462	279.54	484.094	271.005
TKOv3_00379	ABHD8	112.709	56.643	299.901	109.802	253.614	60.9175	137.067	98.3777	131.889	143.816	62.7931	149.015	110.621	81.1918
TKOv3_00377	ABHD8	228.168	308.176	269.434	297.111	190.912	285.613	156.237	238.273	218.374	129.435	363.767	220.804	123.814	328.059
TKOv3_00380	ABHD8	179.602	114.246	90.4462	141.02	245.191	138.812	90.0998	192.243	119.997	112.84	90.9418	183.822	266.912	114.107
TKOv3_00378	ABHD8	204.343	176.649	112.344	54.9009	153.478	209.716	168.698	203.976	228.103	224.574	236.016	191.436	291.269	317.087
TKOv3_00381	ABI1	384.861	135.367	244.681	170.085	91.7127	115.843	141.859	398.926	129.727	179.217	178.636	290.417	128.889	318.184
TKOv3_00382	ABI1	220.837	227.532	376.066	319.717	226.474	306.585	301.93	189.535	283.237	203.555	245.759	341.539	458.723	251.256
TKOv3_00384	ABI1	249.243	115.206	158.043	104.419	344.39	177.759	181.158	212.099	269.183	153.773	191.627	251.259	211.094	260.033
TKOv3_00383	ABI1	222.67	193.93	235.16	180.85	299.47	258.65	280.843	223.832	158.915	203.555	278.239	138.138	270.971	154.703
TKOv3_00386	ABI2	371.116	435.863	347.504	391.842	643.86	414.438	468.711	429.613	655.121	534.332	578.13	336.1	489.169	482.762
TKOv3_00385	ABI2	167.69	191.05	163.755	161.473	223.667	140.809	205.121	146.213	151.348	133.86	213.28	134.875	181.662	144.829
TKOv3_00387	ABI2	326.216	369.619	320.846	319.717	409.899	321.564	531.972	250.006	312.425	360.647	257.668	243.646	269.956	353.294
TKOv3_00388	ABI2	175.937	206.411	188.509	229.292	201.206	169.77	232.918	122.746	192.428	300.908	249.007	326.311	191.811	365.363
TKOv3_00390	ABI3	299.642	417.622	169.468	293.881	351.877	173.765	366.15	307.769	234.589	211.299	190.545	345.89	439.44	658.312
TKOv3_00389	ABI3	220.837	360.019	270.387	274.505	282.625	263.643	356.565	282.497	150.267	169.261	325.875	267.575	233.421	272.102
TKOv3_00391	ABI3	222.67	133.447	100.919	97.9604	114.173	83.8863	133.233	221.124	86.4846	89.6085	106.099	212.102	160.35	134.954
TKOv3_00392	ABI3	257.491	394.581	349.408	308.952	388.375	476.355	292.345	197.658	402.153	242.275	236.016	259.961	466.841	506.9
TKOv3_00394	ABI3BP	186.016	253.453	220.879	189.462	495.997	421.429	448.582	225.637	254.048	269.932	256.586	391.573	411.023	138.245
TKOv3_00396	ABI3BP	261.156	419.542	260.866	342.323	450.141	406.449	271.258	299.646	359.992	272.144	370.263	544.939	318.67	359.877
TKOv3_00393	ABI3BP	161.275	255.373	244.681	341.247	369.658	373.494	102.56	196.755	317.831	433.661	332.371	453.572	286.194	397.181
TKOv3_00395	ABI3BP	220.837	355.219	409.388	305.723	552.148	324.56	486.922	272.569	262.697	313.077	234.933	420.941	250.674	189.813
TKOv3_00400	ABL1	160.359	138.247	238.016	86.1191	130.082	211.713	180.2	239.175	169.726	327.458	165.644	165.331	99.4575	172.258
TKOv3_00397	ABL1	311.554	308.176	208.502	280.963	299.47	341.537	306.723	325.82	380.532	376.134	370.263	187.085	434.366	288.56
TKOv3_00398	ABL1	330.797	243.853	284.668	254.051	128.211	186.747	199.37	363.727	423.774	298.695	297.726	135.963	140.052	325.864
TKOv3_00399	ABL1	86.1356	75.844	54.2677	110.878	105.75	62.9148	48.8839	129.064	72.4308	42.0386	89.8592	167.506	64.9519	51.5678
TKOv3_00404	ABL2	169.522	110.406	139.954	180.85	168.452	251.659	149.527	182.315	182.699	255.55	186.214	205.576	161.365	115.205
TKOv3_00401	ABL2	277.65	426.262	359.881	317.564	411.771	482.346	468.711	276.18	416.207	236.743	277.156	440.52	307.506	424.611
TKOv3_00402	ABL2	315.22	460.824	256.106	283.116	239.576	171.767	225.25	287.913	138.375	235.637	280.404	227.33	257.778	249.061
TKOv3_00403	ABL2	250.16	448.343	314.182	234.674	323.802	208.717	302.889	247.298	403.234	305.333	296.643	339.363	512.511	325.864
TKOv3_00405	ABLIM1	176.853	199.69	213.263	242.21	284.496	175.762	340.271	275.277	244.319	247.806	423.312	448.134	302.432	411.445
TKOv3_00408	ABLIM1	281.315	475.225	368.449	352.012	334.096	355.518	388.196	282.497	433.504	451.361	232.768	215.365	321.715	754.864
TKOv3_00406	ABLIM1	109.044	116.166	163.755	78.5837	66.4449	128.825	175.407	142.603	122.159	153.773	113.677	126.174	72.056	190.91
TKOv3_00407	ABLIM1	300.558	471.385	540.773	438.131	445.461	462.374	406.408	303.256	461.611	459.105	461.205	390.486	657.638	731.823
TKOv3_00410	ABLIM2	411.435	538.588	516.971	509.179	702.818	555.248	618.238	409.757	566.474	434.767	446.048	689.604	851.478	597.967
TKOv3_00411	ABLIM2	121.873	323.537	135.193	247.592	157.222	255.654	156.237	133.577	302.696	258.869	306.387	155.542	229.361	281.977
TKOv3_00409	ABLIM2	364.702	510.747	220.879	357.394	599.876	294.601	774.475	407.049	206.482	253.338	328.04	610.202	229.361	272.102
TKOv3_00412	ABLIM2	355.539	284.175	339.887	340.17	481.959	408.447	323.017	356.506	241.076	254.444	268.495	559.08	663.727	377.432
TKOv3_00416	ABLIM3	219.921	363.859	324.654	335.864	485.703	320.566	337.395	203.976	278.913	329.671	247.925	374.17	218.198	342.322
TKOv3_00414	ABLIM3	425.18	497.306	494.122	508.103	437.039	193.737	332.603	435.931	272.426	515.526	459.04	328.486	413.053	916.151
TKOv3_00413	ABLIM3	197.929	207.371	181.844	179.774	228.346	182.752	149.527	220.222	294.047	303.12	244.677	345.89	251.688	318.184
TKOv3_00415	ABLIM3	181.435	257.293	364.641	416.601	207.757	347.529	254.005	238.273	403.234	289.845	266.33	283.891	351.146	337.933
TKOv3_00417	ABR	176.853	169.929	117.104	228.216	322.866	237.678	217.581	175.997	228.103	219.043	291.23	277.364	135.993	217.243
TKOv3_00418	ABR	184.184	236.172	219.927	175.468	249.87	199.729	157.195	189.535	343.776	350.69	233.85	98.981	270.971	188.716
TKOv3_00420	ABR	220.837	105.606	87.59	172.238	67.3807	112.847	173.49	177.802	190.266	125.009	202.454	264.312	138.023	333.545
TKOv3_00419	ABR	145.697	209.291	124.721	121.643	162.837	250.66	300.972	166.971	246.481	134.966	142.909	92.4548	209.064	113.01
TKOv3_00424	ABRA	575.459	573.15	608.37	741.701	561.506	738.999	662.33	544.236	571.879	618.409	533.742	425.292	548.031	422.417
TKOv3_00422	ABRA	179.602	144.968	163.755	203.456	200.27	134.817	111.187	158.848	326.479	140.497	239.264	134.875	169.484	122.885
TKOv3_00421	ABRA	299.642	450.264	373.21	322.947	349.07	563.237	300.972	261.739	339.452	552.033	346.445	231.681	375.503	344.517
TKOv3_00423	ABRA	120.04	281.295	169.468	173.315	249.87	323.562	141.859	137.187	223.779	244.487	182.966	193.611	381.592	122.885
TKOv3_00427	ABRACL	238.247	407.061	364.641	344.476	288.24	411.443	373.818	225.637	370.803	500.038	368.098	549.29	469.886	332.447
TKOv3_00425	ABRACL	267.57	385.94	355.12	212.068	351.877	385.478	296.179	305.964	350.262	366.178	338.866	363.293	385.652	272.102
TKOv3_00426	ABRACL	131.036	215.051	257.058	301.417	262.972	278.622	161.029	152.531	96.2141	220.149	175.388	185.997	352.161	42.7903
TKOv3_00428	ABRACL	101.713	136.327	141.858	127.026	93.5843	81.889	132.274	64.0809	65.9445	160.41	173.222	120.735	170.499	175.55
TKOv3_00430	ABT1	187.849	12.4807	1.90413	2.15298	14.0377	6.99053	0	148.92	1.08106	6.63767	18.4049	0	34.5057	63.6368
TKOv3_00432	ABT1	168.606	83.5244	79.9735	132.408	65.509	85.8836	72.8467	254.518	46.4854	85.1834	114.76	68.5253	43.6395	20.8465
TKOv3_00429	ABT1	252.909	116.166	82.8297	47.3655	132.89	57.9215	215.664	277.985	126.484	182.536	112.595	239.295	141.067	71.3171
TKOv3_00431	ABT1	176.853	92.1648	73.309	169.009	53.3431	78.8931	83.3903	197.658	98.3762	90.7148	80.1154	90.2794	98.4427	116.302
TKOv3_00433	ABTB1	208.925	141.127	183.749	265.893	123.531	202.725	233.876	308.671	275.67	189.174	168.892	126.174	314.611	213.951
TKOv3_00436	ABTB1	196.096	471.385	297.044	245.439	372.466	368.501	244.42	266.252	304.858	296.482	450.378	386.135	234.436	739.504
TKOv3_00435	ABTB1	306.056	352.338	258.962	471.502	241.448	331.551	247.295	324.917	387.018	341.84	499.097	627.605	245.599	390.598
TKOv3_00434	ABTB1	152.112	184.33	158.995	199.15	116.98	99.8647	83.3903	157.946	150.267	127.222	108.264	221.892	98.4427	340.128
TKOv3_00439	ABTB2	263.905	332.177	397.011	378.924	557.763	342.536	235.793	306.866	414.045	380.56	382.172	342.627	493.228	280.88
TKOv3_00440	ABTB2	273.985	149.768	237.064	169.009	114.173	168.771	231.001	203.073	135.132	179.217	168.892	365.468	85.2493	285.268
TKOv3_00437	ABTB2	186.016	50.8827	94.2545	104.419	132.89	144.804	142.818	118.234	134.051	74.1206	85.5286	137.051	96.4129	181.036
TKOv3_00438	ABTB2	137.45	54.7229	60.9322	172.238	111.365	34.9526	108.311	138.992	65.9445	101.778	81.198	168.594	129.904	32.9156
TKOv3_00441	AC007040.11	233.666	243.853	463.656	251.898	446.397	360.512	286.594	263.544	330.803	379.453	350.776	402.45	222.257	287.463
TKOv3_00443	AC007040.11	174.104	287.055	263.722	285.269	202.142	195.735	167.739	145.31	267.021	233.425	220.859	315.434	285.179	317.087
TKOv3_00442	AC007040.11	279.483	403.221	389.395	349.859	399.605	281.618	264.548	341.163	354.587	450.255	289.065	502.519	401.89	472.887
TKOv3_00444	AC007431.1	253.825	209.291	177.084	157.167	225.538	147.8	184.034	259.934	121.078	171.473	149.404	108.77	79.1601	134.954
TKOv3_00446	AC007431.1	189.682	134.407	175.18	119.49	109.494	224.696	125.565	152.531	81.0793	99.565	138.578	149.015	206.019	136.051
TKOv3_00445	AC007431.1	174.104	80.6442	128.529	131.332	116.98	102.861	61.3446	124.552	141.618	87.396	76.8675	241.47	51.7585	82.289
TKOv3_00447	AC007431.1	177.769	206.411	101.871	158.244	181.554	220.701	229.084	195.853	71.3498	140.497	200.288	315.434	247.629	240.284
TKOv3_00448	AC009892.10	344.542	413.782	277.051	342.323	363.107	314.574	271.258	326.722	348.1	349.584	343.197	278.452	172.528	405.959
TKOv3_00449	AC016722.1	186.933	123.846	130.433	160.397	79.5467	159.784	118.855	174.192	185.942	146.029	142.909	123.998	215.153	155.8
TKOv3_00452	AC016722.1	452.67	427.222	541.725	486.573	443.59	475.356	509.927	484.668	639.986	569.733	451.461	514.484	544.987	651.729
TKOv3_00450	AC016722.1	158.526	198.73	175.18	129.179	120.724	130.823	72.8467	249.103	225.941	133.86	300.974	113.121	166.439	121.788
TKOv3_00451	AC016722.1	280.399	76.804	119.96	175.468	58.9581	114.844	166.781	136.285	129.727	230.106	174.305	242.558	243.569	133.857
TKOv3_00454	AC016757.3	275.817	310.096	292.284	191.615	444.526	208.717	484.047	249.103	307.02	278.782	328.04	145.752	504.392	176.647
TKOv3_00456	AC016757.3	214.423	89.2847	131.385	164.703	94.5202	121.835	162.946	213.001	302.696	131.647	258.751	208.839	358.25	118.496
TKOv3_00453	AC016757.3	184.184	309.136	399.867	201.303	263.908	301.591	360.399	236.468	288.642	490.081	309.635	495.993	448.574	352.197
TKOv3_00455	AC016757.3	208.008	224.652	158.995	215.298	175.003	217.705	307.681	278.887	265.94	192.492	192.71	367.644	284.164	226.02
TKOv3_00460	AC018755.1	374.782	381.14	270.387	438.131	438.911	366.503	392.989	323.112	232.427	195.811	194.875	264.312	147.157	647.34
TKOv3_00457	AC018755.1	184.184	97.9251	111.392	82.8896	96.3919	172.766	67.0956	181.412	170.807	56.4202	152.652	142.489	122.8	231.506
TKOv3_00458	AC018755.1	276.734	236.172	240.873	156.091	335.968	271.632	394.906	325.82	372.965	365.072	324.792	229.505	329.834	209.563
TKOv3_00459	AC018755.1	129.203	216.971	124.721	160.397	191.848	161.781	120.772	210.294	243.238	303.12	256.586	253.435	135.993	139.343
TKOv3_00461	AC079612.1	197.012	165.129	183.749	303.57	204.95	469.364	285.636	165.166	189.185	280.995	285.817	318.697	390.726	266.616
TKOv3_00464	AC079612.1	320.718	264.014	249.441	315.411	271.395	293.602	313.432	353.799	302.696	365.072	430.891	307.82	287.209	466.304
TKOv3_00463	AC079612.1	197.012	162.248	234.208	196.997	262.036	224.696	229.084	212.099	312.425	168.154	163.479	120.735	151.216	173.355
TKOv3_00462	AC079612.1	282.232	479.065	425.573	305.723	297.598	331.551	307.681	316.794	393.505	299.801	421.147	304.557	333.893	368.655
TKOv3_00468	AC091801.1	311.554	447.383	612.178	419.83	424.873	228.69	331.644	317.697	198.914	367.284	147.239	144.665	468.871	444.36
TKOv3_00467	AC091801.1	297.809	359.059	416.053	461.814	403.349	296.598	562.645	291.523	340.533	304.226	467.701	304.557	475.975	291.852
TKOv3_00465	AC091801.1	140.199	221.772	168.516	181.927	203.078	270.633	255.922	151.628	148.105	138.285	131	125.086	245.599	115.205
TKOv3_00466	AC091801.1	5.49802	2.88015	17.1372	0	0	11.9838	1.91702	3.61019	0	5.53139	19.4875	9.78933	0	0
TKOv3_00471	AC093802.1	284.064	333.137	320.846	399.377	306.957	489.337	467.752	238.273	318.912	303.12	355.106	406.801	353.176	470.693
TKOv3_00469	AC093802.1	397.69	428.182	469.368	398.301	423.001	462.374	543.474	369.142	534.042	531.013	562.973	280.627	586.596	357.683
TKOv3_00470	AC093802.1	130.12	195.85	181.844	122.72	211.501	221.7	230.042	177.802	249.724	150.454	210.032	280.627	291.269	215.049
TKOv3_00472	AC093802.1	147.53	113.286	192.317	180.85	200.27	155.789	199.37	174.192	261.616	206.874	208.95	120.735	256.763	138.245
TKOv3_00473	AC106876.2	127.371	136.327	195.173	144.249	162.837	143.805	216.623	140.797	227.022	168.154	223.024	175.12	199.93	123.982
TKOv3_00476	AC106876.2	394.941	255.373	205.646	460.737	178.746	567.231	420.785	254.518	295.129	450.255	317.214	301.294	197.9	219.437
TKOv3_00474	AC106876.2	270.319	506.906	281.811	339.094	436.103	313.575	348.897	371.85	230.265	352.903	561.89	304.557	711.426	261.13
TKOv3_00475	AC106876.2	167.69	141.127	124.721	186.233	120.724	161.781	177.324	163.361	260.535	160.41	173.222	228.418	223.272	217.243
TKOv3_00478	ACAA1	289.562	309.136	334.175	374.618	171.259	440.403	386.279	246.396	272.426	278.782	423.312	351.328	518.6	269.908
TKOv3_00477	ACAA1	140.199	269.774	131.385	236.827	213.372	176.76	298.096	194.95	154.591	219.043	203.536	189.26	374.488	257.839
TKOv3_00479	ACAA1	120.04	148.808	135.193	89.3485	138.505	159.784	149.527	149.823	147.024	273.251	253.338	144.665	196.885	217.243
TKOv3_00480	ACAA1	10.996	16.3209	18.0892	18.3003	30.8828	86.8823	54.635	23.4662	38.9181	37.6134	56.2973	7.61392	22.3272	27.4297
TKOv3_00482	ACAA2	225.419	239.052	198.982	177.621	233.961	318.568	373.818	156.141	222.698	240.062	179.718	155.542	154.261	93.2608
TKOv3_00483	ACAA2	146.614	186.25	238.968	227.139	99.1994	234.682	214.706	154.336	324.317	117.265	142.909	263.224	161.365	208.465
TKOv3_00481	ACAA2	270.319	314.896	480.793	333.711	360.3	217.705	345.063	308.671	363.235	346.265	400.577	188.173	360.28	229.312
TKOv3_00484	ACAA2	317.969	400.341	501.738	363.853	358.428	551.253	553.06	323.112	571.879	524.376	493.684	246.909	258.793	569.44
TKOv3_00485	ACACA	280.399	248.653	248.489	215.298	159.093	359.513	181.158	296.036	229.184	226.787	245.759	354.591	196.885	512.386
TKOv3_00487	ACACA	140.199	161.288	189.461	148.555	233.961	163.778	205.121	194.048	135.132	117.265	197.041	369.819	169.484	378.529
TKOv3_00486	ACACA	154.861	224.652	191.365	184.08	237.704	292.604	184.034	195.853	262.697	119.478	167.809	142.489	281.12	212.854
TKOv3_00488	ACACA	175.02	153.608	200.886	162.55	207.757	137.813	200.328	174.192	295.129	213.512	167.809	157.717	151.216	351.1
TKOv3_00489	ACACB	333.546	220.812	259.914	167.932	215.244	306.585	184.034	271.667	299.453	309.758	266.33	237.119	351.146	467.401
TKOv3_00490	ACACB	401.355	206.411	210.406	373.541	58.0223	323.562	144.735	350.189	236.751	193.599	167.809	294.768	169.484	211.757
TKOv3_00491	ACACB	149.363	93.1249	116.152	111.955	204.95	97.8674	195.536	114.624	137.294	213.512	114.76	129.437	193.841	179.939
TKOv3_00492	ACACB	227.251	319.697	261.818	234.674	171.259	120.836	207.996	293.328	236.751	340.734	297.726	351.328	256.763	241.381
TKOv3_00494	ACAD10	116.375	32.6417	102.823	113.031	54.2789	73.8999	143.776	168.776	134.051	193.599	118.008	137.051	112.651	226.02
TKOv3_00495	ACAD10	190.598	199.69	79.0214	124.873	222.731	264.641	217.581	170.582	112.43	56.4202	115.843	154.454	132.948	44.9846
TKOv3_00493	ACAD10	241.913	235.212	244.681	216.374	385.568	314.574	202.245	279.79	198.914	283.207	191.627	289.329	146.142	268.811
TKOv3_00496	ACAD10	218.088	234.252	222.783	214.221	368.722	319.567	161.029	194.95	259.454	217.937	212.198	75.0515	139.038	131.662
TKOv3_00499	ACAD11	459.085	463.704	639.788	582.38	526.88	641.131	498.425	475.643	457.287	400.473	535.907	491.642	451.618	906.276
TKOv3_00497	ACAD11	252.909	379.22	278.003	241.133	423.937	233.683	285.636	245.493	283.237	348.478	290.148	157.717	265.897	276.491
TKOv3_00498	ACAD11	148.446	162.248	111.392	86.1191	229.282	100.863	144.735	115.526	206.482	268.826	200.288	151.191	102.502	164.578
TKOv3_00500	ACAD11	258.407	335.058	278.955	368.159	363.107	424.425	499.383	251.811	321.074	271.038	124.504	146.84	472.931	235.895
TKOv3_00502	ACAD8	144.781	268.814	150.426	110.878	232.089	247.664	178.283	180.51	334.047	190.28	214.363	241.47	303.447	196.396
TKOv3_00503	ACAD8	351.873	295.695	337.031	210.992	262.036	401.456	392.03	313.184	382.694	276.569	352.941	428.555	576.448	255.644
TKOv3_00501	ACAD8	245.578	185.29	189.461	248.669	167.516	252.658	197.453	233.76	175.131	151.56	294.478	212.102	304.462	173.355
TKOv3_00504	ACAD8	153.028	142.087	100.919	155.014	114.173	108.853	170.615	147.115	201.077	210.193	192.71	159.892	195.87	233.701
TKOv3_00505	ACAD9	162.192	35.5219	54.2677	89.3485	87.0334	24.9662	69.0126	139.895	31.3507	65.2704	64.9584	138.138	135.993	138.245
TKOv3_00506	ACAD9	269.403	197.77	155.187	125.949	215.244	214.709	200.328	300.548	162.159	174.792	163.479	214.278	219.213	200.785
TKOv3_00508	ACAD9	240.996	181.449	149.474	150.708	259.229	133.819	136.108	234.662	166.483	201.343	192.71	255.61	224.287	341.225
TKOv3_00507	ACAD9	130.12	58.5631	67.5966	39.8301	84.2259	47.9351	66.1371	161.556	119.997	32.0821	50.8841	220.804	104.532	257.839
TKOv3_00511	ACADL	247.411	474.265	325.606	459.661	489.446	339.54	386.279	318.599	548.096	370.603	368.098	452.485	334.908	470.693
TKOv3_00512	ACADL	327.132	338.898	437.95	363.853	507.227	483.345	312.474	312.282	351.344	441.405	290.148	499.256	479.02	360.974
TKOv3_00510	ACADL	235.498	376.34	250.393	392.918	437.975	176.76	279.885	214.806	206.482	438.086	317.214	247.996	169.484	61.4424
TKOv3_00509	ACADL	243.745	310.096	417.005	332.635	363.107	371.497	334.52	238.273	345.938	314.183	334.536	407.889	214.138	91.0665
TKOv3_00515	ACADM	221.753	65.2834	55.2198	64.5893	87.0334	32.9553	93.9339	257.226	83.2414	66.3767	64.9584	16.3156	88.2939	149.217
TKOv3_00516	ACADM	78.8049	193.93	171.372	187.309	277.946	113.846	198.411	99.2803	159.996	173.686	88.7765	104.42	135.993	97.6496
TKOv3_00513	ACADM	283.148	251.533	119.96	204.533	124.467	321.564	34.5063	225.637	178.374	198.024	227.355	303.469	254.733	215.049
TKOv3_00514	ACADM	182.351	111.366	159.947	148.555	190.912	116.842	277.968	166.069	84.3224	78.5457	133.165	143.577	969.204	1094.99
TKOv3_00517	ACADS	209.841	120.006	196.125	143.173	181.554	158.785	119.814	249.103	161.077	151.56	224.107	204.488	73.0708	77.9002
TKOv3_00518	ACADS	368.367	233.292	367.497	315.411	244.255	342.536	371.901	297.841	205.401	411.535	328.04	287.154	240.525	306.115
TKOv3_00519	ACADS	92.55	104.645	96.1586	69.9717	102.943	217.705	66.1371	107.403	220.536	92.9273	77.9501	119.647	15.2231	91.0665
TKOv3_00520	ACADS	184.184	213.131	200.886	115.184	288.24	210.714	277.968	171.484	147.024	121.691	257.668	296.943	424.217	445.458
TKOv3_00522	ACADSB	210.757	166.089	140.906	280.963	129.146	194.736	204.162	185.022	212.968	247.806	138.578	269.75	158.32	187.619
TKOv3_00523	ACADSB	253.825	252.493	483.649	264.816	364.043	285.613	170.615	276.18	254.048	425.917	319.379	491.642	287.209	409.251
TKOv3_00524	ACADSB	164.024	85.4445	148.522	145.326	83.2901	200.728	131.316	134.48	151.348	164.835	197.041	94.6302	234.436	184.327
TKOv3_00521	ACADSB	118.207	138.247	110.44	78.5837	71.1241	86.8823	31.6308	102.89	96.2141	50.8888	111.512	134.875	168.469	164.578
TKOv3_00526	ACADVL	274.901	203.531	333.223	249.745	298.534	260.647	264.548	308.671	356.749	298.695	310.718	130.524	269.956	221.632
TKOv3_00528	ACADVL	475.579	542.428	620.747	556.545	440.782	803.911	402.574	388.998	238.914	518.844	531.576	517.747	679.965	597.967
TKOv3_00525	ACADVL	146.614	161.288	318.942	287.422	215.244	383.48	110.228	190.438	325.398	238.956	150.487	315.434	124.829	186.522
TKOv3_00527	ACADVL	112.709	166.089	137.097	81.8131	110.43	63.9134	188.826	102.89	227.022	84.0771	156.983	36.9819	86.2642	220.534
TKOv3_00532	ACAN	210.757	187.21	236.112	164.703	151.607	185.748	201.287	228.345	100.538	211.299	216.528	104.42	200.945	247.964
TKOv3_00530	ACAN	70.5579	61.4432	63.7884	73.2012	56.1506	78.8931	80.5147	63.1783	91.8898	50.8888	120.173	32.6311	44.6544	40.5959
TKOv3_00529	ACAN	119.124	184.33	227.544	124.873	239.576	290.606	178.283	126.357	183.78	241.169	206.784	340.451	258.793	277.588
TKOv3_00531	ACAN	120.04	248.653	226.592	301.417	216.18	148.798	247.295	157.043	182.699	246.7	269.577	254.523	100.472	126.176
TKOv3_00533	ACAP1	186.933	221.772	242.777	312.182	218.052	159.784	225.25	193.145	255.129	151.56	277.156	246.909	285.179	185.424
TKOv3_00536	ACAP1	173.188	241.933	132.337	181.927	244.255	223.697	221.416	204.878	159.996	168.154	177.553	350.241	166.439	100.941
TKOv3_00535	ACAP1	192.431	235.212	138.049	159.32	171.259	218.704	153.361	233.76	152.429	107.309	115.843	129.437	60.8924	181.036
TKOv3_00534	ACAP1	149.363	77.7641	158.043	91.5015	84.2259	204.723	141.859	108.306	149.186	98.4587	83.3633	222.979	156.29	212.854
TKOv3_00538	ACAP2	246.494	199.69	250.393	183.003	116.045	293.602	251.129	248.201	247.562	254.444	236.016	264.312	234.436	120.691
TKOv3_00540	ACAP2	230.917	255.373	183.749	260.51	406.156	217.705	336.437	212.099	209.725	188.067	175.388	254.523	257.778	177.744
TKOv3_00537	ACAP2	219.004	157.448	193.269	270.199	322.866	210.714	312.474	227.442	188.104	240.062	217.611	176.208	406.964	245.77
TKOv3_00539	ACAP2	86.1356	136.327	178.036	46.289	84.2259	125.83	109.27	97.4752	103.781	63.0578	56.2973	72.8761	105.547	126.176
TKOv3_00541	ACAP3	179.602	115.206	159.947	63.5128	87.0334	147.8	79.5562	192.243	125.403	127.222	140.743	107.683	48.7139	103.136
TKOv3_00544	ACAP3	264.821	120.966	115.2	172.238	112.301	209.716	110.228	299.646	114.592	147.135	240.346	119.647	167.454	215.049
TKOv3_00543	ACAP3	388.527	149.768	270.387	210.992	496.933	235.681	257.839	368.239	317.831	280.995	272.825	121.823	112.651	236.992
TKOv3_00542	ACAP3	100.797	74.8839	79.9735	58.1304	69.2524	76.8958	38.3403	71.3013	129.727	37.6134	40.0577	72.8761	23.3421	12.0691
TKOv3_00545	ACAT1	196.096	208.331	228.496	258.357	118.852	184.75	222.374	211.196	127.565	98.4587	113.677	150.103	122.8	195.299
TKOv3_00546	ACAT1	159.443	295.695	286.572	292.805	166.58	262.644	338.354	166.069	222.698	215.724	244.677	179.471	105.547	446.555
TKOv3_00548	ACAT1	160.359	362.899	295.14	185.156	320.994	194.736	274.133	215.709	303.777	284.313	368.098	206.664	220.227	418.028
TKOv3_00547	ACAT1	152.112	97.9251	125.673	205.609	110.43	144.804	183.075	138.992	103.781	234.531	241.429	151.191	141.067	130.565
TKOv3_00549	ACAT2	174.104	192.97	238.016	221.757	310.7	163.778	212.789	219.319	227.022	285.42	219.776	221.892	251.688	160.189
TKOv3_00552	ACAT2	297.809	192.97	229.448	340.17	396.798	216.706	263.59	243.688	220.536	268.826	291.23	323.048	301.417	240.284
TKOv3_00550	ACAT2	156.694	228.492	159.947	147.479	147.863	154.79	111.187	198.561	322.155	150.454	245.759	245.821	222.257	230.409
TKOv3_00551	ACAT2	115.458	66.2435	85.6859	62.4363	73.9316	114.844	89.1413	130.869	111.349	90.7148	106.099	110.946	119.755	165.675
TKOv3_00554	ACBD3	208.925	211.211	117.104	203.456	285.432	251.659	170.615	233.76	237.833	214.618	139.661	226.242	237.48	107.524
TKOv3_00553	ACBD3	127.371	191.05	71.4049	188.385	214.308	101.862	152.403	110.111	249.724	75.2269	85.5286	168.594	104.532	54.8593
TKOv3_00555	ACBD3	174.104	168.969	267.53	226.063	247.999	200.728	231.001	144.408	119.997	167.048	128.834	72.8761	227.332	445.458
TKOv3_00556	ACBD3	252.909	189.13	231.352	164.703	218.052	167.773	117.897	250.006	256.211	234.531	277.156	346.977	239.51	172.258
TKOv3_00560	ACBD4	403.188	294.735	371.305	324.023	305.085	474.357	289.47	332.138	642.148	565.308	538.072	559.08	514.541	739.504
TKOv3_00557	ACBD4	564.463	291.855	355.12	290.652	584.902	377.489	550.184	539.724	432.423	413.748	407.073	792.936	496.273	827.279
TKOv3_00558	ACBD4	217.172	199.69	149.474	96.884	212.436	173.765	269.341	316.794	140.537	171.473	150.487	326.311	229.361	295.143
TKOv3_00559	ACBD4	147.53	78.7241	45.6991	58.1304	98.2636	45.9378	43.1329	123.649	76.755	56.4202	53.0494	101.156	76.1155	173.355
TKOv3_00564	ACBD5	149.363	184.33	212.311	201.303	130.082	176.76	249.212	171.484	123.24	140.497	278.239	145.752	107.577	253.45
TKOv3_00561	ACBD5	409.602	366.739	244.681	360.624	405.22	254.655	404.491	320.404	319.993	335.202	276.073	505.782	390.726	572.731
TKOv3_00563	ACBD5	200.678	181.449	106.631	195.921	216.18	135.816	117.897	155.238	163.24	136.072	197.041	122.91	233.421	132.76
TKOv3_00562	ACBD5	218.088	319.697	256.106	313.258	170.324	241.673	125.565	226.539	269.183	238.956	323.71	268.663	50.7436	220.534
TKOv3_00565	ACBD6	179.602	385.94	207.55	690.029	239.576	385.478	252.088	209.391	188.104	112.84	127.752	373.082	198.915	123.982
TKOv3_00566	ACBD6	181.435	135.367	191.365	83.9661	76.7392	96.8687	111.187	129.064	159.996	151.56	76.8675	61.9991	37.5503	131.662
TKOv3_00567	ACBD6	83.3866	82.5643	127.577	75.3542	193.72	57.9215	79.5562	181.412	188.104	22.1256	105.016	291.505	114.681	106.427
TKOv3_00568	ACBD6	136.534	63.3633	84.7338	117.337	10.2943	97.8674	95.8509	48.7376	143.781	92.9273	61.7105	189.26	62.9221	25.2353
TKOv3_00569	ACBD7	350.957	256.333	364.641	419.83	319.123	277.624	312.474	356.506	356.749	410.429	292.313	282.803	285.179	517.872
TKOv3_00570	ACBD7	177.769	309.136	197.078	219.604	448.269	272.631	348.897	203.073	265.94	310.864	177.553	227.33	282.135	211.757
TKOv3_00571	ACBD7	23.8247	42.2422	19.0413	15.0708	27.1395	43.9405	42.1744	18.9535	82.1603	44.2511	31.3966	71.7884	113.666	84.4834
TKOv3_00572	ACBD7	194.263	351.378	325.606	347.706	451.077	195.735	232.918	210.294	303.777	313.077	311.8	251.259	270.971	243.575
TKOv3_00573	ACCS	454.503	271.694	339.887	467.196	458.563	490.336	444.748	534.308	396.748	299.801	371.346	430.731	589.641	538.719
TKOv3_00574	ACCS	142.032	125.767	92.3503	175.468	151.607	112.847	129.399	165.166	180.537	211.299	46.5535	174.033	226.317	228.215
TKOv3_00575	ACCS	405.937	475.225	395.107	507.026	509.099	494.33	446.665	435.931	429.18	490.081	441.717	276.277	369.414	463.013
TKOv3_00576	ACCS	361.953	335.058	238.968	268.046	486.639	267.637	275.092	365.532	286.48	345.159	306.387	366.556	284.164	437.777
TKOv3_00577	ACCSL	224.502	153.608	238.968	162.55	216.18	145.802	223.333	268.057	238.914	231.212	129.917	258.873	337.953	155.8
TKOv3_00580	ACCSL	190.598	235.212	130.433	249.745	225.538	232.685	209.913	224.734	117.835	195.811	194.875	205.576	128.889	193.105
TKOv3_00579	ACCSL	331.714	329.297	284.668	330.482	441.718	270.633	290.428	333.943	302.696	206.874	390.833	530.799	381.592	542.01
TKOv3_00578	ACCSL	216.255	256.333	340.839	181.927	324.738	238.677	398.74	237.37	276.751	267.719	202.454	317.609	436.395	376.335
TKOv3_00582	ACD	427.929	323.537	273.243	332.635	196.527	261.645	287.553	387.193	331.884	279.888	349.693	340.451	581.522	382.918
TKOv3_00581	ACD	105.379	134.407	82.8297	82.8896	72.0599	42.9418	208.955	87.5471	43.2423	69.6955	94.1897	134.875	153.246	161.286
TKOv3_00583	ACD	117.291	99.8452	95.2065	53.8244	91.7127	96.8687	42.1744	170.582	51.8907	44.2511	79.0328	19.5787	41.6098	58.1509
TKOv3_00584	ACD	318.885	192.01	192.317	149.632	183.425	177.759	184.034	269.862	56.215	106.203	82.2807	135.963	180.647	148.12
TKOv3_00586	ACE	155.777	192.01	86.6379	229.292	185.297	211.713	213.747	163.361	148.105	170.367	172.14	391.573	277.06	211.757
TKOv3_00587	ACE	187.849	219.851	242.777	245.439	201.206	152.793	163.905	242.785	84.3224	236.743	258.751	126.174	202.975	357.683
TKOv3_00588	ACE	120.04	101.765	39.9867	38.7536	185.297	123.832	113.104	138.992	92.9709	226.787	208.95	134.875	146.142	121.788
TKOv3_00585	ACE	272.152	226.572	220.879	209.915	278.881	286.612	302.889	201.268	198.914	181.43	95.2724	90.2794	178.618	388.404
TKOv3_00589	ACE2	178.686	209.291	168.516	166.856	182.489	290.606	166.781	165.166	119.997	216.83	191.627	138.138	155.276	403.765
TKOv3_00592	ACE2	226.335	231.372	268.482	334.788	194.655	205.721	288.511	192.243	232.427	307.545	204.619	365.468	258.793	164.578
TKOv3_00591	ACE2	123.705	101.765	216.119	160.397	209.629	268.636	155.278	111.013	105.944	177.004	188.379	172.945	238.495	192.008
TKOv3_00590	ACE2	57.7292	116.166	81.8776	113.031	113.237	109.851	67.0956	90.2548	148.105	271.038	84.446	52.2098	137.008	14.2634
TKOv3_00596	ACER1	374.782	193.93	123.768	290.652	105.75	243.67	219.498	351.091	205.401	191.386	312.883	443.783	175.573	168.967
TKOv3_00593	ACER1	332.63	239.052	242.777	423.06	392.118	335.545	354.648	319.502	191.347	172.579	158.066	189.26	166.439	255.644
TKOv3_00594	ACER1	178.686	215.051	145.666	144.249	48.6639	102.861	161.029	148.018	117.835	200.236	202.454	430.731	70.0262	220.534
TKOv3_00595	ACER1	228.168	250.573	202.79	89.3485	250.806	283.616	183.075	216.611	262.697	274.357	303.139	363.293	305.477	245.77
TKOv3_00600	ACER2	282.232	335.058	103.775	144.249	185.297	269.635	237.71	260.836	236.751	223.468	290.148	182.734	146.142	194.202
TKOv3_00599	ACER2	153.945	80.6442	95.2065	96.884	66.4449	48.9337	137.067	153.433	107.025	165.942	73.6196	229.505	113.666	80.0946
TKOv3_00597	ACER2	209.841	218.891	249.441	338.017	211.501	230.687	293.304	244.59	324.317	317.502	274.991	190.348	425.232	275.394
TKOv3_00598	ACER2	177.769	180.489	185.653	346.629	251.742	195.735	184.992	96.5726	128.646	170.367	122.338	42.4204	114.681	171.161
TKOv3_00604	ACER3	206.176	85.4445	78.0694	65.6658	123.531	110.85	67.0956	151.628	97.2951	152.666	114.76	138.138	108.591	80.0946
TKOv3_00601	ACER3	225.419	167.049	193.269	189.462	180.618	123.832	91.0583	197.658	195.671	288.739	161.313	230.593	114.681	165.675
TKOv3_00603	ACER3	180.518	139.207	190.413	151.785	160.965	133.819	142.818	198.561	187.023	194.705	211.115	339.363	301.417	301.726
TKOv3_00602	ACER3	299.642	244.813	347.504	142.096	209.629	301.591	245.378	334.845	314.588	255.55	319.379	280.627	298.373	370.849
TKOv3_00605	ACHE	160.359	107.526	114.248	27.9887	145.056	70.9039	161.988	173.289	105.944	140.497	120.173	239.295	51.7585	86.6777
TKOv3_00606	ACHE	154.861	243.853	172.324	276.658	195.591	160.782	95.8509	163.361	211.887	79.652	191.627	182.734	216.168	255.644
TKOv3_00608	ACHE	109.044	81.6043	40.9388	92.578	31.8187	89.8782	65.1786	92.9624	58.3771	42.0386	120.173	55.4729	40.5949	25.2353
TKOv3_00607	ACHE	230	171.849	166.611	167.932	107.622	93.8728	121.731	216.611	177.293	130.541	126.669	121.823	261.837	109.719
TKOv3_00610	ACIN1	219.921	329.297	254.201	137.791	115.109	210.714	495.549	242.785	274.588	296.482	187.297	226.242	505.407	405.959
TKOv3_00612	ACIN1	167.69	104.645	52.3636	151.785	179.682	122.834	117.897	111.013	115.673	101.778	86.6112	313.259	185.722	170.064
TKOv3_00611	ACIN1	105.379	67.2035	82.8297	74.2777	257.357	153.792	74.7637	100.183	36.7559	161.517	119.09	139.226	26.3867	69.1227
TKOv3_00609	ACIN1	166.773	304.336	239.92	232.522	248.934	366.503	402.574	147.115	300.534	282.101	273.908	179.471	256.763	387.307
TKOv3_00615	ACKR2	158.526	210.251	209.454	208.839	332.224	147.8	227.167	168.776	248.643	225.681	278.239	137.051	214.138	219.437
TKOv3_00613	ACKR2	117.291	86.4045	119.96	198.074	244.255	66.9093	138.025	106.501	143.781	120.584	86.6112	59.8237	159.335	136.051
TKOv3_00616	ACKR2	315.22	573.15	539.821	448.896	550.276	396.463	411.2	397.121	487.557	522.163	422.23	351.328	511.496	505.803
TKOv3_00614	ACKR2	234.582	324.497	364.641	326.176	409.899	445.397	342.188	290.62	477.827	344.052	400.577	393.749	416.098	334.642
TKOv3_00618	ACKR3	287.73	368.659	306.565	308.952	739.316	206.72	233.876	248.201	368.64	370.603	395.164	487.291	270.971	250.158
TKOv3_00617	ACKR3	221.753	140.167	231.352	210.992	133.826	147.8	132.274	207.586	206.482	188.067	193.793	220.804	176.588	170.064
TKOv3_00620	ACKR3	248.327	181.449	296.092	216.374	306.957	330.552	231.001	244.59	197.833	329.671	284.734	360.03	263.867	145.926
TKOv3_00619	ACKR3	137.45	160.328	197.078	106.572	221.795	296.598	258.797	142.603	276.751	193.599	302.057	275.189	205.004	149.217
TKOv3_00622	ACKR4	209.841	223.692	168.516	201.303	258.293	300.593	239.627	188.632	205.401	211.299	330.205	287.154	326.789	256.742
TKOv3_00623	ACKR4	114.542	75.844	149.474	145.326	113.237	102.861	140.901	60.4707	153.51	85.1834	92.0244	61.9991	102.502	51.5678
TKOv3_00621	ACKR4	312.471	336.978	337.983	412.295	444.526	469.364	282.76	268.959	418.369	399.366	519.667	329.574	401.89	402.667
TKOv3_00624	ACKR4	276.734	120.966	181.844	150.708	53.3431	168.771	150.486	240.98	72.4308	123.903	87.6939	77.2269	192.826	229.312
TKOv3_00627	ACLY	193.347	173.769	134.241	237.904	307.892	236.679	259.756	243.688	179.455	133.86	141.826	268.663	134.978	149.217
TKOv3_00626	ACLY	87.9683	63.3633	76.1652	47.3655	59.894	84.885	98.7264	109.208	25.9454	44.2511	59.5452	215.365	51.7585	71.3171
TKOv3_00628	ACLY	56.8129	77.7641	77.1173	29.0652	25.2678	35.9513	108.311	109.208	92.9709	61.9516	165.644	52.2098	41.6098	65.8312
TKOv3_00625	ACLY	111.793	129.607	80.9256	81.8131	82.3542	85.8836	92.9753	115.526	57.296	150.454	68.2064	63.0868	109.606	37.3043
TKOv3_00632	ACMSD	224.502	241.933	332.271	289.575	343.455	249.662	175.407	167.874	299.453	273.251	266.33	470.976	349.116	359.877
TKOv3_00630	ACMSD	225.419	184.33	159.947	305.723	163.773	322.563	66.1371	188.632	210.806	164.835	200.288	138.138	240.525	161.286
TKOv3_00629	ACMSD	176.853	180.489	218.975	228.216	138.505	223.697	232.918	156.141	188.104	80.7583	204.619	77.2269	168.469	148.12
TKOv3_00631	ACMSD	87.052	89.2847	119.96	106.572	131.954	137.813	207.038	116.429	189.185	76.3332	166.727	153.366	153.246	148.12
TKOv3_00633	ACN9	294.144	263.054	170.42	222.833	249.87	268.636	344.105	263.544	327.56	303.12	298.809	425.292	591.671	363.169
TKOv3_00635	ACN9	404.104	398.421	313.229	447.819	366.851	590.2	319.183	381.778	389.181	294.27	531.576	594.974	278.075	439.972
TKOv3_00636	ACN9	239.164	241.933	331.319	260.51	119.788	300.593	143.776	197.658	351.344	210.193	261.999	590.623	149.186	416.931
TKOv3_00634	ACN9	79.7213	177.609	145.666	158.244	135.697	156.788	167.739	66.7885	58.3771	49.7825	100.686	72.8761	80.175	58.1509
TKOv3_00640	ACO1	248.327	317.777	266.578	304.646	472.601	280.62	302.889	268.057	394.586	258.869	341.032	988.722	229.361	491.54
TKOv3_00638	ACO1	542.471	840.044	990.148	1087.25	824.478	762.966	1013.14	494.596	992.41	896.085	866.112	741.814	652.563	726.337
TKOv3_00639	ACO1	137.45	189.13	170.42	241.133	68.3166	245.667	187.868	139.895	316.75	189.174	244.677	172.945	349.116	165.675
TKOv3_00637	ACO1	170.439	147.848	203.742	191.615	131.954	288.609	146.652	222.929	286.48	266.613	272.825	374.17	221.242	413.639
TKOv3_00642	ACO2	273.985	74.8839	59.028	30.1417	39.3054	97.8674	72.8467	263.544	23.7833	141.604	64.9584	61.9991	153.246	176.647
TKOv3_00641	ACO2	129.203	275.534	198.03	174.391	275.138	197.732	191.702	166.069	223.779	234.531	207.867	306.732	252.703	222.729
TKOv3_00643	ACO2	96.2153	13.4407	4.76033	27.9887	16.8452	15.9784	56.552	108.306	15.1348	26.5507	35.7271	33.7188	65.9667	69.1227
TKOv3_00644	ACO2	58.6455	16.3209	40.9388	21.5298	131.018	40.9445	53.6765	64.9834	21.6211	34.2946	34.6445	18.491	16.238	24.1381
TKOv3_00646	ACOT11	177.769	299.536	238.968	148.555	198.399	202.725	211.83	222.929	177.293	155.985	171.057	104.42	239.51	172.258
TKOv3_00647	ACOT11	405.937	364.819	418.909	292.805	413.643	454.384	375.735	402.536	323.236	199.13	258.751	296.943	329.834	299.532
TKOv3_00645	ACOT11	208.008	218.891	187.557	237.904	173.131	177.759	140.901	285.205	152.429	141.604	143.991	218.628	195.87	113.01
TKOv3_00648	ACOT11	33.9044	39.3621	15.233	48.442	72.0599	55.9242	129.399	35.1994	12.9727	26.5507	10.8264	19.5787	56.8329	12.0691
TKOv3_00649	ACOT12	286.813	287.055	299.901	352.012	358.428	367.502	468.711	318.599	383.775	234.531	273.908	592.798	248.644	423.514
TKOv3_00650	ACOT12	186.933	185.29	145.666	160.397	89.841	63.9134	144.735	200.366	139.456	170.367	131	43.5081	125.844	97.6496
TKOv3_00652	ACOT12	224.502	387.86	273.243	371.389	452.948	217.705	267.424	220.222	309.182	400.473	214.363	463.362	343.027	367.557
TKOv3_00651	ACOT12	0	0	0	0	0	0	0	0	0	0	0	0	0	0
TKOv3_00656	ACOT13	158.526	150.728	222.783	220.68	256.421	185.748	207.038	135.382	218.374	238.956	240.346	189.26	149.186	183.23
TKOv3_00655	ACOT13	225.419	271.694	160.899	186.233	211.501	240.674	153.361	222.027	230.265	186.961	216.528	141.401	146.142	136.051
TKOv3_00654	ACOT13	239.164	197.77	293.236	227.139	255.485	411.443	242.503	188.632	179.455	163.729	176.47	105.507	145.127	197.494
TKOv3_00653	ACOT13	158.526	194.89	179.94	247.592	291.047	233.683	427.495	178.704	378.37	253.338	226.272	364.381	230.376	98.7468
TKOv3_00659	ACOT2	423.347	379.22	209.454	377.847	335.968	466.368	325.893	427.808	343.776	577.477	416.817	286.066	753.036	572.731
TKOv3_00658	ACOT2	372.949	428.182	471.272	283.116	447.333	301.591	344.105	410.659	312.425	511.1	313.966	422.029	514.541	475.082
TKOv3_00660	ACOT2	172.271	118.086	188.509	136.714	154.414	97.8674	93.9339	144.408	149.186	247.806	255.503	87.0163	182.677	94.358
TKOv3_00657	ACOT2	190.598	202.571	304.661	206.686	369.658	208.717	362.316	241.883	234.589	386.091	270.66	229.505	250.674	278.685
TKOv3_00661	ACOT4	331.714	312.016	224.687	375.694	279.817	365.505	450.499	291.523	328.641	345.159	359.437	276.277	384.637	356.586
TKOv3_00663	ACOT4	300.558	143.047	132.337	204.533	172.195	102.861	181.158	288.815	277.832	120.584	223.024	160.98	205.004	187.619
TKOv3_00664	ACOT4	357.371	303.376	424.621	361.7	553.083	434.411	527.18	370.947	458.368	328.565	263.082	274.101	331.863	194.202
TKOv3_00662	ACOT4	252.909	293.775	192.317	169.009	270.459	255.654	177.324	244.59	272.426	251.125	283.652	130.524	113.666	122.885
TKOv3_00666	ACOT6	211.674	260.174	306.565	230.369	172.195	291.605	204.162	221.124	227.022	140.497	194.875	146.84	226.317	66.9284
TKOv3_00667	ACOT6	100.797	159.368	155.187	133.485	180.618	175.762	189.785	115.526	290.804	146.029	199.206	203.401	179.632	345.614
TKOv3_00668	ACOT6	369.284	244.813	285.62	274.505	283.561	259.648	414.076	278.887	210.806	183.642	258.751	234.944	215.153	265.519
TKOv3_00665	ACOT6	131.036	139.207	158.995	153.938	143.184	116.842	242.503	138.09	153.51	178.111	228.437	320.873	106.562	136.051
TKOv3_00672	ACOT7	285.897	230.412	189.461	235.751	303.213	256.652	300.972	275.277	219.455	330.777	295.561	115.297	296.343	211.757
TKOv3_00669	ACOT7	222.67	281.295	154.235	264.816	82.3542	151.794	71.8882	203.976	143.781	129.435	135.33	110.946	177.603	120.691
TKOv3_00670	ACOT7	219.004	343.698	205.646	261.587	180.618	309.581	240.586	261.739	291.885	236.743	261.999	416.59	298.373	144.829
TKOv3_00671	ACOT7	136.534	91.2048	124.721	52.7479	71.1241	47.9351	71.8882	117.331	142.7	76.3332	141.826	159.892	103.517	50.4706
TKOv3_00676	ACOT8	279.483	452.184	345.6	399.377	313.508	226.693	340.271	233.76	312.425	294.27	444.965	196.874	243.569	326.962
TKOv3_00675	ACOT8	196.096	253.453	240.873	138.867	168.452	220.701	172.532	153.433	177.293	148.241	171.057	185.997	249.659	172.258
TKOv3_00674	ACOT8	149.363	181.449	225.639	307.876	294.791	123.832	276.051	154.336	310.263	318.608	252.255	187.085	437.41	253.45
TKOv3_00673	ACOT8	116.375	104.645	102.823	131.332	204.014	135.816	261.673	117.331	292.966	346.265	265.247	363.293	250.674	201.882
TKOv3_00680	ACOT9	233.666	144.968	124.721	205.609	94.5202	131.821	151.444	184.12	144.862	240.062	44.3883	95.7179	63.937	102.038
TKOv3_00677	ACOT9	204.343	138.247	101.871	121.643	147.863	179.756	301.93	175.094	145.943	178.111	171.057	342.627	196.885	165.675
TKOv3_00679	ACOT9	85.2193	43.2023	37.1305	38.7536	30.8828	109.851	87.2243	89.3522	99.4572	36.5072	86.6112	69.613	118.74	107.524
TKOv3_00678	ACOT9	443.507	298.576	225.639	355.241	256.421	349.526	224.291	444.054	421.612	409.323	375.676	426.38	433.351	320.378
TKOv3_00682	ACOX1	199.761	216.971	209.454	398.301	292.919	276.625	220.457	226.539	115.673	184.748	192.71	324.136	210.079	226.02
TKOv3_00683	ACOX1	273.985	439.703	435.094	356.318	569.929	226.693	369.026	259.934	431.342	313.077	245.759	163.156	333.893	447.652
TKOv3_00684	ACOX1	236.415	228.492	158.995	180.85	303.213	210.714	304.806	287.913	325.398	299.801	224.107	314.346	267.926	235.895
TKOv3_00681	ACOX1	72.3906	80.6442	83.7817	72.1247	80.4825	82.8877	80.5147	75.814	37.837	149.348	14.0743	168.594	91.3386	70.2199
TKOv3_00688	ACOX2	227.251	262.094	101.871	122.72	151.607	152.793	205.121	189.535	259.454	184.748	192.71	262.137	287.209	232.604
TKOv3_00685	ACOX2	145.697	76.804	98.0627	103.343	84.2259	87.8809	127.482	136.285	111.349	77.4395	127.752	82.6655	205.004	106.427
TKOv3_00687	ACOX2	168.606	174.729	227.544	129.179	190.912	353.521	289.47	145.31	212.968	233.425	137.495	106.595	114.681	319.281
TKOv3_00686	ACOX2	229.084	178.569	186.605	193.768	248.934	268.636	250.171	233.76	122.159	183.642	192.71	222.979	243.569	69.1227
TKOv3_00692	ACOX3	503.985	452.184	481.745	518.867	514.714	658.108	591.4	476.545	398.91	302.014	351.858	594.974	319.685	868.972
TKOv3_00689	ACOX3	187.849	312.976	217.071	191.615	203.078	442.401	184.992	140.797	128.646	170.367	118.008	300.206	263.867	299.532
TKOv3_00691	ACOX3	143.865	161.288	176.132	196.997	171.259	124.831	207.038	155.238	163.24	155.985	215.445	262.137	366.369	423.514
TKOv3_00690	ACOX3	140.199	271.694	204.694	181.927	119.788	245.667	218.54	159.751	391.343	209.087	215.445	179.471	333.893	238.089
TKOv3_00695	ACOXL	160.359	213.131	117.104	124.873	58.9581	108.853	63.2616	168.776	169.726	244.487	131	108.77	191.811	190.91
TKOv3_00693	ACOXL	94.3826	98.8852	106.631	187.309	188.105	156.788	122.689	102.89	83.2414	173.686	177.553	46.7712	148.171	121.788
TKOv3_00696	ACOXL	339.961	240.973	378.922	294.958	335.032	374.493	290.428	388.998	532.961	293.164	470.949	456.835	290.254	321.476
TKOv3_00694	ACOXL	134.701	106.566	155.187	174.391	130.082	151.794	111.187	141.7	190.266	128.328	123.421	76.1392	178.618	227.118
TKOv3_00697	ACP1	258.407	456.024	413.196	415.525	391.183	321.564	312.474	267.154	431.342	331.883	325.875	249.084	379.562	576.023
TKOv3_00699	ACP1	301.475	376.34	518.876	563.003	387.439	378.487	523.346	384.485	513.502	442.511	335.619	431.818	486.124	415.834
TKOv3_00700	ACP1	319.801	246.733	238.016	314.335	223.667	355.518	323.976	326.722	263.778	287.632	258.751	466.625	152.231	255.644
TKOv3_00698	ACP1	167.69	206.411	214.215	226.063	234.897	145.802	120.772	155.238	225.941	292.057	177.553	162.068	251.688	208.465
TKOv3_00701	ACP2	260.24	221.772	218.975	304.646	357.492	373.494	303.847	275.277	139.456	213.512	155.9	256.698	283.15	359.877
TKOv3_00704	ACP2	212.59	134.407	164.707	164.703	87.9693	127.827	125.565	209.391	100.538	190.28	107.181	159.892	88.2939	140.44
TKOv3_00703	ACP2	92.55	96.9651	119.008	111.955	118.852	118.839	81.4732	118.234	124.322	134.966	97.4376	81.5778	163.395	147.023
TKOv3_00702	ACP2	182.351	179.529	230.4	118.414	223.667	231.686	132.274	176.899	193.509	108.415	154.818	156.629	149.186	226.02
TKOv3_00705	ACP5	242.829	318.737	267.53	342.323	481.024	510.309	392.989	295.133	323.236	273.251	269.577	443.783	228.346	401.57
TKOv3_00707	ACP5	282.232	384.98	539.821	296.034	501.612	486.341	352.731	338.455	319.993	295.376	403.825	351.328	465.827	378.529
TKOv3_00708	ACP5	173.188	104.645	149.474	155.014	150.671	267.637	111.187	228.345	192.428	226.787	158.066	423.117	163.395	84.4834
TKOv3_00706	ACP5	93.4663	87.3646	139.954	94.731	156.286	150.796	143.776	129.967	109.187	149.348	107.181	197.962	108.591	232.604
TKOv3_00709	ACP6	311.554	327.377	278.003	472.578	450.141	313.575	352.731	304.159	259.454	488.975	334.536	259.961	343.027	593.578
TKOv3_00711	ACP6	166.773	195.85	151.378	156.091	159.093	241.673	137.067	157.946	115.673	32.0821	56.2973	243.646	99.4575	231.506
TKOv3_00712	ACP6	185.1	235.212	280.859	229.292	335.032	148.798	100.643	193.145	316.75	215.724	329.123	93.5425	164.409	241.381
TKOv3_00710	ACP6	127.371	238.092	196.125	144.249	118.852	120.836	126.523	226.539	116.754	71.9081	98.5203	58.736	90.3237	120.691
TKOv3_00716	ACPL2	182.351	177.609	185.653	227.139	122.595	216.706	272.216	206.683	231.346	193.599	325.875	137.051	355.205	274.297
TKOv3_00714	ACPL2	207.092	108.486	182.797	174.391	107.622	65.9107	142.818	175.997	89.7277	247.806	150.487	114.209	109.606	337.933
TKOv3_00715	ACPL2	227.251	245.773	279.907	251.898	280.753	337.543	346.022	261.739	357.83	326.352	410.321	184.91	248.644	380.724
TKOv3_00713	ACPL2	303.307	356.179	438.902	385.383	314.443	285.613	368.067	350.189	403.234	461.318	232.768	523.185	364.339	527.747
TKOv3_00717	ACPP	90.7173	121.926	222.783	130.255	105.75	98.866	92.0168	141.7	150.267	131.647	76.8675	110.946	82.2047	100.941
TKOv3_00719	ACPP	164.024	73.9239	95.2065	91.5015	78.6108	59.9188	117.897	166.971	99.4572	82.9708	155.9	76.1392	109.606	177.744
TKOv3_00720	ACPP	162.192	208.331	178.988	104.419	179.682	118.839	69.0126	128.162	298.372	232.318	201.371	211.014	269.956	149.217
TKOv3_00718	ACPP	198.845	176.649	209.454	159.32	357.492	294.601	281.802	185.925	197.833	307.545	337.784	183.822	334.908	300.629
TKOv3_00721	ACPT	176.853	241.933	209.454	187.309	202.142	165.775	170.615	220.222	116.754	141.604	201.371	140.314	110.621	168.967
TKOv3_00723	ACPT	278.566	197.77	137.097	237.904	267.651	187.746	259.756	326.722	214.049	337.415	208.95	406.801	345.057	416.931
TKOv3_00722	ACPT	478.328	402.261	438.902	426.289	497.869	412.441	381.486	481.961	351.344	330.777	381.089	569.957	433.351	407.056
TKOv3_00724	ACPT	0	0	0	0	0	0	0	0	0	0	0	0	0	0
TKOv3_00725	ACR	197.929	176.649	238.968	254.051	190.912	204.723	206.079	201.268	123.24	282.101	176.47	323.048	118.74	283.074
TKOv3_00726	ACR	484.742	316.817	334.175	280.963	423.001	354.52	212.789	481.058	403.234	287.632	236.016	509.045	408.994	391.696
TKOv3_00728	ACR	130.12	11.5206	14.281	61.3598	69.2524	77.8945	45.0499	100.183	44.3233	32.0821	28.1487	1.0877	19.2826	4.38875
TKOv3_00727	ACR	286.813	182.41	124.721	176.544	175.003	189.743	181.158	257.226	177.293	126.116	192.71	102.244	60.8924	98.7468
TKOv3_00730	ACRBP	350.957	206.411	265.626	254.051	233.961	176.76	194.577	340.261	153.51	141.604	194.875	374.17	280.105	182.133
TKOv3_00729	ACRBP	141.116	194.89	239.92	184.08	254.549	266.639	152.403	230.15	272.426	137.178	158.066	83.7532	203.989	52.6649
TKOv3_00732	ACRBP	131.952	134.407	87.59	162.55	191.848	131.821	65.1786	145.31	92.9709	69.6955	106.099	17.4033	48.7139	77.9002
TKOv3_00731	ACRBP	281.315	307.216	324.654	311.105	271.395	393.467	251.129	204.878	229.184	340.734	247.925	134.875	237.48	457.527
TKOv3_00735	ACRC	388.527	475.225	395.107	587.763	370.594	349.526	380.528	337.553	531.88	760.013	575.965	236.032	411.023	720.851
TKOv3_00734	ACRC	225.419	267.854	309.421	213.145	307.892	290.606	352.731	194.048	252.967	470.168	515.337	277.364	342.012	413.639
TKOv3_00736	ACRC	227.251	222.732	368.449	315.411	393.99	353.521	317.266	236.468	322.155	257.763	260.916	301.294	225.302	175.55
TKOv3_00733	ACRC	142.948	252.493	184.701	216.374	185.297	258.65	183.075	155.238	231.346	307.545	367.015	230.593	287.209	367.557
TKOv3_00739	ACRV1	328.048	262.094	243.729	296.034	312.572	236.679	446.665	379.973	332.966	449.149	267.412	301.294	332.878	244.673
TKOv3_00738	ACRV1	256.574	468.504	453.183	328.329	478.216	389.472	300.013	278.887	372.965	306.439	457.957	410.064	464.812	421.32
TKOv3_00740	ACRV1	262.072	186.25	204.694	184.08	278.881	132.82	284.677	214.806	417.288	241.169	252.255	411.152	156.29	201.882
TKOv3_00737	ACRV1	191.514	314.896	187.557	215.298	218.987	285.613	263.59	181.412	194.59	248.913	258.751	227.33	288.224	244.673
TKOv3_00742	ACSBG1	208.925	200.65	311.325	250.822	219.923	193.737	123.648	190.438	205.401	170.367	205.702	216.453	173.543	182.133
TKOv3_00744	ACSBG1	273.985	254.413	288.476	392.918	439.846	378.487	396.823	258.129	268.102	277.676	380.007	336.1	296.343	318.184
TKOv3_00743	ACSBG1	153.945	224.652	206.598	157.167	191.848	256.652	145.693	195.853	216.211	221.256	132.082	240.382	181.662	297.338
TKOv3_00741	ACSBG1	273.985	294.735	283.715	242.21	171.259	287.61	396.823	308.671	279.994	236.743	287.982	313.259	406.964	277.588
TKOv3_00747	ACSBG2	267.57	257.293	167.563	244.363	114.173	189.743	183.075	198.561	235.67	332.99	230.602	196.874	137.008	160.189
TKOv3_00745	ACSBG2	52.2312	55.6829	53.3157	31.2182	18.7169	16.977	31.6308	63.1783	37.837	36.5072	150.487	95.7179	9.13386	309.407
TKOv3_00746	ACSBG2	189.682	264.014	245.633	283.116	457.627	261.645	275.092	221.124	175.131	219.043	260.916	444.871	510.481	231.506
TKOv3_00748	ACSBG2	159.443	288.975	160.899	181.927	134.761	297.597	191.702	121.844	205.401	296.482	220.859	149.015	181.662	161.286
TKOv3_00750	ACSF2	203.427	186.25	288.476	137.791	258.293	263.643	381.486	175.094	194.59	304.226	254.421	217.541	133.963	92.1637
TKOv3_00751	ACSF2	220.837	241.933	130.433	167.932	214.308	132.82	208.955	188.632	89.7277	91.8211	112.595	158.805	230.376	321.476
TKOv3_00752	ACSF2	155.777	74.8839	179.94	75.3542	59.894	74.8985	60.386	190.438	89.7277	123.903	140.743	92.4548	145.127	141.537
TKOv3_00749	ACSF2	181.435	239.052	314.182	247.592	176.874	245.667	355.607	211.196	378.37	201.343	244.677	320.873	112.651	432.291
TKOv3_00754	ACSF3	219.004	120.006	171.372	138.867	285.432	261.645	222.374	192.243	196.752	158.198	131	114.209	230.376	153.606
TKOv3_00755	ACSF3	252.909	320.657	232.304	205.609	343.455	259.648	425.578	236.468	249.724	265.507	320.462	424.204	246.614	320.378
TKOv3_00753	ACSF3	139.283	69.1236	126.625	91.5015	22.4602	51.9296	31.6308	129.967	151.348	107.309	87.6939	76.1392	101.487	78.9974
TKOv3_00756	ACSF3	85.2193	168.969	152.33	104.419	48.6639	111.848	105.436	107.403	127.565	134.966	146.156	116.384	265.897	264.422
TKOv3_00757	ACSL1	205.259	188.17	275.147	296.034	513.778	561.24	237.71	214.806	357.83	243.381	216.528	205.576	381.592	253.45
TKOv3_00758	ACSL1	170.439	163.209	205.646	165.779	255.485	204.723	306.723	166.971	358.911	152.666	188.379	363.293	134.978	257.839
TKOv3_00759	ACSL1	367.451	432.983	436.046	383.23	562.442	395.464	574.147	300.548	544.853	470.168	481.775	271.926	497.288	493.734
TKOv3_00760	ACSL1	163.108	141.127	210.406	128.102	240.512	266.639	266.465	191.34	198.914	138.285	140.743	137.051	176.588	238.089
TKOv3_00762	ACSL3	312.471	397.461	619.795	519.944	519.393	395.464	381.486	302.354	479.989	366.178	356.189	515.571	557.165	504.706
TKOv3_00764	ACSL3	151.196	174.729	174.228	129.179	169.388	160.782	115.98	167.874	191.347	101.778	63.8758	133.788	34.5057	213.951
TKOv3_00761	ACSL3	194.263	250.573	246.585	257.281	261.1	315.572	188.826	222.027	270.264	306.439	198.123	331.75	193.841	400.473
TKOv3_00763	ACSL3	67.8089	99.8452	68.5487	13.9943	29.947	108.853	113.104	69.4962	43.2423	49.7825	48.7188	30.4557	99.4575	70.2199
TKOv3_00767	ACSL4	200.678	214.091	258.962	111.955	183.425	233.683	313.432	148.92	222.698	112.84	127.752	179.471	168.469	152.509
TKOv3_00765	ACSL4	208.925	328.337	283.715	266.969	504.42	346.53	401.615	196.755	313.507	245.594	210.032	242.558	378.548	219.437
TKOv3_00766	ACSL4	280.399	267.854	275.147	308.952	225.538	403.453	375.735	260.836	351.344	304.226	239.264	342.627	326.789	477.276
TKOv3_00768	ACSL4	254.742	194.89	354.168	248.669	269.523	399.459	400.657	249.103	334.047	255.55	332.371	414.415	510.481	431.194
TKOv3_00772	ACSL5	175.937	141.127	151.378	119.49	116.98	187.746	212.789	224.734	71.3498	54.2076	64.9584	32.6311	176.588	121.788
TKOv3_00769	ACSL5	475.579	547.229	690.247	476.884	425.809	616.165	571.271	436.833	341.614	472.381	400.577	626.517	413.053	626.493
TKOv3_00770	ACSL5	144.781	153.608	169.468	188.385	181.554	255.654	130.357	129.064	109.187	167.048	109.347	87.0163	127.874	97.6496
TKOv3_00771	ACSL5	227.251	206.411	266.578	276.658	148.799	211.713	346.022	264.447	235.67	136.072	225.189	236.032	293.298	266.616
TKOv3_00775	ACSL6	257.491	131.527	238.968	190.538	79.5467	154.79	150.486	241.883	239.995	247.806	167.809	209.927	164.409	365.363
TKOv3_00776	ACSL6	229.084	217.931	173.276	224.986	242.383	340.539	304.806	210.294	388.099	247.806	231.685	211.014	292.283	109.719
TKOv3_00773	ACSL6	251.993	365.779	231.352	282.04	377.145	227.691	236.752	304.159	299.453	276.569	305.305	276.277	183.692	178.841
TKOv3_00774	ACSL6	233.666	418.582	350.36	343.4	302.277	366.503	578.939	275.277	421.612	457.999	380.007	167.506	259.807	429
TKOv3_00777	ACSM1	171.355	170.889	236.112	264.816	246.127	287.61	358.482	136.285	265.94	217.937	268.495	118.56	228.346	244.673
TKOv3_00780	ACSM1	42.1515	126.727	46.6512	40.9066	105.75	54.9256	86.2658	48.7376	20.5401	21.0193	29.2313	45.6835	0	38.4015
TKOv3_00778	ACSM1	105.379	154.568	141.858	174.391	193.72	186.747	160.071	93.865	203.239	215.724	98.5203	114.209	404.934	229.312
TKOv3_00779	ACSM1	96.2153	153.608	174.228	131.332	85.1618	99.8647	120.772	105.598	112.43	100.671	180.801	66.3499	87.2791	117.399
TKOv3_00782	ACSM2A	183.267	292.815	246.585	261.587	279.817	252.658	228.125	225.637	317.831	328.565	346.445	283.891	380.577	294.046
TKOv3_00781	ACSM2A	244.662	361.939	227.544	151.785	345.326	269.635	255.922	245.493	351.344	451.361	256.586	250.172	371.443	309.407
TKOv3_00783	ACSM2B	189.682	212.171	210.406	260.51	186.233	131.821	192.66	196.755	155.672	194.705	271.743	202.313	129.904	434.486
TKOv3_00786	ACSM2B	228.168	229.452	336.079	504.873	306.957	115.843	140.901	254.518	307.02	351.796	476.362	220.804	177.603	364.266
TKOv3_00785	ACSM2B	487.491	737.319	545.533	594.222	549.34	520.295	620.155	485.571	507.016	619.516	573.799	587.36	475.975	594.675
TKOv3_00784	ACSM2B	262.072	351.378	365.593	276.658	380.888	288.609	387.238	293.328	256.211	367.284	355.106	386.135	209.064	329.156
TKOv3_00789	ACSM3	221.753	228.492	283.715	393.995	344.39	244.668	150.486	241.883	209.725	362.859	304.222	308.908	265.897	197.494
TKOv3_00790	ACSM3	236.415	170.889	252.297	254.051	136.633	204.723	187.868	244.59	172.969	157.091	253.338	140.314	346.072	147.023
TKOv3_00787	ACSM3	220.837	158.408	199.934	129.179	100.135	184.75	187.868	205.781	176.212	121.691	114.76	263.224	179.632	284.171
TKOv3_00788	ACSM3	144.781	112.326	147.57	113.031	78.6108	208.717	107.353	173.289	109.187	235.637	163.479	240.382	230.376	262.228
TKOv3_00792	ACSM4	241.913	137.287	145.666	223.91	119.788	106.855	131.316	263.544	191.347	148.241	161.313	226.242	151.216	114.107
TKOv3_00793	ACSM4	110.877	45.1224	73.309	77.5072	82.3542	62.9148	51.7595	128.162	118.916	98.4587	100.686	178.383	104.532	118.496
TKOv3_00791	ACSM4	250.16	282.255	210.406	247.592	440.782	348.528	346.022	216.611	190.266	412.642	139.661	358.942	160.35	174.453
TKOv3_00794	ACSM4	88.8846	97.9251	98.0627	177.621	70.1883	171.767	128.44	139.895	212.968	98.4587	132.082	131.612	167.454	220.534
TKOv3_00795	ACSM5	316.136	315.857	314.182	409.066	257.357	352.522	260.714	259.031	271.345	299.801	495.849	268.663	290.254	403.765
TKOv3_00796	ACSM5	247.411	254.413	186.605	88.2721	144.12	103.859	236.752	154.336	183.78	174.792	254.421	179.471	169.484	117.399
TKOv3_00797	ACSM5	179.602	205.451	277.051	173.315	320.058	215.708	187.868	181.412	209.725	305.333	177.553	514.484	246.614	278.685
TKOv3_00798	ACSM5	115.458	157.448	201.838	167.932	106.686	310.579	212.789	107.403	197.833	172.579	234.933	387.222	89.3088	66.9284
TKOv3_00801	ACSS1	470.997	524.187	658.829	413.372	627.951	408.447	421.744	339.358	620.527	549.82	416.817	393.749	638.355	629.785
TKOv3_00799	ACSS1	274.901	312.016	386.539	664.193	333.16	354.52	408.325	240.078	286.48	380.56	557.56	209.927	367.384	283.074
TKOv3_00800	ACSS1	268.487	414.742	263.722	340.17	312.572	230.687	477.337	332.138	446.477	623.941	404.908	273.014	472.931	307.212
TKOv3_00802	ACSS1	160.359	158.408	78.0694	135.638	105.75	144.804	113.104	152.531	177.293	169.261	254.421	90.2794	89.3088	197.494
TKOv3_00804	ACSS2	201.594	399.381	218.023	348.782	131.018	132.82	199.37	178.704	118.916	246.7	185.132	386.135	232.406	288.56
TKOv3_00803	ACSS2	126.454	259.214	150.426	149.632	218.052	97.8674	184.034	135.382	214.049	242.275	229.52	269.75	174.558	315.99
TKOv3_00805	ACSS2	208.925	308.176	278.955	342.323	427.68	173.765	281.802	231.955	430.261	433.661	375.676	316.522	621.102	291.852
TKOv3_00806	ACSS2	212.59	241.933	203.742	317.564	188.105	302.59	250.171	216.611	220.536	273.251	368.098	244.733	198.915	157.995
TKOv3_00807	ACSS3	296.893	303.376	436.998	510.256	233.961	433.413	414.076	233.76	363.235	368.391	392.999	360.03	423.202	382.918
TKOv3_00809	ACSS3	253.825	195.85	179.94	380	308.828	156.788	306.723	185.022	292.966	214.618	191.627	138.138	239.51	302.823
TKOv3_00810	ACSS3	276.734	335.058	397.011	249.745	280.753	372.495	279.885	188.632	278.913	192.492	242.511	303.469	256.763	475.082
TKOv3_00808	ACSS3	2.74901	31.6817	8.56859	2.15298	0	7.98918	0	0.902548	1.08106	0	0	1.0877	0	0
TKOv3_00814	ACTA1	350.957	309.136	371.305	155.014	495.997	276.625	358.482	342.968	406.477	253.338	265.247	353.504	267.926	308.309
TKOv3_00811	ACTA1	188.765	193.93	144.714	135.638	103.879	140.809	120.772	213.001	165.402	122.797	131	193.611	90.3237	65.8312
TKOv3_00813	ACTA1	191.514	155.528	114.248	207.762	44.9205	165.775	126.523	187.73	46.4854	139.391	107.181	80.4901	87.2791	93.2608
TKOv3_00812	ACTA1	13.745	2.88015	2.8562	18.3003	0	0	0	11.7331	3.24317	1.10628	28.1487	15.2278	0	0
TKOv3_00816	ACTA2	246.494	178.569	198.982	203.456	316.315	197.732	376.694	259.031	243.238	361.753	148.322	177.296	210.079	234.798
TKOv3_00815	ACTA2	227.251	203.531	228.496	186.233	160.965	183.751	199.37	167.874	78.9172	165.942	200.288	97.8933	206.019	177.744
TKOv3_00818	ACTA2	99.8807	52.8028	9.52065	20.4533	46.7922	31.9567	38.3403	105.598	76.755	51.9951	142.909	66.3499	50.7436	49.3734
TKOv3_00817	ACTA2	51.3148	59.5231	78.0694	86.1191	137.569	53.9269	50.801	61.3732	77.8361	148.241	184.049	39.1573	79.1601	94.358
TKOv3_00819	ACTB	213.506	128.647	154.235	171.162	231.153	126.828	195.536	203.073	285.399	180.323	145.074	163.156	96.4129	184.327
TKOv3_00820	ACTB	143.865	140.167	104.727	74.2777	40.2413	103.859	46.9669	144.408	248.643	196.917	216.528	279.54	73.0708	166.772
TKOv3_00821	ACTB	89.801	185.29	63.7884	198.074	122.595	79.8918	190.743	103.793	131.889	64.1641	167.809	45.6835	153.246	265.519
TKOv3_00825	ACTBL2	216.255	211.211	244.681	312.182	303.213	400.457	209.913	234.662	207.563	258.869	367.015	355.679	138.023	196.396
TKOv3_00824	ACTBL2	259.323	195.85	190.413	222.833	278.881	168.771	287.553	189.535	237.833	240.062	198.123	159.892	133.963	95.4552
TKOv3_00823	ACTBL2	160.359	127.687	152.33	118.414	125.403	149.797	85.3073	170.582	97.2951	188.067	139.661	123.998	153.246	120.691
TKOv3_00822	ACTBL2	317.969	347.538	330.367	310.029	394.926	282.617	326.851	350.189	339.452	460.212	309.635	429.643	450.604	408.153
TKOv3_00826	ACTC1	145.697	152.648	157.091	190.538	116.045	150.796	108.311	95.6701	55.1339	195.811	141.826	240.382	20.2975	123.982
TKOv3_00828	ACTC1	323.467	398.421	505.547	425.213	408.028	271.632	369.984	375.46	432.423	379.453	338.866	298.031	253.718	289.657
TKOv3_00827	ACTC1	329.881	483.865	379.874	345.553	366.851	360.512	482.13	383.583	300.534	473.487	556.477	647.184	636.325	456.43
TKOv3_00829	ACTC1	103.546	58.5631	119.008	152.861	176.874	49.9323	58.469	91.1573	126.484	157.091	244.677	185.997	215.153	170.064
TKOv3_00833	ACTG1	235.498	130.567	81.8776	55.9774	78.6108	45.9378	106.394	222.027	46.4854	55.3139	129.917	54.3852	194.856	100.941
TKOv3_00831	ACTG1	235.498	115.206	67.5966	116.261	236.768	66.9093	63.2616	213.001	221.617	146.029	149.404	96.8056	174.558	258.936
TKOv3_00830	ACTG1	125.538	70.0837	101.871	96.884	152.542	27.9621	61.3446	188.632	73.5119	66.3767	160.231	65.2622	53.7883	42.7903
TKOv3_00832	ACTG1	202.51	21.1211	30.4661	59.2069	21.5244	126.828	74.7637	70.3987	44.3233	127.222	73.6196	70.7007	11.1636	23.0409
TKOv3_00835	ACTG2	214.423	339.858	275.147	215.298	181.554	229.689	183.075	257.226	260.535	284.313	238.181	202.313	307.506	132.76
TKOv3_00836	ACTG2	142.032	58.5631	75.2132	71.0482	79.5467	106.855	122.689	125.454	86.4846	96.2462	85.5286	65.2622	77.1303	38.4015
TKOv3_00834	ACTG2	201.594	265.934	166.611	222.833	282.625	173.765	179.241	243.688	210.806	213.512	162.396	145.752	203.989	164.578
TKOv3_00837	ACTG2	280.399	270.734	192.317	261.587	232.089	277.624	108.311	315.892	241.076	348.478	329.123	207.751	262.852	240.284
TKOv3_00838	ACTL10	209.841	144.968	106.631	138.867	242.383	56.9229	80.5147	175.094	309.182	237.85	195.958	121.823	88.2939	174.453
TKOv3_00841	ACTL10	264.821	156.488	220.879	308.952	223.667	264.641	357.524	217.514	265.94	340.734	270.66	156.629	504.392	401.57
TKOv3_00839	ACTL10	130.12	116.166	121.864	105.496	72.0599	111.848	167.739	137.187	130.808	99.565	214.363	141.401	127.874	92.1637
TKOv3_00840	ACTL10	194.263	267.854	263.722	194.844	132.89	101.862	272.216	130.869	217.292	174.792	237.098	101.156	147.157	230.409
TKOv3_00842	ACTL6A	197.012	31.6817	46.6512	58.1304	0.935843	10.9851	0	203.073	22.7022	38.7197	55.2147	55.4729	95.398	167.87
TKOv3_00844	ACTL6A	37.5698	15.3608	38.0826	3.22947	6.5509	4.99323	11.5021	28.8815	39.9991	17.7004	0	15.2278	32.4759	15.3606
TKOv3_00843	ACTL6A	127.371	8.64045	38.0826	5.38244	16.8452	4.99323	11.5021	128.162	14.0537	49.7825	27.066	11.9647	11.1636	47.179
TKOv3_00845	ACTL6A	3.66535	0	0	0	0	0	0	0.902548	0	0	0	0	0	0
TKOv3_00846	ACTL6B	713.826	575.07	633.123	652.352	1124.88	556.246	569.354	657.055	535.123	583.008	623.601	795.111	337.953	495.928
TKOv3_00847	ACTL6B	153.028	72.0038	145.666	124.873	76.7392	89.8782	113.104	166.971	125.403	160.41	125.586	153.366	229.361	108.621
TKOv3_00849	ACTL6B	225.419	246.733	192.317	216.374	170.324	221.7	161.988	206.683	78.9172	284.313	153.735	273.014	157.305	117.399
TKOv3_00848	ACTL6B	271.236	345.618	339.887	270.199	284.496	304.587	314.391	353.799	350.262	348.478	264.164	404.626	352.161	339.031
TKOv3_00851	ACTL7A	203.427	179.529	200.886	222.833	162.837	110.85	132.274	247.298	148.105	143.816	158.066	345.89	121.785	127.274
TKOv3_00853	ACTL7A	255.658	262.094	277.051	326.176	254.549	219.702	231.959	245.493	354.587	259.975	291.23	227.33	222.257	249.061
TKOv3_00852	ACTL7A	194.263	213.131	233.256	346.629	192.784	194.736	244.42	210.294	87.5656	171.473	169.975	166.419	125.844	102.038
TKOv3_00850	ACTL7A	125.538	113.286	102.823	164.703	135.697	95.8701	110.228	142.603	135.132	87.396	169.975	145.752	61.9072	46.0818
TKOv3_00857	ACTL7B	288.646	285.135	200.886	407.989	215.244	422.428	350.814	269.862	398.91	406.004	316.131	312.171	232.406	266.616
TKOv3_00854	ACTL7B	279.483	373.46	307.517	359.547	314.443	349.526	489.798	287.01	308.101	315.289	271.743	241.47	291.269	358.78
TKOv3_00855	ACTL7B	206.176	170.889	164.707	172.238	175.939	203.724	224.291	188.632	132.97	252.231	194.875	116.384	195.87	123.982
TKOv3_00856	ACTL7B	178.686	179.529	239.92	219.604	208.693	302.59	209.913	228.345	164.321	180.323	128.834	83.7532	283.15	131.662
TKOv3_00859	ACTL8	344.542	548.189	715.953	447.819	418.322	472.36	506.093	298.743	534.042	523.269	424.395	560.167	276.045	449.846
TKOv3_00858	ACTL8	277.65	261.134	177.084	262.663	365.915	295.599	186.909	222.027	317.831	227.893	423.312	433.994	411.023	295.143
TKOv3_00860	ACTL8	243.745	167.049	192.317	261.587	233.025	203.724	308.64	188.632	198.914	280.995	136.413	165.331	212.108	134.954
TKOv3_00861	ACTL8	0	0	0	0	0	0	0	0	0	0	0	0	0	0
TKOv3_00863	ACTL9	287.73	125.767	153.283	223.91	229.282	154.79	276.051	275.277	277.832	131.647	232.768	563.43	210.079	617.716
TKOv3_00864	ACTL9	152.112	161.288	284.668	106.572	167.516	156.788	133.233	201.268	72.4308	178.111	119.09	126.174	213.123	175.55
TKOv3_00865	ACTL9	285.897	400.341	130.433	286.346	245.191	291.605	297.138	267.154	199.996	161.517	165.644	268.663	202.975	167.87
TKOv3_00862	ACTL9	446.256	207.371	255.154	350.935	185.297	149.797	307.681	295.133	290.804	297.589	408.155	256.698	286.194	466.304
TKOv3_00867	ACTN1	264.821	300.496	441.758	331.558	221.795	182.752	215.664	257.226	307.02	240.062	383.255	258.873	295.328	425.708
TKOv3_00869	ACTN1	269.403	248.653	281.811	231.445	366.851	412.441	319.183	275.277	310.263	290.951	265.247	233.856	304.462	217.243
TKOv3_00866	ACTN1	123.705	122.886	164.707	151.785	123.531	349.526	362.316	138.992	310.263	200.236	217.611	314.346	97.4278	115.205
TKOv3_00868	ACTN1	152.112	92.1648	141.858	76.4307	86.0976	55.9242	63.2616	124.552	67.0255	175.898	154.818	162.068	175.573	164.578
TKOv3_00870	ACTN2	294.144	332.177	271.339	315.411	238.64	403.453	244.42	341.163	305.939	269.932	321.544	490.554	380.577	392.793
TKOv3_00871	ACTN2	134.701	74.8839	55.2198	165.779	158.158	75.8972	115.98	141.7	83.2414	151.56	69.289	131.612	176.588	161.286
TKOv3_00872	ACTN2	104.462	113.286	53.3157	118.414	142.248	149.797	87.2243	134.48	98.3762	133.86	87.6939	51.1221	93.3683	65.8312
TKOv3_00873	ACTN2	28.4064	29.7616	4.76033	4.30595	4.67922	3.99459	13.4191	23.4662	55.1339	13.2753	48.7188	43.5081	8.11898	14.2634
TKOv3_00875	ACTN4	412.351	580.83	531.252	477.961	580.223	611.172	790.77	379.973	362.154	449.149	386.503	468.8	689.099	625.396
TKOv3_00874	ACTN4	206.176	194.89	168.516	156.091	136.633	281.618	168.698	192.243	327.56	304.226	256.586	381.784	335.923	241.381
TKOv3_00876	ACTN4	128.287	125.767	225.639	124.873	91.7127	167.773	329.727	102.89	171.888	140.497	85.5286	214.278	312.581	199.688
TKOv3_00877	ACTN4	174.104	167.049	198.982	111.955	230.217	254.655	177.324	134.48	234.589	183.642	255.503	203.401	132.948	223.826
TKOv3_00878	ACTR10	272.152	77.7641	103.775	87.1956	131.954	132.82	93.9339	262.641	150.267	92.9273	66.0411	108.77	215.153	60.3453
TKOv3_00880	ACTR10	220.837	42.2422	78.0694	52.7479	32.7545	115.843	30.6723	221.124	3.24317	38.7197	8.66112	11.9647	4.05949	32.9156
TKOv3_00879	ACTR10	147.53	64.3234	51.4115	47.3655	51.4714	28.9608	32.5893	161.556	7.5674	65.2704	1.08264	0	0	28.5268
TKOv3_00881	ACTR10	98.048	16.3209	30.4661	18.3003	6.5509	34.9526	7.66807	82.1318	39.9991	40.9323	64.9584	15.2278	106.562	17.555
TKOv3_00883	ACTR1A	267.57	389.78	537.917	334.788	267.651	352.522	341.229	264.447	377.289	370.603	463.37	378.521	309.536	446.555
TKOv3_00885	ACTR1A	164.024	12.4807	9.52065	1.07649	0	6.99053	15.3361	228.345	0	8.85022	5.4132	0	15.2231	0
TKOv3_00884	ACTR1A	144.781	7.6804	10.4727	37.6771	12.166	46.9364	15.3361	167.874	0	7.74395	17.3222	41.3327	4.05949	0
TKOv3_00882	ACTR1A	251.993	119.046	50.4595	72.1247	53.3431	64.912	57.5105	203.073	36.7559	125.009	76.8675	36.9819	7.10411	111.913
TKOv3_00889	ACTR1B	207.092	186.25	327.51	246.516	233.961	143.805	182.117	217.514	246.481	217.937	134.247	133.788	218.198	207.368
TKOv3_00888	ACTR1B	272.152	68.1636	163.755	190.538	105.75	139.811	77.6392	333.04	129.727	139.391	164.561	78.3146	159.335	29.624
TKOv3_00886	ACTR1B	324.383	318.737	318.942	385.383	119.788	202.725	260.714	273.472	349.181	294.27	233.85	163.156	158.32	103.136
TKOv3_00887	ACTR1B	176.853	121.926	113.296	114.108	120.724	135.816	73.8052	135.382	178.374	161.517	206.784	182.734	168.469	137.148
TKOv3_00891	ACTR2	164.024	20.1611	71.4049	36.6006	66.4449	39.9459	22.0457	181.412	20.5401	18.8067	3.24792	31.5434	47.699	17.555
TKOv3_00890	ACTR2	153.945	35.5219	25.7058	65.6658	57.0865	79.8918	61.3446	124.552	149.186	99.565	49.8015	33.7188	59.8775	256.742
TKOv3_00892	ACTR2	108.128	5.7603	2.8562	1.07649	1.87169	0.998647	1.91702	110.111	0	13.2753	0	0	1.01487	4.38875
TKOv3_00893	ACTR2	96.2153	36.4819	0	0	58.9581	21.9702	31.6308	107.403	14.0537	5.53139	32.4792	47.859	46.6841	23.0409
TKOv3_00897	ACTR3	365.618	69.1236	49.5074	55.9774	83.2901	154.79	74.7637	363.727	47.5665	87.396	51.9667	87.0163	8.11898	99.844
TKOv3_00894	ACTR3	282.232	17.2809	24.7537	38.7536	57.0865	24.9662	9.58509	249.103	18.378	23.2318	72.5369	91.3671	28.4164	26.3325
TKOv3_00896	ACTR3	99.8807	24.0013	44.7471	95.8075	16.8452	67.908	37.3818	124.552	51.8907	36.5072	53.0494	51.1221	19.2826	17.555
TKOv3_00895	ACTR3	251.993	215.051	230.4	129.179	174.067	216.706	133.233	220.222	250.805	287.632	228.437	250.172	217.183	363.169
TKOv3_00900	ACTR3B	350.957	472.345	454.135	657.734	591.453	380.484	354.648	309.574	389.181	256.656	305.305	377.433	374.488	281.977
TKOv3_00899	ACTR3B	131.952	105.606	32.3702	79.6601	43.0488	107.854	99.6849	120.941	65.9445	167.048	85.5286	66.3499	30.4462	148.12
TKOv3_00898	ACTR3B	201.594	149.768	154.235	175.468	171.259	126.828	185.951	188.632	156.753	137.178	166.727	76.1392	106.562	118.496
TKOv3_00901	ACTR3B	12.8287	16.3209	0	6.45893	9.35843	11.9838	0	13.5382	17.2969	0	0	0	18.2677	5.48593
TKOv3_00903	ACTR3C	274.901	273.614	293.236	285.269	253.614	263.643	299.055	201.268	242.157	231.212	227.355	121.823	101.487	230.409
TKOv3_00902	ACTR3C	262.989	286.095	280.859	290.652	401.477	337.543	279.885	320.404	301.615	223.468	391.916	273.014	165.424	334.642
TKOv3_00907	ACTR5	102.63	63.3633	36.1785	8.61191	47.728	11.9838	2.87553	95.6701	22.7022	15.4879	17.3222	0	0	23.0409
TKOv3_00906	ACTR5	309.722	137.287	122.816	142.096	106.686	79.8918	60.386	278.887	136.213	203.555	134.247	38.0696	227.332	72.4143
TKOv3_00905	ACTR5	77.8886	51.8427	39.0347	61.3598	82.3542	15.9784	36.4233	117.331	72.4308	165.942	73.6196	183.822	59.8775	131.662
TKOv3_00904	ACTR5	266.654	229.452	357.977	277.734	207.757	203.724	178.283	292.425	399.991	461.318	199.206	240.382	372.458	200.785
TKOv3_00910	ACTR6	141.116	125.767	76.1652	133.485	116.045	122.834	83.3903	133.577	52.9718	70.8018	63.8758	113.121	38.5652	57.0537
TKOv3_00909	ACTR6	105.379	55.6829	61.8842	25.8357	51.4714	52.9283	33.5478	121.844	14.0537	25.4444	4.33056	5.43852	79.1601	37.3043
TKOv3_00911	ACTR6	209.841	90.2447	120.912	127.026	72.0599	92.8742	94.8924	250.006	111.349	30.9758	55.2147	35.8942	58.8626	70.2199
TKOv3_00908	ACTR6	162.192	212.171	127.577	215.298	161.901	187.746	246.337	172.387	231.346	293.164	259.834	118.56	320.7	178.841
TKOv3_00913	ACTR8	133.785	105.606	104.727	104.419	20.5886	45.9378	93.9339	114.624	59.4581	49.7825	63.8758	11.9647	58.8626	75.7059
TKOv3_00912	ACTR8	135.618	181.449	89.4941	165.779	115.109	179.756	79.5562	157.043	105.944	232.318	152.652	107.683	111.636	149.217
TKOv3_00914	ACTR8	169.522	83.5244	139.002	127.026	85.1618	116.842	104.477	161.556	124.322	138.285	120.173	164.243	100.472	46.0818
TKOv3_00915	ACTR8	148.446	105.606	102.823	142.096	103.879	137.813	64.2201	182.315	221.617	70.8018	68.2064	47.859	160.35	19.7494
TKOv3_00916	ACTRT1	164.941	125.767	244.681	146.402	147.863	203.724	202.245	148.92	195.671	161.517	251.173	239.295	178.618	51.5678
TKOv3_00919	ACTRT1	234.582	449.303	382.73	576.998	466.986	567.231	426.536	211.196	227.022	259.975	284.734	274.101	284.164	51.5678
TKOv3_00917	ACTRT1	132.869	145.928	70.4528	110.878	141.312	125.83	124.606	111.916	68.1066	97.3525	58.4626	217.541	120.77	109.719
TKOv3_00918	ACTRT1	98.9643	122.886	104.727	89.3485	166.58	77.8945	37.3818	97.4752	123.24	73.0143	221.941	116.384	152.231	199.688
TKOv3_00922	ACTRT2	165.857	180.489	171.372	135.638	286.368	133.819	105.436	167.874	274.588	222.362	119.09	521.01	156.29	160.189
TKOv3_00920	ACTRT2	340.877	280.335	377.018	482.267	392.118	282.617	461.043	335.748	210.806	400.473	369.18	346.977	293.298	336.836
TKOv3_00923	ACTRT2	235.498	217.931	246.585	201.303	173.131	201.727	267.424	245.493	178.374	175.898	220.859	105.507	266.912	358.78
TKOv3_00921	ACTRT2	454.503	380.18	271.339	373.541	241.448	324.56	306.723	349.286	399.991	393.835	594.37	307.82	349.116	300.629
TKOv3_00924	ACTRT3	257.491	220.812	118.056	191.615	172.195	98.866	197.453	244.59	141.618	128.328	226.272	257.786	114.681	103.136
TKOv3_00926	ACTRT3	442.59	268.814	217.071	367.083	249.87	277.624	246.337	415.172	438.909	483.443	324.792	441.608	466.841	441.069
TKOv3_00927	ACTRT3	179.602	226.572	139.002	139.943	149.735	138.812	118.855	125.454	85.4035	174.792	110.429	95.7179	111.636	154.703
TKOv3_00925	ACTRT3	120.04	99.8452	68.5487	78.5837	165.644	82.8877	28.7553	151.628	87.5656	67.483	68.2064	209.927	49.7288	77.9002
TKOv3_00930	ACVR1	72.3906	134.407	50.4595	188.385	167.516	89.8782	53.6765	48.7376	95.133	78.5457	31.3966	95.7179	65.9667	97.6496
TKOv3_00928	ACVR1	317.969	472.345	523.636	582.38	871.27	574.222	504.176	375.46	510.259	453.574	506.676	440.52	386.667	578.217
TKOv3_00929	ACVR1	216.255	362.899	307.517	522.097	348.134	495.329	392.989	232.857	263.778	397.154	428.726	339.363	378.548	498.123
TKOv3_00931	ACVR1	156.694	190.09	163.755	223.91	128.211	182.752	170.615	140.797	196.752	177.004	180.801	373.082	210.079	179.939
TKOv3_00932	ACVR1B	260.24	254.413	297.996	195.921	199.335	75.8972	213.747	239.175	265.94	308.652	240.346	175.12	418.128	449.846
TKOv3_00933	ACVR1B	289.562	48.9626	262.77	160.397	258.293	111.848	114.063	329.43	300.534	130.541	158.066	75.0515	51.7585	59.2481
TKOv3_00935	ACVR1B	87.052	162.248	132.337	68.8953	97.3277	105.857	148.569	101.988	110.268	125.009	47.6362	32.6311	37.5503	78.9974
TKOv3_00934	ACVR1B	73.3069	18.241	46.6512	39.8301	65.509	62.9148	23.0042	81.2293	99.4572	75.2269	46.5535	95.7179	56.8329	96.5524
TKOv3_00939	ACVR1C	201.594	230.412	238.016	271.275	172.195	193.737	266.465	156.141	338.371	252.231	337.784	140.314	275.031	376.335
TKOv3_00936	ACVR1C	273.068	346.578	496.978	353.088	286.368	242.671	550.184	314.087	639.986	465.743	404.908	379.609	594.715	331.35
TKOv3_00938	ACVR1C	162.192	110.406	225.639	227.139	153.478	157.786	211.83	155.238	148.105	347.371	184.049	333.925	201.96	245.77
TKOv3_00937	ACVR1C	140.199	256.333	145.666	185.156	214.308	218.704	203.204	162.459	46.4854	123.903	134.247	227.33	166.439	173.355
TKOv3_00942	ACVR2A	335.379	462.744	377.97	447.819	374.337	347.529	356.565	399.829	288.642	328.565	370.263	389.398	370.429	484.956
TKOv3_00943	ACVR2A	104.462	175.689	100.919	77.5072	113.237	190.742	295.221	84.8395	206.482	111.734	204.619	258.873	212.108	69.1227
TKOv3_00940	ACVR2A	289.562	263.054	238.968	332.635	362.171	149.797	150.486	293.328	335.128	328.565	273.908	133.788	578.478	167.87
TKOv3_00941	ACVR2A	252.909	243.853	371.305	256.204	346.262	276.625	337.395	291.523	433.504	584.115	444.965	459.011	369.414	264.422
TKOv3_00947	ACVR2B	352.79	273.614	463.656	339.094	302.277	235.681	330.685	285.205	142.7	262.188	329.123	112.033	386.667	271.005
TKOv3_00944	ACVR2B	261.156	258.253	203.742	242.21	248.934	150.796	315.349	218.417	187.023	227.893	287.982	742.901	229.361	201.882
TKOv3_00946	ACVR2B	337.212	248.653	101.871	243.286	226.474	187.746	326.851	324.015	164.321	149.348	221.941	168.594	274.016	152.509
TKOv3_00945	ACVR2B	101.713	93.1249	31.4182	57.0539	120.724	85.8836	77.6392	70.3987	121.078	98.4587	124.504	97.8933	28.4164	52.6649
TKOv3_00951	ACVRL1	322.55	303.376	162.803	101.19	137.569	158.785	120.772	306.866	151.348	194.705	246.842	178.383	67.9965	284.171
TKOv3_00948	ACVRL1	292.311	187.21	123.768	104.419	121.66	93.8728	90.0998	280.692	187.023	223.468	121.256	140.314	93.3683	193.105
TKOv3_00950	ACVRL1	560.798	483.865	472.224	489.802	424.873	482.346	523.346	509.037	347.019	628.366	470.949	528.624	502.362	379.626
TKOv3_00949	ACVRL1	192.431	175.689	129.481	153.938	116.045	139.811	98.7264	194.048	217.292	123.903	85.5286	154.454	237.48	97.6496
TKOv3_00955	ACY1	397.69	283.215	201.838	284.193	382.76	253.656	355.607	415.172	285.399	266.613	271.743	251.259	182.677	386.21
TKOv3_00952	ACY1	207.092	128.647	158.043	162.55	124.467	128.825	275.092	236.468	182.699	182.536	186.214	102.244	92.3534	164.578
TKOv3_00954	ACY1	98.048	140.167	60.9322	148.555	121.66	195.735	153.361	132.675	223.779	167.048	103.933	135.963	107.577	116.302
TKOv3_00953	ACY1	138.367	192.01	182.797	277.734	127.275	205.721	223.333	140.797	116.754	125.009	200.288	188.173	184.707	144.829
TKOv3_00959	ACY3	486.575	319.697	384.634	305.723	320.994	357.516	424.619	517.16	312.425	346.265	364.85	365.468	419.142	263.325
TKOv3_00956	ACY3	91.6336	82.5643	8.56859	59.2069	22.4602	49.9323	65.1786	93.865	78.9172	48.6762	54.132	21.7541	72.056	51.5678
TKOv3_00958	ACY3	116.375	89.2847	69.5008	19.3768	41.1771	14.9797	55.5935	79.4242	119.997	98.4587	89.8592	120.735	132.948	48.2762
TKOv3_00957	ACY3	140.199	79.6842	86.6379	122.72	138.505	105.857	149.527	122.746	95.133	80.7583	73.6196	21.7541	40.5949	71.3171
TKOv3_00962	ACYP1	526.893	442.583	470.32	476.884	363.107	476.355	570.313	599.292	633.499	414.854	403.825	140.314	430.306	529.941
TKOv3_00960	ACYP1	249.243	429.142	336.079	372.465	397.733	367.502	253.046	226.539	390.262	408.217	354.023	363.293	252.703	378.529
TKOv3_00961	ACYP1	311.554	389.78	485.553	471.502	540.918	549.256	516.636	313.184	524.313	320.821	350.776	430.731	266.912	373.043
TKOv3_00963	ACYP1	147.53	209.291	180.892	188.385	108.558	150.796	380.528	133.577	222.698	174.792	300.974	153.366	254.733	129.468
TKOv3_00965	ACYP2	372.033	611.552	526.492	457.508	689.717	553.25	672.873	426.905	492.962	600.709	446.048	613.465	324.759	712.074
TKOv3_00964	ACYP2	362.869	689.316	588.376	477.961	627.951	525.288	589.483	402.536	518.907	679.255	555.395	475.326	1126.51	418.028
TKOv3_00966	ACYP2	239.164	255.373	327.51	291.728	352.813	223.697	232.918	240.98	322.155	237.85	326.957	69.613	342.012	177.744
TKOv3_00967	ACYP2	182.351	143.047	115.2	123.796	96.3919	230.687	91.0583	246.396	292.966	256.656	215.445	246.909	277.06	92.1637
TKOv3_00969	ADA	288.646	164.169	267.53	314.335	232.089	234.682	282.76	260.836	239.995	237.85	192.71	171.857	304.462	221.632
TKOv3_00968	ADA	433.427	405.141	397.963	389.689	456.692	394.466	446.665	397.121	356.749	434.767	696.138	414.415	388.696	830.57
TKOv3_00970	ADA	139.283	198.73	220.879	109.802	70.1883	79.8918	53.6765	191.34	138.375	172.579	195.958	275.189	317.655	130.565
TKOv3_00971	ADA	184.184	157.448	225.639	180.85	128.211	229.689	158.154	165.166	337.29	123.903	171.057	299.118	316.64	133.857
TKOv3_00974	ADAD1	178.686	255.373	226.592	235.751	338.775	171.767	346.98	161.556	236.751	268.826	277.156	333.925	166.439	140.44
TKOv3_00975	ADAD1	110.877	213.131	284.668	185.156	159.093	132.82	159.112	126.357	158.915	112.84	113.677	284.978	88.2939	252.353
TKOv3_00973	ADAD1	192.431	535.708	397.963	333.711	456.692	425.424	410.242	219.319	402.153	330.777	403.825	581.921	495.258	360.974
TKOv3_00972	ADAD1	147.53	141.127	225.639	101.19	105.75	265.64	264.548	215.709	254.048	338.521	415.734	392.661	255.748	171.161
TKOv3_00976	ADAD2	226.335	145.928	202.79	129.179	115.109	185.748	125.565	249.103	274.588	295.376	210.032	261.049	180.647	272.102
TKOv3_00978	ADAD2	303.307	269.774	358.929	355.241	235.833	241.673	333.561	268.959	202.158	202.449	375.676	142.489	147.157	242.478
TKOv3_00979	ADAD2	191.514	455.064	322.75	347.706	434.231	518.298	299.055	265.349	417.288	161.517	352.941	204.488	362.31	307.212
TKOv3_00977	ADAD2	197.012	192.97	152.33	193.768	222.731	180.755	259.756	187.73	311.344	185.855	264.164	281.715	190.796	226.02
TKOv3_00980	ADAL	338.128	378.26	467.464	372.465	433.296	228.69	452.416	296.036	689.714	483.443	384.337	415.503	686.054	344.517
TKOv3_00983	ADAL	219.921	274.574	195.173	266.969	284.496	246.666	298.096	203.976	294.047	330.777	173.222	301.294	371.443	415.834
TKOv3_00981	ADAL	227.251	358.099	358.929	383.23	452.948	302.59	391.072	234.662	230.265	214.618	296.643	308.908	257.778	350.002
TKOv3_00982	ADAL	115.458	178.569	124.721	99.0369	158.158	139.811	179.241	176.899	134.051	167.048	102.851	39.1573	181.662	95.4552
TKOv3_00984	ADAM10	237.331	294.735	312.277	293.881	200.27	289.608	332.603	218.417	377.289	327.458	374.594	199.05	457.708	168.967
TKOv3_00986	ADAM10	433.427	511.707	533.157	314.335	306.957	493.332	326.851	417.88	528.637	443.617	616.022	231.681	402.905	746.087
TKOv3_00987	ADAM10	134.701	256.333	172.324	279.887	187.169	81.889	165.822	170.582	447.558	306.439	259.834	182.734	199.93	255.644
TKOv3_00985	ADAM10	250.16	413.782	322.75	272.352	387.439	390.471	324.934	259.934	323.236	318.608	392.999	369.819	238.495	268.811
TKOv3_00990	ADAM11	208.008	254.413	299.901	279.887	375.273	325.559	248.254	201.268	139.456	241.169	255.503	326.311	237.48	313.795
TKOv3_00991	ADAM11	217.172	120.006	100.919	157.167	173.131	190.742	226.208	200.366	136.213	142.71	156.983	127.261	30.4462	215.049
TKOv3_00988	ADAM11	155.777	151.688	181.844	183.003	175.003	68.9066	137.067	136.285	131.889	115.053	107.181	113.121	253.718	155.8
TKOv3_00989	ADAM11	210.757	112.326	174.228	139.943	98.2636	89.8782	183.075	230.15	179.455	160.41	189.462	162.068	207.034	437.777
TKOv3_00994	ADAM12	243.745	496.346	621.699	344.476	656.026	368.501	300.972	280.692	323.236	480.125	502.345	457.923	662.712	639.66
TKOv3_00992	ADAM12	291.395	233.292	317.99	332.635	428.616	225.694	197.453	271.667	202.158	349.584	487.188	115.297	310.551	358.78
TKOv3_00993	ADAM12	196.096	111.366	59.028	80.7366	87.0334	123.832	40.2574	235.565	134.051	143.816	96.355	107.683	196.885	63.6368
TKOv3_00995	ADAM12	243.745	245.773	219.927	134.561	246.127	138.812	250.171	237.37	194.59	213.512	252.255	262.137	225.302	227.118
TKOv3_00999	ADAM15	358.288	276.494	375.114	333.711	305.085	512.306	320.142	335.748	508.097	367.284	377.842	342.627	296.343	629.785
TKOv3_00997	ADAM15	129.203	90.2447	248.489	108.725	82.3542	99.8647	96.8094	133.577	52.9718	148.241	53.0494	236.032	120.77	35.11
TKOv3_00996	ADAM15	213.506	282.255	231.352	228.216	255.485	256.652	195.536	184.12	244.319	229	108.264	242.558	177.603	192.008
TKOv3_00998	ADAM15	122.789	68.1636	62.8363	58.1304	51.4714	28.9608	135.15	148.018	96.2141	69.6955	59.5452	88.104	67.9965	92.1637
TKOv3_01001	ADAM17	123.705	114.246	134.241	81.8131	120.724	145.802	108.311	105.598	94.052	64.1641	136.413	133.788	77.1303	65.8312
TKOv3_01000	ADAM17	93.4663	104.645	129.481	104.419	154.414	143.805	134.191	150.725	139.456	163.729	147.239	188.173	247.629	145.926
TKOv3_01002	ADAM17	49.4822	22.0812	86.6379	29.0652	38.3696	81.889	48.8839	66.7885	33.5128	60.8453	41.1403	78.3146	1.01487	3.29156
TKOv3_01003	ADAM17	3.66535	0	0	0	0	0	0	2.70764	2.16211	6.63767	20.5702	14.1401	3.04462	12.0691
TKOv3_01006	ADAM18	268.487	266.894	441.758	452.125	397.733	412.441	309.598	308.671	348.1	279.888	448.213	328.486	362.31	310.504
TKOv3_01007	ADAM18	198.845	190.09	316.086	361.7	312.572	294.601	140.901	185.925	349.181	191.386	159.148	165.331	223.272	294.046
TKOv3_01004	ADAM18	169.522	240.013	247.537	292.805	294.791	366.503	410.242	170.582	270.264	266.613	240.346	243.646	190.796	222.729
TKOv3_01005	ADAM18	201.594	418.582	408.436	418.754	302.277	465.369	378.611	252.713	335.128	425.917	329.123	362.205	567.314	595.772
TKOv3_01011	ADAM19	177.769	96.9651	80.9256	158.244	70.1883	175.762	92.0168	138.992	151.348	140.497	151.57	100.069	291.269	375.238
TKOv3_01010	ADAM19	179.602	206.411	131.385	174.391	151.607	193.737	210.872	170.582	159.996	224.574	149.404	278.452	77.1303	240.284
TKOv3_01009	ADAM19	337.212	610.592	603.609	570.539	633.566	532.279	585.649	370.045	655.121	413.748	399.494	382.872	491.198	375.238
TKOv3_01008	ADAM19	97.1317	90.2447	142.81	63.5128	87.9693	53.9269	68.0541	136.285	101.619	119.478	153.735	60.9114	115.696	57.0537
TKOv3_01013	ADAM2	287.73	216.011	283.715	353.088	532.495	332.549	181.158	323.112	295.129	230.106	256.586	341.539	130.919	254.547
TKOv3_01015	ADAM2	255.658	392.661	337.983	395.071	432.36	475.356	333.561	278.887	249.724	309.758	261.999	435.081	428.276	447.652
TKOv3_01012	ADAM2	195.18	370.579	423.669	362.777	562.442	469.364	511.844	247.298	258.373	339.627	272.825	481.853	396.815	465.207
TKOv3_01014	ADAM2	279.483	442.583	416.053	377.847	328.481	529.283	369.984	292.425	451.882	665.979	373.511	440.52	495.258	346.711
TKOv3_01019	ADAM20	218.088	267.854	219.927	165.779	390.247	257.651	207.038	251.811	292.966	305.333	237.098	476.414	466.841	321.476
TKOv3_01016	ADAM20	221.753	260.174	350.36	346.629	399.605	332.549	270.299	175.997	262.697	225.681	246.842	268.663	171.514	296.24
TKOv3_01017	ADAM20	168.606	237.132	111.392	166.856	247.063	159.784	279.885	137.187	265.94	201.343	174.305	134.875	164.409	331.35
TKOv3_01018	ADAM20	320.718	600.031	312.277	358.471	440.782	427.421	317.266	370.947	550.258	400.473	403.825	499.256	378.548	524.455
TKOv3_01022	ADAM21	84.3029	91.2048	87.59	41.983	31.8187	83.8863	68.0541	74.0089	27.0264	182.536	106.099	78.3146	180.647	122.885
TKOv3_01020	ADAM21	217.172	164.169	278.955	120.567	124.467	78.8931	91.0583	153.433	191.347	190.28	304.222	141.401	215.153	104.233
TKOv3_01023	ADAM21	185.1	95.045	176.132	204.533	243.319	206.72	189.785	193.145	134.051	170.367	264.164	169.682	233.421	121.788
TKOv3_01021	ADAM21	161.275	205.451	111.392	189.462	108.558	154.79	149.527	155.238	180.537	160.41	212.198	211.014	193.841	85.5805
TKOv3_01027	ADAM22	531.475	553.949	589.328	399.377	588.646	626.152	739.01	453.982	441.071	457.999	548.899	478.59	358.25	413.639
TKOv3_01026	ADAM22	367.451	496.346	357.977	311.105	380.888	497.326	327.81	328.527	321.074	339.627	279.321	517.747	247.629	418.028
TKOv3_01024	ADAM22	272.152	390.74	336.079	349.859	335.968	371.497	474.462	251.811	376.208	398.26	450.378	383.959	287.209	343.419
TKOv3_01025	ADAM22	210.757	225.612	275.147	218.527	255.485	291.605	342.188	227.442	324.317	209.087	411.403	311.083	294.313	280.88
TKOv3_01028	ADAM23	206.176	265.934	319.894	297.111	139.441	306.585	343.146	208.489	427.018	330.777	243.594	423.117	267.926	523.358
TKOv3_01029	ADAM23	230.917	155.528	177.084	188.385	158.158	100.863	231.959	231.955	249.724	182.536	167.809	504.694	290.254	285.268
TKOv3_01031	ADAM23	155.777	264.974	253.249	254.051	180.618	227.691	199.37	150.725	247.562	232.318	253.338	197.962	154.261	310.504
TKOv3_01030	ADAM23	197.012	250.573	226.592	229.292	161.901	219.702	385.32	231.955	450.801	273.251	266.33	557.992	260.822	301.726
TKOv3_01035	ADAM28	297.809	264.974	254.201	235.751	172.195	284.614	298.096	295.133	219.455	172.579	214.363	431.818	591.671	127.274
TKOv3_01034	ADAM28	117.291	70.0837	65.6925	48.442	108.558	34.9526	73.8052	106.501	137.294	201.343	118.008	75.0515	12.1785	68.0256
TKOv3_01033	ADAM28	196.096	445.463	287.524	354.165	244.255	317.57	424.619	205.781	268.102	204.661	319.379	424.204	314.611	323.67
TKOv3_01032	ADAM28	236.415	263.054	270.387	331.558	192.784	340.539	176.366	202.171	153.51	160.41	226.272	174.033	164.409	211.757
TKOv3_01037	ADAM29	164.941	286.095	279.907	339.094	167.516	303.589	345.063	161.556	138.375	157.091	111.512	200.137	273.001	107.524
TKOv3_01039	ADAM29	340.877	450.264	394.155	690.029	529.687	486.341	534.848	313.184	497.286	490.081	389.751	609.114	651.548	750.475
TKOv3_01038	ADAM29	229.084	307.216	417.005	318.641	458.563	209.716	313.432	249.103	199.996	232.318	237.098	501.431	291.269	445.458
TKOv3_01036	ADAM29	365.618	250.573	357.024	296.034	562.442	549.256	281.802	281.595	174.05	372.816	260.916	298.031	234.436	257.839
TKOv3_01043	ADAM30	226.335	236.172	305.613	382.153	343.455	336.544	283.719	293.328	311.344	294.27	307.47	253.435	276.045	254.547
TKOv3_01040	ADAM30	284.981	214.091	252.297	222.833	189.976	313.575	352.731	278.887	144.862	213.512	277.156	194.699	182.677	273.199
TKOv3_01041	ADAM30	293.228	187.21	225.639	238.98	370.594	411.443	271.258	314.087	247.562	148.241	129.917	328.486	317.655	167.87
TKOv3_01042	ADAM30	34.8208	124.807	154.235	104.419	27.1395	85.8836	53.6765	58.6656	153.51	173.686	89.8592	68.5253	146.142	113.01
TKOv3_01047	ADAM32	312.471	503.066	394.155	641.587	447.333	602.184	413.117	305.061	397.829	462.424	529.411	395.924	379.562	371.946
TKOv3_01044	ADAM32	270.319	354.259	301.805	375.694	368.722	280.62	516.636	272.569	316.75	329.671	282.569	466.625	526.719	700.005
TKOv3_01046	ADAM32	187.849	334.097	274.195	336.941	388.375	349.526	314.391	170.582	335.128	331.883	214.363	229.505	435.38	243.575
TKOv3_01045	ADAM32	203.427	217.931	165.659	274.505	318.187	395.464	313.432	193.145	221.617	110.628	270.66	82.6655	247.629	86.6777
TKOv3_01050	ADAM33	161.275	125.767	152.33	310.029	175.003	295.599	169.656	200.366	283.237	256.656	204.619	402.45	296.343	302.823
TKOv3_01049	ADAM33	164.941	108.486	204.694	119.49	159.093	127.827	147.61	121.844	187.023	152.666	216.528	178.383	124.829	82.289
TKOv3_01051	ADAM33	245.578	295.695	406.532	363.853	323.802	302.59	220.457	233.76	368.64	418.173	358.354	506.87	264.882	356.586
TKOv3_01048	ADAM33	182.351	240.973	271.339	310.029	317.251	191.74	315.349	207.586	354.587	307.545	298.809	177.296	244.584	404.862
TKOv3_01053	ADAM7	306.973	317.777	373.21	414.448	468.858	473.359	330.685	290.62	365.397	440.299	430.891	414.415	322.73	436.68
TKOv3_01052	ADAM7	248.327	264.014	167.563	266.969	161.901	214.709	184.034	203.976	247.562	244.487	165.644	441.608	244.584	166.772
TKOv3_01055	ADAM7	255.658	442.583	396.059	614.675	304.149	522.292	327.81	303.256	408.64	432.555	427.643	749.428	389.711	447.652
TKOv3_01054	ADAM7	171.355	302.416	308.469	294.958	247.063	397.461	348.897	157.043	218.374	313.077	284.734	362.205	228.346	197.494
TKOv3_01056	ADAM8	157.61	312.976	198.982	156.091	281.689	153.792	158.154	186.827	220.536	171.473	207.867	102.244	173.543	377.432
TKOv3_01059	ADAM8	644.184	467.544	565.527	403.683	475.408	442.401	502.259	700.377	537.285	477.912	454.709	562.343	505.407	628.688
TKOv3_01057	ADAM8	267.57	167.049	152.33	194.844	262.036	243.67	345.063	188.632	182.699	245.594	163.479	169.682	128.889	91.0665
TKOv3_01058	ADAM8	288.646	119.046	87.59	68.8953	43.0488	173.765	73.8052	333.04	60.5392	50.8888	56.2973	94.6302	128.889	49.3734
TKOv3_01063	ADAM9	134.701	220.812	127.577	142.096	115.109	73.8999	203.204	163.361	209.725	86.2897	226.272	150.103	200.945	111.913
TKOv3_01062	ADAM9	428.845	350.418	317.99	383.23	410.835	354.52	467.752	393.511	285.399	441.405	553.229	394.836	389.711	398.279
TKOv3_01060	ADAM9	214.423	249.613	235.16	275.581	239.576	173.765	126.523	190.438	321.074	174.792	247.925	207.751	234.436	384.015
TKOv3_01061	ADAM9	290.479	260.174	351.312	372.465	364.043	383.48	333.561	307.769	375.127	533.226	247.925	321.96	279.09	220.534
TKOv3_01066	ADAMDEC1	203.427	221.772	314.182	255.128	154.414	372.495	217.581	286.108	255.129	420.386	377.842	329.574	287.209	356.586
TKOv3_01065	ADAMDEC1	248.327	240.973	237.064	133.485	147.863	155.789	186.909	261.739	267.021	243.381	176.47	209.927	287.209	286.366
TKOv3_01067	ADAMDEC1	181.435	263.054	250.393	233.598	292.919	241.673	364.233	157.946	268.102	378.347	439.552	196.874	297.358	197.494
TKOv3_01064	ADAMDEC1	55.8965	108.486	101.871	148.555	107.622	137.813	114.063	49.6401	58.3771	21.0193	20.5702	25.0172	40.5949	44.9846
TKOv3_01069	ADAMTS1	238.247	402.261	283.715	324.023	366.851	323.562	328.768	240.98	454.044	382.772	315.048	320.873	351.146	430.097
TKOv3_01070	ADAMTS1	356.455	270.734	415.1	431.672	527.816	319.567	349.856	387.193	614.04	379.453	608.444	685.253	407.979	642.951
TKOv3_01071	ADAMTS1	213.506	198.73	276.099	163.626	228.346	315.572	313.432	173.289	166.483	146.029	225.189	189.26	234.436	172.258
TKOv3_01068	ADAMTS1	293.228	272.654	276.099	453.202	356.556	388.474	263.59	259.934	269.183	339.627	309.635	517.747	375.503	476.179
TKOv3_01073	ADAMTS10	270.319	601.951	485.553	423.06	405.22	276.625	327.81	275.277	321.074	266.613	362.685	438.344	362.31	341.225
TKOv3_01072	ADAMTS10	396.774	299.536	298.949	390.765	223.667	311.578	326.851	358.311	366.478	314.183	320.462	424.204	566.299	401.57
TKOv3_01075	ADAMTS10	139.283	183.37	147.57	156.091	286.368	319.567	272.216	186.827	149.186	193.599	168.892	241.47	296.343	202.979
TKOv3_01074	ADAMTS10	175.937	129.607	136.145	207.762	272.33	149.797	200.328	187.73	149.186	209.087	143.991	179.471	154.261	296.24
TKOv3_01076	ADAMTS12	330.797	336.018	564.575	372.465	665.385	329.553	260.714	286.108	249.724	361.753	363.767	292.592	619.072	576.023
TKOv3_01077	ADAMTS12	164.941	143.047	115.2	111.955	200.27	88.8796	231.001	152.531	216.211	106.203	93.1071	132.7	312.581	198.591
TKOv3_01078	ADAMTS12	237.331	167.049	273.243	326.176	266.715	495.329	232.918	166.971	238.914	251.125	165.644	295.855	73.0708	96.5524
TKOv3_01079	ADAMTS12	1.83267	0	0	0	0	0	0	1.8051	0	0	0	0	0	0
TKOv3_01080	ADAMTS13	371.116	204.491	269.434	324.023	268.587	232.685	143.776	319.502	238.914	346.265	311.8	108.77	260.822	170.064
TKOv3_01081	ADAMTS13	358.288	190.09	138.049	146.402	130.082	219.702	108.311	326.722	244.319	316.395	446.048	158.805	354.191	360.974
TKOv3_01083	ADAMTS13	227.251	117.126	148.522	208.839	136.633	224.696	176.366	287.913	132.97	192.492	140.743	149.015	128.889	69.1227
TKOv3_01082	ADAMTS13	224.502	169.929	133.289	162.55	73.9316	114.844	197.453	265.349	270.264	237.85	202.454	220.804	223.272	166.772
TKOv3_01086	ADAMTS14	325.299	299.536	187.557	300.34	335.032	303.589	337.395	291.523	216.211	211.299	216.528	360.03	209.064	467.401
TKOv3_01084	ADAMTS14	330.797	365.779	388.443	300.34	217.116	394.466	349.856	328.527	415.126	330.777	439.552	490.554	480.035	482.762
TKOv3_01087	ADAMTS14	153.028	87.3646	53.3157	25.8357	95.456	50.931	132.274	156.141	39.9991	24.3381	76.8675	139.226	23.3421	48.2762
TKOv3_01085	ADAMTS14	108.128	203.531	96.1586	169.009	204.014	69.9053	161.988	120.941	176.212	149.348	182.966	101.156	198.915	120.691
TKOv3_01091	ADAMTS15	171.355	106.566	162.803	156.091	133.826	105.857	156.237	192.243	139.456	241.169	208.95	390.486	180.647	274.297
TKOv3_01089	ADAMTS15	273.068	237.132	375.114	306.799	446.397	192.739	326.851	319.502	427.018	351.796	363.767	665.675	516.57	444.36
TKOv3_01088	ADAMTS15	346.375	360.019	371.305	388.612	140.377	341.537	297.138	312.282	561.069	386.091	265.247	351.328	452.633	284.171
TKOv3_01090	ADAMTS15	175.02	209.291	189.461	176.544	128.211	157.786	290.428	213.001	128.646	125.009	332.371	318.697	241.54	220.534
TKOv3_01095	ADAMTS16	472.83	449.303	445.567	567.309	324.738	326.558	380.528	526.185	667.012	513.313	367.015	440.52	345.057	366.46
TKOv3_01093	ADAMTS16	184.184	415.702	262.77	260.51	531.559	322.563	352.731	187.73	208.644	140.497	195.958	199.05	232.406	340.128
TKOv3_01092	ADAMTS16	264.821	311.056	203.742	313.258	304.149	191.74	196.494	263.544	258.373	276.569	113.677	234.944	279.09	313.795
TKOv3_01094	ADAMTS16	233.666	319.697	279.907	241.133	141.312	143.805	133.233	303.256	210.806	252.231	273.908	304.557	171.514	271.005
TKOv3_01098	ADAMTS17	59.5619	24.0013	40.9388	87.1956	42.113	45.9378	52.718	39.7121	67.0255	55.3139	90.9418	96.8056	109.606	114.107
TKOv3_01099	ADAMTS17	184.184	255.373	189.461	248.669	186.233	106.855	172.532	198.561	184.861	238.956	250.09	174.033	143.097	324.767
TKOv3_01097	ADAMTS17	255.658	328.337	198.03	232.522	143.184	174.763	238.669	216.611	315.669	387.197	171.057	199.05	230.376	315.99
TKOv3_01096	ADAMTS17	207.092	189.13	139.002	255.128	150.671	150.796	231.959	276.18	172.969	271.038	208.95	233.856	251.688	464.11
TKOv3_01100	ADAMTS18	187.849	133.447	194.221	195.921	211.501	179.756	200.328	218.417	224.86	219.043	201.371	573.22	329.834	238.089
TKOv3_01103	ADAMTS18	206.176	336.018	227.544	269.122	211.501	212.712	386.279	302.354	348.1	294.27	302.057	390.486	194.856	242.478
TKOv3_01102	ADAMTS18	155.777	134.407	59.028	165.779	88.9051	182.752	61.3446	127.259	143.781	150.454	172.14	101.156	112.651	129.468
TKOv3_01101	ADAMTS18	65.0599	67.2035	88.5421	110.878	99.1994	35.9513	51.7595	80.3268	150.267	84.0771	136.413	119.647	44.6544	150.315
TKOv3_01107	ADAMTS19	206.176	364.819	254.201	338.017	194.655	282.617	273.175	230.15	308.101	252.231	214.363	302.382	123.814	132.76
TKOv3_01106	ADAMTS19	242.829	240.013	343.696	276.658	155.35	230.687	169.656	221.124	297.291	235.637	259.834	217.541	201.96	280.88
TKOv3_01104	ADAMTS19	216.255	301.456	328.463	299.264	254.549	231.686	447.624	205.781	441.071	408.217	229.52	454.66	257.778	189.813
TKOv3_01105	ADAMTS19	179.602	185.29	203.742	299.264	199.335	129.824	131.316	192.243	219.455	286.526	211.115	290.417	263.867	196.396
TKOv3_01109	ADAMTS2	226.335	340.818	161.851	159.32	307.892	182.752	207.996	203.976	125.403	120.584	83.3633	125.086	91.3386	81.1918
TKOv3_01108	ADAMTS2	234.582	237.132	242.777	275.581	273.266	190.742	222.374	197.658	336.209	227.893	198.123	100.069	448.574	296.24
TKOv3_01111	ADAMTS2	246.494	201.611	162.803	200.227	116.045	107.854	244.42	257.226	153.51	132.753	151.57	122.91	42.6247	88.8721
TKOv3_01110	ADAMTS2	256.574	253.453	216.119	244.363	373.402	246.666	254.963	239.175	274.588	231.212	128.834	195.787	392.756	401.57
TKOv3_01113	ADAMTS20	213.506	342.738	335.127	231.445	312.572	468.365	258.797	237.37	262.697	311.97	329.123	643.92	571.373	321.476
TKOv3_01114	ADAMTS20	137.45	257.293	260.866	235.751	235.833	217.705	224.291	189.535	170.807	214.618	188.379	144.665	185.722	250.158
TKOv3_01115	ADAMTS20	215.339	356.179	416.053	488.726	345.326	324.56	395.864	258.129	181.618	363.965	296.643	231.681	468.871	171.161
TKOv3_01112	ADAMTS20	162.192	135.367	90.4462	46.289	109.494	162.779	79.5562	146.213	73.5119	96.2462	44.3883	112.033	86.2642	86.6777
TKOv3_01118	ADAMTS3	164.941	201.611	238.016	146.402	274.202	220.701	208.955	158.848	251.886	181.43	194.875	364.381	154.261	400.473
TKOv3_01116	ADAMTS3	144.781	125.767	221.831	177.621	347.198	190.742	155.278	162.459	232.427	181.43	129.917	394.836	199.93	188.716
TKOv3_01117	ADAMTS3	109.044	127.687	137.097	143.173	144.12	104.858	138.025	105.598	135.132	204.661	182.966	194.699	61.9072	131.662
TKOv3_01119	ADAMTS3	164.024	202.571	237.064	218.527	160.029	279.621	313.432	139.895	239.995	230.106	143.991	261.049	294.313	176.647
TKOv3_01121	ADAMTS4	252.909	198.73	171.372	127.026	200.27	226.693	171.573	236.468	136.213	180.323	148.322	259.961	163.395	98.7468
TKOv3_01122	ADAMTS4	273.068	205.451	258.01	165.779	227.41	130.823	219.498	217.514	192.428	105.096	140.743	116.384	144.112	126.176
TKOv3_01123	ADAMTS4	231.833	264.974	206.598	102.266	244.255	210.714	168.698	259.934	138.375	206.874	150.487	103.332	212.108	152.509
TKOv3_01120	ADAMTS4	99.8807	62.4033	103.775	117.337	45.8563	72.9012	48.8839	120.941	81.0793	117.265	67.1237	65.2622	213.123	48.2762
TKOv3_01126	ADAMTS5	452.67	513.627	582.664	549.009	610.17	535.275	446.665	391.706	676.742	558.67	444.965	966.968	672.861	561.759
TKOv3_01124	ADAMTS5	350.04	502.106	385.586	278.811	292.919	272.631	373.818	342.968	407.558	650.491	392.999	425.292	367.384	515.678
TKOv3_01127	ADAMTS5	284.981	566.43	403.676	527.479	375.273	345.532	355.607	281.595	331.884	525.482	426.56	365.468	262.852	374.141
TKOv3_01125	ADAMTS5	202.51	146.888	124.721	177.621	102.943	115.843	100.643	138.992	166.483	160.41	126.669	242.558	192.826	69.1227
TKOv3_01131	ADAMTS7	339.044	360.019	369.401	455.355	297.598	320.566	189.785	398.926	267.021	315.289	267.412	305.645	391.741	315.99
TKOv3_01129	ADAMTS7	303.307	355.219	417.005	468.272	482.895	326.558	577.981	340.261	365.397	519.951	281.487	430.731	250.674	346.711
TKOv3_01130	ADAMTS7	164.941	287.055	187.557	277.734	301.342	130.823	306.723	195.853	228.103	191.386	206.784	221.892	101.487	114.107
TKOv3_01128	ADAMTS7	60.4782	44.1623	17.1372	38.7536	24.3319	41.9432	24.9212	53.2503	87.5656	98.4587	69.289	83.7532	54.8031	37.3043
TKOv3_01133	ADAMTS8	306.056	353.298	283.715	250.822	271.395	308.582	554.977	284.303	275.67	317.502	313.966	226.242	424.217	256.742
TKOv3_01135	ADAMTS8	241.913	179.529	149.474	249.745	243.319	295.599	308.64	214.806	235.67	199.13	229.52	217.541	228.346	408.153
TKOv3_01132	ADAMTS8	521.395	585.631	508.403	460.737	411.771	563.237	603.86	463.007	428.099	391.622	440.635	457.923	402.905	586.995
TKOv3_01134	ADAMTS8	199.761	154.568	279.907	177.621	272.33	168.771	128.44	175.094	335.128	306.439	290.148	289.329	398.845	257.839
TKOv3_01136	ADAMTS9	257.491	257.293	184.701	270.199	302.277	299.594	263.59	182.315	327.56	211.299	210.032	685.253	235.45	192.008
TKOv3_01139	ADAMTS9	252.909	134.407	231.352	117.337	233.025	234.682	166.781	258.129	102.7	256.656	136.413	206.664	139.038	177.744
TKOv3_01138	ADAMTS9	197.929	251.533	209.454	313.258	182.489	398.46	392.989	223.832	219.455	210.193	202.454	301.294	228.346	182.133
TKOv3_01137	ADAMTS9	261.156	202.571	238.016	200.227	198.399	103.859	174.449	172.387	270.264	216.83	336.701	311.083	153.246	234.798
TKOv3_01141	ADAMTSL1	304.224	392.661	356.072	333.711	230.217	530.281	231.959	247.298	263.778	227.893	234.933	256.698	237.48	177.744
TKOv3_01142	ADAMTSL1	288.646	192.97	170.42	138.867	194.655	167.773	303.847	242.785	380.532	370.603	332.371	440.52	304.462	299.532
TKOv3_01143	ADAMTSL1	210.757	302.416	266.578	391.842	299.47	275.627	287.553	194.95	389.181	186.961	269.577	299.118	350.131	205.174
TKOv3_01140	ADAMTSL1	206.176	284.175	267.53	321.87	179.682	298.595	278.926	203.073	352.425	217.937	249.007	164.243	205.004	181.036
TKOv3_01146	ADAMTSL2	326.216	380.18	295.14	303.57	231.153	190.742	380.528	265.349	229.184	180.323	252.255	106.595	205.004	138.245
TKOv3_01147	ADAMTSL2	194.263	162.248	152.33	244.363	309.764	152.793	195.536	232.857	129.727	238.956	119.09	189.26	199.93	99.844
TKOv3_01144	ADAMTSL2	193.347	275.534	253.249	223.91	259.229	319.567	219.498	182.315	243.238	240.062	211.115	274.101	256.763	339.031
TKOv3_01145	ADAMTSL2	130.12	202.571	265.626	174.391	204.95	207.719	180.2	133.577	151.348	123.903	112.595	167.506	100.472	261.13
TKOv3_01150	ADAMTSL3	290.479	324.497	311.325	311.105	203.078	251.659	194.577	263.544	416.207	219.043	423.312	263.224	301.417	233.701
TKOv3_01151	ADAMTSL3	484.742	532.828	366.545	304.646	442.654	337.543	401.615	493.694	555.663	466.849	479.61	346.977	331.863	559.565
TKOv3_01148	ADAMTSL3	110.877	89.2847	38.0826	50.595	94.5202	184.75	113.104	80.3268	157.834	155.985	218.693	44.5958	212.108	40.5959
TKOv3_01149	ADAMTSL3	123.705	233.292	152.33	157.167	138.505	165.775	128.44	106.501	249.724	144.922	220.859	211.014	252.703	46.0818
TKOv3_01154	ADAMTSL4	209.841	123.846	138.049	88.2721	222.731	94.8715	90.0998	166.971	118.916	217.937	200.288	80.4901	118.74	217.243
TKOv3_01152	ADAMTSL4	156.694	88.3246	176.132	109.802	163.773	121.835	122.689	163.361	127.565	147.135	156.983	52.2098	141.067	261.13
TKOv3_01155	ADAMTSL4	129.203	141.127	117.104	213.145	133.826	53.9269	186.909	112.818	116.754	64.1641	120.173	178.383	143.097	118.496
TKOv3_01153	ADAMTSL4	160.359	96.005	126.625	96.884	100.135	147.8	133.233	148.92	187.023	175.898	105.016	113.121	164.409	107.524
TKOv3_01158	ADAMTSL5	158.526	88.3246	218.975	217.451	175.003	181.754	162.946	148.018	110.268	61.9516	120.173	196.874	63.937	290.754
TKOv3_01157	ADAMTSL5	385.778	291.855	238.016	257.281	153.478	195.735	202.245	354.701	164.321	207.98	238.181	340.451	429.291	245.77
TKOv3_01156	ADAMTSL5	123.705	95.045	27.6099	85.0426	106.686	51.9296	184.034	111.013	96.2141	57.5265	16.2396	70.7007	179.632	173.355
TKOv3_01159	ADAMTSL5	138.367	56.643	177.084	68.8953	72.9958	92.8742	51.7595	145.31	130.808	37.6134	127.752	410.064	220.227	182.133
TKOv3_01160	ADAP1	339.961	327.377	308.469	332.635	483.831	467.367	536.765	403.439	477.827	234.531	452.544	370.907	173.543	271.005
TKOv3_01163	ADAP1	67.8089	63.3633	63.7884	34.4476	32.7545	84.885	97.7679	73.1064	45.4044	101.778	62.7931	95.7179	7.10411	20.8465
TKOv3_01161	ADAP1	110.877	192.97	150.426	188.385	103.879	195.735	320.142	172.387	228.103	194.705	199.206	237.119	236.465	177.744
TKOv3_01162	ADAP1	31.1554	74.8839	7.61652	16.1473	27.1395	44.9391	34.5063	17.1484	9.72951	8.85022	32.4792	44.5958	1.01487	3.29156
TKOv3_01167	ADAP2	116.375	240.013	137.097	173.315	265.78	140.809	250.171	130.869	144.862	67.483	113.677	321.96	202.975	151.412
TKOv3_01164	ADAP2	311.554	248.653	248.489	304.646	295.727	201.727	300.013	330.332	237.833	330.777	295.561	314.346	413.053	381.821
TKOv3_01166	ADAP2	284.064	311.056	333.223	238.98	496.933	492.333	289.47	310.476	208.644	178.111	180.801	355.679	205.004	432.291
TKOv3_01165	ADAP2	249.243	324.497	392.251	317.564	269.523	319.567	241.544	208.489	254.048	347.371	339.949	393.749	387.681	222.729
TKOv3_01170	ADAR	166.773	100.805	97.1107	191.615	150.671	99.8647	92.9753	156.141	86.4846	47.57	60.6279	102.244	52.7734	57.0537
TKOv3_01168	ADAR	349.124	399.381	304.661	456.431	279.817	703.047	431.329	335.748	542.691	356.221	435.221	225.155	439.44	310.504
TKOv3_01169	ADAR	117.291	68.1636	93.3024	165.779	217.116	107.854	105.436	142.603	70.2687	74.1206	37.8924	31.5434	18.2677	78.9974
TKOv3_01171	ADAR	381.196	392.661	306.565	494.108	431.424	301.591	266.465	329.43	392.424	386.091	264.164	364.381	606.894	307.212
TKOv3_01174	ADARB1	232.749	366.739	340.839	268.046	347.198	349.526	510.885	274.375	374.046	453.574	305.305	521.01	407.979	518.969
TKOv3_01175	ADARB1	136.534	270.734	246.585	236.827	142.248	236.679	108.311	162.459	194.59	267.719	122.338	255.61	85.2493	236.992
TKOv3_01173	ADARB1	222.67	302.416	309.421	304.646	328.481	425.424	253.046	233.76	271.345	302.014	369.18	268.663	210.079	241.381
TKOv3_01172	ADARB1	133.785	232.332	91.3983	169.009	175.003	150.796	60.386	150.725	237.833	296.482	276.073	243.646	278.075	339.031
TKOv3_01176	ADARB2	263.905	221.772	176.132	165.779	183.425	311.578	228.125	194.048	198.914	185.855	153.735	195.787	214.138	123.982
TKOv3_01178	ADARB2	215.339	230.412	224.687	291.728	291.983	280.62	341.229	177.802	224.86	251.125	228.437	432.906	189.781	220.534
TKOv3_01179	ADARB2	69.6416	115.206	37.1305	74.2777	131.954	86.8823	106.394	92.0599	50.8097	48.6762	35.7271	90.2794	108.591	19.7494
TKOv3_01177	ADARB2	205.259	176.649	292.284	195.921	160.029	225.694	242.503	227.442	309.182	347.371	434.139	510.133	514.541	452.041
TKOv3_01183	ADAT1	350.04	309.136	240.873	304.646	333.16	250.66	225.25	259.934	489.719	466.849	449.296	219.716	425.232	347.808
TKOv3_01181	ADAT1	460.917	538.588	490.314	327.252	494.125	439.405	533.889	396.218	352.425	422.598	420.065	377.433	314.611	278.685
TKOv3_01180	ADAT1	168.606	191.05	211.359	263.74	231.153	213.71	225.25	163.361	305.939	173.686	212.198	261.049	337.953	96.5524
TKOv3_01182	ADAT1	173.188	174.729	219.927	247.592	256.421	299.594	249.212	217.514	260.535	209.087	228.437	351.328	372.458	365.363
TKOv3_01186	ADAT2	164.024	131.527	141.858	100.113	49.5997	44.9391	98.7264	125.454	137.294	121.691	77.9501	119.647	177.603	186.522
TKOv3_01187	ADAT2	369.284	75.844	80.9256	59.2069	48.6639	97.8674	17.2532	363.727	51.8907	95.1399	54.132	78.3146	55.818	17.555
TKOv3_01185	ADAT2	212.59	170.889	122.816	183.003	116.045	71.9026	113.104	210.294	154.591	179.217	178.636	46.7712	122.8	152.509
TKOv3_01184	ADAT2	0	0	0	0	0	0	0	0	0	0	0	0	0	0
TKOv3_01191	ADAT3	273.985	173.769	116.152	180.85	99.1994	233.683	184.992	293.328	164.321	131.647	214.363	238.207	181.662	113.01
TKOv3_01188	ADAT3	288.646	420.502	342.744	280.963	276.074	331.551	390.113	361.922	366.478	275.463	231.685	393.749	301.417	254.547
TKOv3_01189	ADAT3	289.562	53.7628	118.056	143.173	119.788	93.8728	78.5977	236.468	100.538	112.84	55.2147	92.4548	94.3832	149.217
TKOv3_01190	ADAT3	198.845	104.645	104.727	101.19	58.0223	66.9093	133.233	207.586	69.1876	69.6955	89.8592	209.927	174.558	91.0665
TKOv3_01193	ADC	131.952	87.3646	125.673	67.8188	209.629	83.8863	161.029	146.213	55.1339	76.3332	50.8841	108.77	67.9965	48.2762
TKOv3_01192	ADC	268.487	247.693	230.4	290.652	163.773	352.522	286.594	245.493	281.075	309.758	221.941	237.119	111.636	244.673
TKOv3_01195	ADC	425.18	289.935	304.661	206.686	215.244	242.671	242.503	362.824	299.453	168.154	229.52	317.609	144.112	201.882
TKOv3_01194	ADC	218.088	91.2048	140.906	104.419	194.655	104.858	218.54	213.001	228.103	154.879	135.33	87.0163	220.227	132.76
TKOv3_01196	ADCK1	245.578	170.889	308.469	279.887	257.357	194.736	368.067	190.438	271.345	346.265	343.197	259.961	165.424	242.478
TKOv3_01199	ADCK1	296.893	163.209	250.393	362.777	260.164	474.357	329.727	261.739	228.103	297.589	141.826	388.31	327.804	226.02
TKOv3_01197	ADCK1	219.921	301.456	284.668	191.615	256.421	273.629	344.105	213.001	361.073	362.859	259.834	299.118	631.251	380.724
TKOv3_01198	ADCK1	176.853	175.689	132.337	147.479	257.357	157.786	115.021	157.043	195.671	236.743	177.553	404.626	176.588	352.197
TKOv3_01202	ADCK2	149.363	192.97	230.4	178.697	101.071	251.659	147.61	166.069	295.129	96.2462	202.454	290.417	193.841	133.857
TKOv3_01203	ADCK2	275.817	269.774	275.147	291.728	213.372	261.645	225.25	328.527	283.237	340.734	359.437	172.945	495.258	147.023
TKOv3_01201	ADCK2	85.2193	104.645	139.002	173.315	97.3277	109.851	59.4275	133.577	130.808	119.478	212.198	178.383	166.439	200.785
TKOv3_01200	ADCK2	99.8807	97.9251	53.3157	11.8414	104.814	100.863	37.3818	96.5726	144.862	133.86	150.487	118.56	21.3123	228.215
TKOv3_01206	ADCK3	197.929	242.893	139.002	231.445	145.056	302.59	293.304	262.641	185.942	158.198	253.338	348.065	415.083	187.619
TKOv3_01207	ADCK3	164.024	191.05	132.337	172.238	88.9051	144.804	145.693	164.264	95.133	56.4202	59.5452	126.174	102.502	97.6496
TKOv3_01204	ADCK3	236.415	259.214	145.666	164.703	189.976	272.631	148.569	250.006	297.291	352.903	142.909	123.998	296.343	347.808
TKOv3_01205	ADCK3	109.044	135.367	115.2	102.266	142.248	106.855	152.403	85.742	67.0255	141.604	136.413	79.4024	34.5057	127.274
TKOv3_01208	ADCK4	237.331	267.854	302.757	183.003	325.674	390.471	215.664	288.815	263.778	438.086	272.825	540.589	275.031	499.22
TKOv3_01211	ADCK4	291.395	426.262	194.221	297.111	306.021	533.277	361.358	254.518	341.614	221.256	258.751	369.819	395.8	287.463
TKOv3_01210	ADCK4	152.112	105.606	66.6446	117.337	61.7657	232.685	116.938	182.315	168.645	101.778	161.313	122.91	55.818	190.91
TKOv3_01209	ADCK4	153.945	101.765	151.378	156.091	122.595	193.737	238.669	147.115	158.915	184.748	161.313	82.6655	186.737	171.161
TKOv3_01214	ADCK5	313.387	405.141	364.641	356.318	233.961	276.625	316.308	277.082	285.399	273.251	790.328	295.855	199.93	379.626
TKOv3_01213	ADCK5	174.104	186.25	197.078	261.587	299.47	162.779	285.636	157.043	204.32	113.947	155.9	318.697	227.332	170.064
TKOv3_01212	ADCK5	160.359	160.328	140.906	92.578	151.607	125.83	260.714	161.556	234.589	230.106	254.421	93.5425	165.424	117.399
TKOv3_01215	ADCK5	0	0	0	0	0	0	0	0	0	0	0	0	0	0
TKOv3_01218	ADCY1	175.937	283.215	246.585	122.72	251.742	228.69	305.764	225.637	241.076	222.362	271.743	185.997	83.2196	261.13
TKOv3_01217	ADCY1	208.008	291.855	210.406	169.009	315.379	311.578	188.826	186.827	310.263	219.043	252.255	286.066	287.209	369.752
TKOv3_01216	ADCY1	229.084	315.857	227.544	350.935	235.833	382.482	373.818	276.18	244.319	265.507	307.47	176.208	319.685	317.087
TKOv3_01219	ADCY1	110.877	99.8452	99.0148	103.343	81.4184	94.8715	141.859	81.2293	144.862	122.797	125.586	120.735	255.748	332.447
TKOv3_01222	ADCY10	175.02	180.489	249.441	219.604	251.742	162.779	213.747	209.391	233.508	221.256	308.553	118.56	189.781	497.025
TKOv3_01223	ADCY10	178.686	166.089	150.426	110.878	236.768	117.84	123.648	177.802	142.7	202.449	160.231	284.978	372.458	246.867
TKOv3_01221	ADCY10	119.124	239.052	145.666	124.873	104.814	216.706	55.5935	149.823	87.5656	69.6955	133.165	64.1745	102.502	39.4987
TKOv3_01220	ADCY10	165.857	141.127	116.152	143.173	183.425	182.752	255.922	184.12	174.05	112.84	70.3716	199.05	170.499	118.496
TKOv3_01225	ADCY2	164.024	220.812	180.892	257.281	160.029	355.518	295.221	117.331	230.265	131.647	186.214	142.489	377.533	284.171
TKOv3_01227	ADCY2	294.144	214.091	199.934	149.632	201.206	225.694	280.843	253.616	275.67	257.763	223.024	329.574	164.409	154.703
TKOv3_01226	ADCY2	242.829	251.533	311.325	360.624	322.866	286.612	370.943	225.637	343.776	332.99	328.04	313.259	379.562	513.483
TKOv3_01224	ADCY2	109.044	308.176	246.585	130.255	398.669	98.866	101.602	122.746	58.3771	126.116	149.404	129.437	193.841	106.427
TKOv3_01231	ADCY3	418.766	439.703	356.072	330.482	419.258	350.525	312.474	399.829	528.637	506.675	683.146	440.52	626.177	568.343
TKOv3_01230	ADCY3	274.901	173.769	154.235	280.963	198.399	126.828	89.1413	231.052	191.347	224.574	167.809	172.945	105.547	165.675
TKOv3_01229	ADCY3	272.152	248.653	310.373	165.779	194.655	216.706	278.926	342.066	183.78	167.048	173.222	267.575	264.882	119.593
TKOv3_01228	ADCY3	130.12	152.648	168.516	65.6658	150.671	94.8715	81.4732	87.5471	134.051	153.773	153.735	95.7179	143.097	154.703
TKOv3_01233	ADCY4	180.518	61.4432	87.59	97.9604	88.9051	32.9553	117.897	219.319	96.2141	165.942	105.016	61.9991	183.692	137.148
TKOv3_01232	ADCY4	498.487	550.109	515.067	584.533	611.106	773.951	645.076	510.842	530.799	763.332	652.832	572.132	615.013	743.892
TKOv3_01234	ADCY4	226.335	171.849	206.598	241.133	183.425	246.666	276.051	216.611	144.862	195.811	176.47	38.0696	133.963	236.992
TKOv3_01235	ADCY4	96.2153	140.167	117.104	138.867	204.95	101.862	115.021	101.988	170.807	128.328	134.247	168.594	253.718	143.731
TKOv3_01239	ADCY5	181.435	120.966	124.721	196.997	151.607	71.9026	176.366	168.776	91.8898	144.922	107.181	200.137	52.7734	138.245
TKOv3_01236	ADCY5	471.913	358.099	252.297	279.887	348.134	298.595	395.864	440.443	437.828	414.854	391.916	400.275	550.061	400.473
TKOv3_01237	ADCY5	291.395	249.613	128.529	136.714	320.058	104.858	392.989	310.476	182.699	149.348	142.909	196.874	120.77	247.964
TKOv3_01238	ADCY5	241.913	224.652	187.557	221.757	182.489	274.628	189.785	208.489	159.996	213.512	189.462	346.977	143.097	267.713
TKOv3_01240	ADCY6	295.06	278.415	285.62	269.122	245.191	255.654	356.565	287.01	238.914	165.942	324.792	314.346	231.391	398.279
TKOv3_01241	ADCY6	180.518	109.446	205.646	205.609	161.901	174.763	108.311	189.535	219.455	177.004	191.627	109.858	85.2493	189.813
TKOv3_01242	ADCY6	192.431	52.8028	83.7817	87.1956	37.4337	34.9526	81.4732	141.7	32.4317	36.5072	11.909	2.17541	17.2528	14.2634
TKOv3_01243	ADCY6	227.251	186.25	307.517	299.264	219.923	237.678	333.561	227.442	219.455	250.019	242.511	264.312	371.443	260.033
TKOv3_01246	ADCY7	230	306.256	425.573	224.986	197.463	387.475	253.046	239.175	188.104	248.913	143.991	188.173	149.186	174.453
TKOv3_01244	ADCY7	237.331	308.176	173.276	219.604	201.206	207.719	197.453	192.243	148.105	117.265	186.214	328.486	178.618	279.783
TKOv3_01245	ADCY7	241.913	236.172	247.537	184.08	166.58	293.602	246.337	272.569	305.939	269.932	329.123	250.172	298.373	273.199
TKOv3_01247	ADCY7	245.578	206.411	202.79	169.009	312.572	95.8701	107.353	175.094	174.05	136.072	256.586	166.419	197.9	348.905
TKOv3_01251	ADCY8	208.925	304.336	331.319	258.357	237.704	216.706	220.457	215.709	327.56	224.574	226.272	174.033	243.569	131.662
TKOv3_01248	ADCY8	155.777	217.931	298.949	299.264	281.689	327.556	277.009	193.145	311.344	283.207	226.272	271.926	154.261	337.933
TKOv3_01250	ADCY8	115.458	48.9626	91.3983	124.873	165.644	134.817	73.8052	87.5471	135.132	79.652	97.4376	55.4729	22.3272	170.064
TKOv3_01249	ADCY8	2.74901	9.6005	0	4.30595	0	4.99323	5.75105	2.70764	0	0	3.24792	0	0	0
TKOv3_01253	ADCY9	308.805	168.009	84.7338	132.408	122.595	284.614	102.56	314.087	151.348	206.874	159.148	146.84	259.807	264.422
TKOv3_01254	ADCY9	204.343	164.169	180.892	194.844	232.089	155.789	117.897	207.586	156.753	155.985	177.553	280.627	113.666	133.857
TKOv3_01252	ADCY9	165.857	106.566	136.145	86.1191	102.943	123.832	147.61	158.848	96.2141	82.9708	82.2807	78.3146	144.112	107.524
TKOv3_01255	ADCY9	203.427	242.893	339.887	250.822	234.897	199.729	225.25	234.662	461.611	408.217	372.428	255.61	270.971	161.286
TKOv3_01259	ADCYAP1	577.292	247.693	173.276	198.074	188.105	316.571	193.619	522.575	210.806	219.043	181.884	109.858	129.904	151.412
TKOv3_01256	ADCYAP1	193.347	176.649	128.529	195.921	89.841	59.9188	127.482	181.412	235.67	190.28	246.842	155.542	333.893	281.977
TKOv3_01257	ADCYAP1	456.336	364.819	414.148	510.256	441.718	445.397	408.325	487.376	358.911	434.767	440.635	572.132	374.488	283.074
TKOv3_01258	ADCYAP1	113.626	138.247	165.659	104.419	143.184	47.9351	104.477	123.649	102.7	56.4202	50.8841	69.613	120.77	27.4297
TKOv3_01261	ADCYAP1R1	235.498	286.095	219.927	194.844	373.402	411.443	286.594	229.247	242.157	250.019	188.379	243.646	166.439	153.606
TKOv3_01260	ADCYAP1R1	204.343	284.175	196.125	130.255	84.2259	213.71	197.453	167.874	197.833	202.449	231.685	70.7007	438.425	209.563
TKOv3_01263	ADCYAP1R1	142.032	136.327	125.673	150.708	116.045	221.7	210.872	179.607	103.781	212.405	191.627	32.6311	140.052	123.982
TKOv3_01262	ADCYAP1R1	140.199	160.328	75.2132	135.638	115.109	114.844	164.863	138.992	176.212	112.84	165.644	31.5434	132.948	96.5524
TKOv3_01267	ADD1	185.1	150.728	238.968	343.4	246.127	279.621	308.64	184.12	205.401	220.149	231.685	356.767	447.559	466.304
TKOv3_01266	ADD1	211.674	381.14	303.709	393.995	265.78	383.48	349.856	256.324	390.262	246.7	287.982	273.014	336.938	498.123
TKOv3_01264	ADD1	432.511	456.024	420.813	353.088	343.455	274.628	511.844	417.88	581.609	535.439	593.287	698.306	554.121	892.013
TKOv3_01265	ADD1	93.4663	192.01	146.618	216.374	153.478	82.8877	180.2	109.208	98.3762	138.285	111.512	64.1745	127.874	125.079
TKOv3_01271	ADD2	398.606	432.983	391.299	404.76	384.632	337.543	257.839	370.045	482.151	376.134	387.585	340.451	465.827	341.225
TKOv3_01269	ADD2	371.116	675.875	653.117	546.856	542.789	426.422	509.927	450.371	300.534	626.153	417.899	685.253	561.225	507.997
TKOv3_01270	ADD2	253.825	259.214	277.051	249.745	172.195	155.789	140.901	238.273	187.023	206.874	186.214	247.996	182.677	115.205
TKOv3_01268	ADD2	326.216	136.327	339.887	336.941	176.874	282.617	241.544	349.286	272.426	244.487	376.759	270.838	176.588	388.404
TKOv3_01272	ADD3	187.849	127.687	304.661	160.397	123.531	179.756	145.693	192.243	351.344	225.681	187.297	267.575	161.365	159.092
TKOv3_01275	ADD3	312.471	329.297	300.853	434.901	320.058	531.28	352.731	262.641	288.642	235.637	229.52	276.277	175.573	152.509
TKOv3_01273	ADD3	118.207	242.893	199.934	135.638	154.414	181.754	60.386	118.234	137.294	116.159	92.0244	295.855	155.276	267.713
TKOv3_01274	ADD3	152.112	176.649	197.078	252.975	156.286	172.766	249.212	262.641	297.291	280.995	372.428	144.665	404.934	242.478
TKOv3_01276	ADGB	367.451	526.107	377.97	718.018	355.621	559.242	590.441	395.316	423.774	511.1	525.081	418.766	365.354	465.207
TKOv3_01279	ADGB	260.24	372.499	357.977	298.187	454.82	437.407	429.412	259.934	332.966	351.796	287.982	439.432	293.298	500.317
TKOv3_01278	ADGB	124.622	170.889	178.988	186.233	183.425	103.859	261.673	191.34	291.885	157.091	206.784	227.33	213.123	183.23
TKOv3_01277	ADGB	138.367	91.2048	159.947	107.649	92.6485	68.9066	54.635	108.306	147.024	181.43	92.0244	202.313	123.814	61.4424
TKOv3_01282	ADH1A	366.535	508.827	450.327	406.913	641.989	447.394	468.711	416.977	599.987	658.235	360.519	450.309	642.414	459.721
TKOv3_01283	ADH1A	413.268	469.465	563.623	628.669	629.823	538.271	469.669	441.346	577.284	538.757	512.089	487.291	729.694	453.138
TKOv3_01281	ADH1A	246.494	372.499	327.51	277.734	289.176	319.567	248.254	302.354	495.124	467.956	400.577	619.991	542.957	574.926
TKOv3_01280	ADH1A	105.379	53.7628	117.104	151.785	175.939	191.74	69.9711	120.941	177.293	131.647	89.8592	140.314	342.012	244.673
TKOv3_01284	ADH1B	228.168	259.214	302.757	305.723	271.395	300.593	471.586	232.857	302.696	248.913	344.28	277.364	467.856	473.985
TKOv3_01285	ADH1B	224.502	134.407	186.605	234.674	276.074	235.681	248.254	205.781	428.099	254.444	228.437	324.136	367.384	249.061
TKOv3_01286	ADH1B	394.025	470.425	640.74	606.063	484.767	442.401	547.308	381.778	409.721	495.613	488.271	563.43	397.83	436.68
TKOv3_01287	ADH1B	196.096	312.016	320.846	270.199	231.153	239.675	300.013	264.447	326.479	283.207	349.693	537.326	283.15	466.304
TKOv3_01288	ADH4	142.032	315.857	211.359	268.046	225.538	235.681	186.909	217.514	211.887	317.502	307.47	353.504	155.276	330.253
TKOv3_01290	ADH4	285.897	309.136	151.378	377.847	189.976	253.656	279.885	221.124	279.994	307.545	276.073	214.278	522.66	426.806
TKOv3_01289	ADH4	125.538	312.976	343.696	217.451	428.616	165.775	428.453	166.069	396.748	321.927	154.818	293.68	324.759	164.578
TKOv3_01291	ADH4	98.9643	106.566	106.631	136.714	168.452	204.723	116.938	92.9624	95.133	90.7148	116.925	112.033	124.829	122.885
TKOv3_01294	ADH5	181.435	130.567	211.359	141.02	126.339	175.762	185.951	149.823	180.537	229	242.511	211.014	260.822	231.506
TKOv3_01295	ADH5	161.275	253.453	278.955	334.788	204.95	240.674	254.963	179.607	270.264	337.415	361.602	151.191	280.105	302.823
TKOv3_01292	ADH5	182.351	158.408	226.592	199.15	158.158	261.645	125.565	146.213	112.43	165.942	124.504	338.276	88.2939	261.13
TKOv3_01293	ADH5	66.8926	33.6018	81.8776	90.425	148.799	44.9391	103.519	95.6701	24.8643	38.7197	42.223	3.26311	42.6247	75.7059
TKOv3_01296	ADH6	191.514	268.814	222.783	258.357	286.368	208.717	194.577	180.51	119.997	182.536	255.503	145.752	223.272	320.378
TKOv3_01297	ADH6	152.112	194.89	272.291	146.402	268.587	311.578	250.171	119.136	264.859	199.13	136.413	153.366	147.157	164.578
TKOv3_01299	ADH6	76.9723	131.527	105.679	143.173	95.456	217.705	113.104	83.0344	150.267	151.56	165.644	135.963	230.376	183.23
TKOv3_01298	ADH6	189.682	224.652	247.537	265.893	287.304	257.651	335.478	166.069	150.267	307.545	386.503	268.663	212.108	192.008
TKOv3_01300	ADH7	299.642	282.255	259.914	271.275	254.549	254.655	320.142	249.103	246.481	293.164	281.487	165.331	232.406	350.002
TKOv3_01303	ADH7	272.152	312.976	395.107	380	408.028	364.506	471.586	388.096	358.911	544.289	464.453	432.906	421.172	532.135
TKOv3_01302	ADH7	259.323	173.769	159.947	175.468	257.357	218.704	325.893	162.459	185.942	163.729	290.148	102.244	393.771	394.987
TKOv3_01301	ADH7	277.65	267.854	404.628	306.799	335.032	279.621	280.843	296.938	500.529	579.69	400.577	651.534	279.09	478.373
TKOv3_01305	ADHFE1	255.658	262.094	370.353	307.876	399.605	348.528	196.494	282.497	369.721	308.652	376.759	220.804	440.455	331.35
TKOv3_01304	ADHFE1	365.618	429.142	457.943	496.261	642.924	302.59	264.548	342.066	322.155	309.758	444.965	300.206	333.893	278.685
TKOv3_01306	ADHFE1	157.61	161.288	248.489	109.802	182.489	121.835	207.038	159.751	117.835	150.454	195.958	44.5958	452.633	103.136
TKOv3_01307	ADHFE1	308.805	202.571	239.92	215.298	249.87	176.76	338.354	171.484	140.537	205.768	229.52	157.717	185.722	109.719
TKOv3_01308	ADI1	189.682	134.407	130.433	209.915	188.105	194.736	212.789	177.802	259.454	137.178	229.52	184.91	121.785	93.2608
TKOv3_01310	ADI1	142.032	129.607	59.028	115.184	83.2901	105.857	101.602	123.649	184.861	155.985	138.578	150.103	212.108	99.844
TKOv3_01311	ADI1	166.773	211.211	201.838	137.791	170.324	209.716	135.15	170.582	110.268	131.647	115.843	118.56	192.826	115.205
TKOv3_01309	ADI1	76.0559	77.7641	77.1173	64.5893	67.3807	60.9175	77.6392	101.988	63.7824	9.9565	90.9418	35.8942	36.5354	68.0256
TKOv3_01312	ADIG	268.487	277.454	397.011	458.584	255.485	182.752	296.179	271.667	311.344	230.106	523.998	157.717	273.001	334.642
TKOv3_01313	ADIG	412.351	447.383	451.279	458.584	421.13	409.445	393.947	345.676	477.827	628.366	504.51	278.452	510.481	759.253
TKOv3_01315	ADIG	287.73	409.941	314.182	339.094	393.99	516.3	284.677	221.124	318.912	480.125	413.569	399.187	260.822	567.245
TKOv3_01314	ADIG	272.152	311.056	384.634	246.516	547.468	329.553	469.669	273.472	488.638	415.961	515.337	390.486	333.893	507.997
TKOv3_01316	ADIPOQ	193.347	325.457	274.195	254.051	261.1	148.798	322.059	180.51	273.507	332.99	317.214	278.452	244.584	240.284
TKOv3_01317	ADIPOQ	119.124	93.1249	121.864	93.6545	127.275	81.889	150.486	104.696	216.211	201.343	94.1897	191.436	202.975	269.908
TKOv3_01319	ADIPOQ	171.355	160.328	186.605	275.581	185.297	222.698	239.627	254.518	136.213	160.41	223.024	162.068	129.904	193.105
TKOv3_01318	ADIPOQ	235.498	230.412	323.702	277.734	398.669	246.666	229.084	212.099	207.563	250.019	334.536	217.541	330.849	167.87
TKOv3_01321	ADIPOR1	245.578	326.417	215.167	269.122	408.028	335.545	272.216	256.324	255.129	255.55	276.073	189.26	301.417	374.141
TKOv3_01320	ADIPOR1	237.331	148.808	231.352	159.32	200.27	305.586	180.2	252.713	150.267	316.395	247.925	238.207	460.752	308.309
TKOv3_01323	ADIPOR1	162.192	252.493	309.421	222.833	300.406	213.71	323.017	236.468	304.858	154.879	171.057	182.734	154.261	312.698
TKOv3_01322	ADIPOR1	361.037	299.536	238.016	164.703	199.335	245.667	282.76	351.091	392.424	251.125	375.676	466.625	262.852	269.908
TKOv3_01326	ADIPOR2	259.323	159.368	238.016	220.68	276.074	132.82	187.868	250.006	189.185	272.144	244.677	392.661	223.272	374.141
TKOv3_01325	ADIPOR2	320.718	287.055	210.406	300.34	194.655	284.614	213.747	237.37	141.618	223.468	317.214	531.887	258.793	96.5524
TKOv3_01324	ADIPOR2	226.335	158.408	136.145	260.51	97.3277	117.84	184.034	191.34	161.077	149.348	191.627	139.226	105.547	233.701
TKOv3_01327	ADIPOR2	172.271	197.77	146.618	181.927	131.018	170.769	162.946	168.776	142.7	167.048	168.892	143.577	76.1155	127.274
TKOv3_01331	ADIRF	387.61	275.534	220.879	183.003	325.674	161.781	205.121	371.85	227.022	182.536	305.305	501.431	256.763	473.985
TKOv3_01328	ADIRF	233.666	244.813	155.187	220.68	286.368	184.75	79.5562	203.976	149.186	251.125	266.33	314.346	251.688	175.55
TKOv3_01329	ADIRF	215.339	214.091	153.283	135.638	145.056	201.727	137.067	191.34	100.538	142.71	90.9418	159.892	88.2939	103.136
TKOv3_01330	ADIRF	69.6416	52.8028	21.8975	6.45893	32.7545	18.9743	40.2574	107.403	46.4854	32.0821	28.1487	90.2794	63.937	19.7494
TKOv3_01335	ADK	306.056	257.293	311.325	383.23	189.976	205.721	378.611	263.544	203.239	435.874	231.685	452.485	264.882	314.892
TKOv3_01333	ADK	320.718	250.573	317.99	255.128	325.674	313.575	318.225	337.553	166.483	183.642	192.71	399.187	206.019	194.202
TKOv3_01332	ADK	235.498	468.504	369.401	434.901	346.262	366.503	461.043	305.964	397.829	420.386	487.188	572.132	582.537	455.332
TKOv3_01334	ADK	164.941	140.167	178.036	172.238	275.138	185.748	125.565	165.166	203.239	263.294	317.214	95.7179	148.171	139.343
TKOv3_01338	ADM	142.948	160.328	180.892	174.391	166.58	117.84	287.553	155.238	96.2141	131.647	108.264	193.611	115.696	113.01
TKOv3_01339	ADM	290.479	386.9	286.572	398.301	284.496	449.391	207.996	359.214	299.453	212.405	229.52	364.381	334.908	374.141
TKOv3_01337	ADM	158.526	110.406	97.1107	157.167	204.95	277.624	161.988	168.776	111.349	139.391	111.512	167.506	24.3569	65.8312
TKOv3_01336	ADM	158.526	103.685	133.289	156.091	164.708	174.763	160.071	153.433	29.1885	177.004	105.016	52.2098	71.0411	148.12
TKOv3_01341	ADM2	153.945	89.2847	142.81	215.298	182.489	127.827	127.482	154.336	187.023	133.86	210.032	197.962	174.558	186.522
TKOv3_01340	ADM2	280.399	197.77	294.188	363.853	182.489	205.721	212.789	268.057	233.508	215.724	176.47	123.998	173.543	215.049
TKOv3_01342	ADM2	141.116	119.046	119.96	184.08	164.708	170.769	146.652	131.772	78.9172	119.478	49.8015	56.5606	76.1155	121.788
TKOv3_01343	ADM2	74.2232	44.1623	95.2065	99.0369	66.4449	100.863	99.6849	66.7885	43.2423	8.85022	36.8098	7.61392	41.6098	49.3734
TKOv3_01347	ADM5	102.63	86.4045	32.3702	30.1417	131.018	39.9459	84.3488	82.1318	25.9454	29.8695	19.4875	44.5958	8.11898	8.77749
TKOv3_01344	ADM5	305.14	142.087	269.434	121.643	191.848	406.449	163.905	316.794	161.077	242.275	141.826	474.239	295.328	192.008
TKOv3_01345	ADM5	140.199	60.4832	98.0627	87.1956	131.018	147.8	115.98	123.649	119.997	27.6569	98.5203	255.61	138.023	144.829
TKOv3_01346	ADM5	184.184	94.0849	119.008	165.779	150.671	182.752	68.0541	197.658	127.565	190.28	105.016	96.8056	262.852	132.76
TKOv3_01349	ADNP	272.152	203.531	243.729	209.915	239.576	85.8836	100.643	316.794	392.424	651.598	263.082	159.892	496.273	271.005
TKOv3_01351	ADNP	178.686	265.934	239.92	223.91	184.361	287.61	160.071	198.561	283.237	259.975	179.718	481.853	165.424	280.88
TKOv3_01348	ADNP	98.048	92.1648	92.3503	67.8188	93.5843	113.846	79.5562	64.9834	209.725	86.2897	83.3633	40.245	191.811	50.4706
TKOv3_01350	ADNP	222.67	376.34	148.522	256.204	89.841	200.728	136.108	200.366	335.128	321.927	236.016	388.31	256.763	229.312
TKOv3_01352	ADNP2	405.021	462.744	380.826	349.859	515.65	371.497	354.648	379.973	231.346	337.415	297.726	291.505	359.265	319.281
TKOv3_01355	ADNP2	42.1515	79.6842	41.8909	66.7423	60.8298	56.9229	48.8839	101.988	32.4317	95.1399	27.066	58.736	109.606	34.0128
TKOv3_01353	ADNP2	306.056	215.051	361.785	299.264	280.753	169.77	214.706	333.04	203.239	248.913	220.859	227.33	236.465	438.875
TKOv3_01354	ADNP2	204.343	203.531	220.879	220.68	309.764	270.633	156.237	245.493	165.402	183.642	140.743	152.278	230.376	227.118
TKOv3_01358	ADO	181.435	110.406	152.33	159.32	79.5467	70.9039	176.366	192.243	348.1	284.313	206.784	189.26	177.603	156.898
TKOv3_01356	ADO	276.734	191.05	273.243	131.332	438.911	299.594	402.574	285.205	311.344	380.56	446.048	535.15	320.7	382.918
TKOv3_01357	ADO	119.124	116.166	56.1719	43.0595	147.863	141.808	171.573	89.3522	223.779	117.265	70.3716	69.613	162.38	196.396
TKOv3_01359	ADO	94.3826	16.3209	16.1851	0	0	41.9432	12.4606	97.4752	10.8106	40.9323	17.3222	119.647	18.2677	6.58312
TKOv3_01360	ADORA1	246.494	376.34	409.388	397.224	437.975	320.566	286.594	218.417	331.884	397.154	268.495	250.172	262.852	315.99
TKOv3_01361	ADORA1	180.518	168.009	177.084	107.649	283.561	144.804	214.706	200.366	86.4846	131.647	74.7022	110.946	18.2677	30.7212
TKOv3_01362	ADORA1	236.415	215.051	308.469	200.227	109.494	234.682	356.565	211.196	231.346	151.56	204.619	181.646	216.168	108.621
TKOv3_01363	ADORA1	31.1554	73.9239	39.9867	33.3711	143.184	15.9784	46.9669	62.2758	124.322	97.3525	88.7765	72.8761	121.785	50.4706
TKOv3_01365	ADORA2A	162.192	118.086	136.145	207.762	131.018	157.786	200.328	125.454	145.943	151.56	160.231	55.4729	47.699	36.2072
TKOv3_01366	ADORA2A	240.996	272.654	308.469	210.992	233.025	259.648	161.029	254.518	323.236	310.864	339.949	216.453	501.347	186.522
TKOv3_01367	ADORA2A	76.9723	51.8427	51.4115	75.3542	65.509	26.9635	53.6765	71.3013	59.4581	28.7632	67.1237	5.43852	43.6395	38.4015
TKOv3_01364	ADORA2A	201.594	214.091	151.378	299.264	287.304	228.69	291.387	208.489	228.103	241.169	59.5452	266.487	181.662	168.967
TKOv3_01368	ADORA2B	462.75	236.172	513.163	321.87	316.315	416.436	386.279	458.494	387.018	319.714	562.973	242.558	312.581	258.936
TKOv3_01369	ADORA2B	360.12	441.623	431.286	366.006	723.407	412.441	435.163	418.782	339.452	402.685	284.734	357.854	380.577	231.506
TKOv3_01371	ADORA2B	334.463	567.39	568.383	486.573	427.68	474.357	520.47	341.163	377.289	316.395	373.511	464.449	493.228	365.363
TKOv3_01370	ADORA2B	134.701	129.607	143.762	294.958	272.33	127.827	311.515	186.827	180.537	121.691	97.4376	139.226	163.395	242.478
TKOv3_01372	ADORA3	36.6535	21.1211	13.3289	16.1473	5.61506	67.908	32.5893	33.3943	42.1612	15.4879	45.4709	75.0515	23.3421	60.3453
TKOv3_01373	ADORA3	348.208	298.576	232.304	241.133	241.448	271.632	192.66	344.773	215.13	155.985	290.148	215.365	218.198	321.476
TKOv3_01375	ADORA3	213.506	156.488	153.283	132.408	163.773	219.702	150.486	272.569	194.59	164.835	190.545	211.014	559.195	242.478
TKOv3_01374	ADORA3	191.514	281.295	118.056	191.615	102.007	189.743	105.436	223.832	205.401	153.773	141.826	133.788	169.484	215.049
TKOv3_01377	ADPGK	535.14	430.102	496.978	400.454	469.793	519.296	488.839	436.833	384.856	272.144	234.933	209.927	305.477	306.115
TKOv3_01379	ADPGK	197.929	197.77	226.592	191.615	206.821	168.771	105.436	217.514	229.184	181.43	230.602	219.716	241.54	220.534
TKOv3_01378	ADPGK	143.865	73.9239	67.5966	74.2777	53.3431	16.977	90.0998	138.992	71.3498	59.739	101.768	58.736	178.618	114.107
TKOv3_01376	ADPGK	148.446	149.768	99.9669	134.561	228.346	185.748	435.163	287.913	220.536	209.087	169.975	177.296	216.168	229.312
TKOv3_01380	ADPRH	174.104	175.689	157.091	128.102	111.365	48.9337	138.025	199.463	103.781	115.053	84.446	52.2098	65.9667	110.816
TKOv3_01382	ADPRH	248.327	284.175	298.949	223.91	280.753	355.518	318.225	298.743	272.426	310.864	240.346	280.627	344.042	384.015
TKOv3_01381	ADPRH	262.072	99.8452	194.221	167.932	223.667	145.802	120.772	222.027	158.915	185.855	180.801	189.26	92.3534	238.089
TKOv3_01383	ADPRH	231.833	498.266	292.284	244.363	525.008	381.483	407.366	298.743	465.936	398.26	349.693	362.205	275.031	262.228
TKOv3_01387	ADPRHL1	185.1	236.172	132.337	200.227	120.724	216.706	104.477	197.658	184.861	148.241	305.305	127.261	323.744	106.427
TKOv3_01386	ADPRHL1	236.415	280.335	255.154	162.55	298.534	269.635	190.743	250.908	296.21	288.739	349.693	213.19	162.38	382.918
TKOv3_01385	ADPRHL1	376.614	457.944	331.319	384.306	383.696	451.388	433.246	342.968	277.832	488.975	430.891	478.59	452.633	436.68
TKOv3_01384	ADPRHL1	138.367	104.645	100.919	184.08	93.5843	105.857	100.643	153.433	205.401	159.304	155.9	105.507	142.082	111.913
TKOv3_01388	ADPRHL2	175.937	128.647	70.4528	87.1956	62.7015	83.8863	77.6392	208.489	239.995	89.6085	118.008	140.314	113.666	87.7749
TKOv3_01390	ADPRHL2	240.996	184.33	150.426	129.179	158.158	175.762	186.909	182.315	113.511	107.309	227.355	146.84	138.023	302.823
TKOv3_01389	ADPRHL2	165.857	137.287	231.352	121.643	137.569	169.77	226.208	179.607	104.863	78.5457	83.3633	84.8409	28.4164	184.327
TKOv3_01391	ADPRHL2	221.753	54.7229	126.625	99.0369	118.852	117.84	158.154	224.734	203.239	186.961	138.578	138.138	57.8478	111.913
TKOv3_01392	ADPRM	292.311	507.867	327.51	339.094	408.964	334.547	424.619	280.692	371.884	347.371	454.709	270.838	245.599	233.701
TKOv3_01393	ADPRM	301.475	327.377	225.639	316.488	294.791	305.586	298.096	371.85	394.586	547.608	426.56	457.923	410.009	527.747
TKOv3_01394	ADPRM	219.921	242.893	186.605	254.051	192.784	251.659	204.162	225.637	168.645	192.492	238.181	200.137	343.027	162.384
TKOv3_01395	ADPRM	291.395	260.174	367.497	280.963	316.315	327.556	335.478	221.124	276.751	392.729	326.957	243.646	228.346	238.089
TKOv3_01399	ADRA1A	251.076	323.537	191.365	218.527	192.784	248.663	206.079	291.523	303.777	352.903	263.082	251.259	396.815	320.378
TKOv3_01396	ADRA1A	259.323	322.577	377.018	380	333.16	154.79	280.843	250.908	183.78	317.502	169.975	448.134	267.926	165.675
TKOv3_01398	ADRA1A	225.419	173.769	265.626	156.091	295.727	230.687	375.735	236.468	214.049	340.734	267.412	191.436	297.358	350.002
TKOv3_01397	ADRA1A	28.4064	35.5219	0.952065	22.6063	46.7922	9.98647	5.75105	43.3223	5.40528	13.2753	0	20.6664	20.2975	0
TKOv3_01400	ADRA1B	249.243	505.946	264.674	347.706	346.262	253.656	222.374	328.527	363.235	181.43	285.817	212.102	351.146	573.828
TKOv3_01403	ADRA1B	301.475	464.664	259.914	280.963	425.809	370.498	333.561	351.091	389.181	451.361	320.462	420.941	353.176	464.11
TKOv3_01401	ADRA1B	301.475	510.747	494.122	477.961	281.689	467.367	349.856	335.748	388.099	348.478	251.173	411.152	379.562	196.396
TKOv3_01402	ADRA1B	65.9762	104.645	152.33	117.337	64.5732	96.8687	104.477	103.793	81.0793	33.1883	88.7765	94.6302	86.2642	156.898
TKOv3_01404	ADRA1D	127.371	99.8452	120.912	78.5837	73.9316	72.9012	74.7637	137.187	131.889	189.174	56.2973	79.4024	37.5503	129.468
TKOv3_01405	ADRA1D	198.845	333.137	350.36	218.527	309.764	292.604	222.374	251.811	223.779	370.603	184.049	292.592	232.406	202.979
TKOv3_01407	ADRA1D	106.295	232.332	267.53	170.085	184.361	197.732	299.055	103.793	111.349	185.855	161.313	92.4548	124.829	75.7059
TKOv3_01406	ADRA1D	188.765	119.046	178.988	194.844	140.377	111.848	193.619	160.654	195.671	131.647	110.429	287.154	196.885	173.355
TKOv3_01409	ADRA2A	230	228.492	164.707	159.32	277.01	219.702	228.125	202.171	334.047	324.139	229.52	183.822	123.814	190.91
TKOv3_01408	ADRA2A	165.857	175.689	264.674	144.249	247.999	72.9012	231.001	182.315	193.509	133.86	98.5203	327.399	214.138	136.051
TKOv3_01411	ADRA2A	195.18	209.291	275.147	166.856	110.43	187.746	273.175	220.222	176.212	107.309	161.313	203.401	162.38	172.258
TKOv3_01410	ADRA2A	224.502	168.009	135.193	52.7479	147.863	92.8742	94.8924	166.069	87.5656	108.415	204.619	281.715	275.031	127.274
TKOv3_01414	ADRA2B	139.283	89.2847	121.864	90.425	137.569	35.9513	143.776	117.331	38.9181	121.691	73.6196	126.174	222.257	49.3734
TKOv3_01412	ADRA2B	345.459	340.818	438.902	392.918	310.7	468.365	270.299	289.718	381.613	365.072	313.966	317.609	448.574	321.476
TKOv3_01413	ADRA2B	360.12	410.901	329.415	260.51	233.961	323.562	209.913	281.595	286.48	215.724	271.743	140.314	159.335	148.12
TKOv3_01415	ADRA2B	185.1	196.81	133.289	229.292	179.682	205.721	108.311	230.15	174.05	186.961	137.495	314.346	145.127	156.898
TKOv3_01419	ADRA2C	363.786	500.186	438.902	598.528	389.311	463.372	478.296	351.994	339.452	398.26	268.495	514.484	512.511	647.34
TKOv3_01416	ADRA2C	163.108	144.968	256.106	135.638	256.421	167.773	207.996	167.874	194.59	164.835	257.668	202.313	96.4129	299.532
TKOv3_01418	ADRA2C	94.3826	227.532	149.474	174.391	275.138	123.832	267.424	64.9834	105.944	96.2462	145.074	214.278	34.5057	117.399
TKOv3_01417	ADRA2C	208.925	212.171	227.544	108.725	164.708	171.767	120.772	187.73	285.399	205.768	198.123	294.768	165.424	394.987
TKOv3_01422	ADRB1	340.877	300.496	255.154	204.533	394.926	397.461	200.328	337.553	210.806	165.942	149.404	196.874	169.484	313.795
TKOv3_01423	ADRB1	291.395	327.377	309.421	412.295	257.357	209.716	256.88	292.425	189.185	148.241	229.52	427.467	174.558	334.642
TKOv3_01421	ADRB1	216.255	171.849	209.454	116.261	213.372	152.793	150.486	175.094	260.535	261.082	187.297	308.908	183.692	254.547
TKOv3_01420	ADRB1	363.786	456.024	408.436	395.071	318.187	352.522	285.636	359.214	291.885	327.458	202.454	281.715	421.172	260.033
TKOv3_01425	ADRB2	162.192	212.171	222.783	164.703	246.127	194.736	166.781	191.34	284.318	225.681	199.206	308.908	273.001	149.217
TKOv3_01426	ADRB2	171.355	180.489	192.317	236.827	285.432	198.731	304.806	189.535	189.185	219.043	140.743	256.698	194.856	357.683
TKOv3_01427	ADRB2	195.18	56.643	119.96	164.703	44.9205	178.758	207.996	72.2038	104.863	170.367	64.9584	218.628	28.4164	65.8312
TKOv3_01424	ADRB2	186.933	209.291	396.059	178.697	265.78	187.746	154.32	296.938	233.508	185.855	263.082	151.191	385.652	272.102
TKOv3_01428	ADRB3	476.495	743.079	858.763	817.055	764.584	859.835	758.18	539.724	542.691	667.086	723.204	1174.72	472.931	649.534
TKOv3_01429	ADRB3	178.686	166.089	185.653	261.587	225.538	191.74	162.946	220.222	141.618	90.7148	219.776	142.489	126.859	130.565
TKOv3_01431	ADRB3	163.108	220.812	358.929	372.465	342.519	177.759	167.739	203.073	210.806	196.917	159.148	177.296	195.87	255.644
TKOv3_01430	ADRB3	70.5579	92.1648	111.392	195.921	93.5843	82.8877	53.6765	90.2548	116.754	59.739	162.396	113.121	8.11898	44.9846
TKOv3_01435	ADRBK1	322.55	367.699	216.119	247.592	219.923	230.687	481.171	277.985	292.966	372.816	472.031	360.03	497.288	871.166
TKOv3_01432	ADRBK1	396.774	493.466	392.251	398.301	407.092	400.457	517.595	362.824	312.425	341.84	302.057	592.798	422.187	325.864
TKOv3_01434	ADRBK1	230.917	153.608	108.535	100.113	108.558	124.831	119.814	189.535	147.024	169.261	158.066	130.524	52.7734	222.729
TKOv3_01433	ADRBK1	207.092	162.248	100.919	230.369	144.12	138.812	420.785	233.76	145.943	261.082	191.627	204.488	227.332	219.437
TKOv3_01438	ADRBK2	153.028	284.175	214.215	164.703	94.5202	217.705	198.411	177.802	191.347	153.773	210.032	238.207	222.257	186.522
TKOv3_01439	ADRBK2	281.315	208.331	437.95	316.488	266.715	120.836	267.424	229.247	255.129	298.695	337.784	185.997	188.766	136.051
TKOv3_01437	ADRBK2	202.51	328.337	375.114	377.847	345.326	374.493	339.312	240.078	316.75	331.883	425.478	363.293	428.276	313.795
TKOv3_01436	ADRBK2	312.471	394.581	367.497	320.794	337.839	323.562	406.408	250.908	329.722	320.821	216.528	305.645	471.916	231.506
TKOv3_01443	ADRM1	321.634	368.659	241.825	367.083	324.738	487.34	324.934	246.396	384.856	394.941	316.131	305.645	262.852	296.24
TKOv3_01440	ADRM1	513.148	503.066	558.862	561.927	546.533	577.218	507.051	554.164	538.366	512.207	637.675	1355.28	912.371	1417.56
TKOv3_01442	ADRM1	355.539	362.899	379.874	325.1	364.979	475.356	568.396	299.646	414.045	313.077	268.495	515.571	500.332	360.974
TKOv3_01441	ADRM1	172.271	133.447	69.5008	148.555	64.5732	139.811	93.9339	166.971	230.265	196.917	214.363	568.869	332.878	1099.38
TKOv3_01447	ADSL	168.606	15.3608	29.514	49.5185	24.3319	2.99594	5.75105	166.069	20.5401	22.1256	42.223	10.877	3.04462	12.0691
TKOv3_01444	ADSL	306.056	140.167	74.2611	133.485	26.2036	78.8931	8.62658	268.057	92.9709	29.8695	38.9751	14.1401	70.0262	66.9284
TKOv3_01445	ADSL	115.458	48.9626	69.5008	72.1247	79.5467	14.9797	12.4606	100.183	7.5674	22.1256	3.24792	0	1.01487	5.48593
TKOv3_01446	ADSL	65.0599	44.1623	20.9454	54.9009	32.7545	13.9811	10.5436	59.5682	7.5674	18.8067	27.066	38.0696	3.04462	6.58312
TKOv3_01449	ADSS	116.375	100.805	68.5487	158.244	82.3542	130.823	123.648	101.085	51.8907	73.0143	63.8758	78.3146	236.465	50.4706
TKOv3_01450	ADSS	196.096	119.046	100.919	135.638	121.66	117.84	94.8924	187.73	107.025	131.647	111.512	67.4376	163.395	98.7468
TKOv3_01451	ADSS	218.088	213.131	209.454	172.238	252.678	275.627	123.648	234.662	228.103	282.101	194.875	344.802	445.529	189.813
TKOv3_01448	ADSS	125.538	176.649	158.995	145.326	127.275	104.858	130.357	156.141	107.025	211.299	164.561	113.121	120.77	91.0665
TKOv3_01453	ADSSL1	391.276	398.421	327.51	313.258	323.802	233.683	318.225	379.973	312.425	276.569	316.131	399.187	569.344	336.836
TKOv3_01454	ADSSL1	373.865	446.423	302.757	243.286	306.021	322.563	142.818	342.968	179.455	115.053	233.85	412.24	105.547	52.6649
TKOv3_01455	ADSSL1	287.73	301.456	221.831	254.051	197.463	324.56	235.793	260.836	229.184	147.135	113.677	278.452	172.528	263.325
TKOv3_01452	ADSSL1	263.905	123.846	91.3983	95.8075	220.859	198.731	167.739	220.222	208.644	210.193	151.57	240.382	133.963	331.35
TKOv3_01458	ADTRP	234.582	206.411	259.914	233.598	173.131	240.674	204.162	194.95	348.1	429.236	141.826	277.364	302.432	563.954
TKOv3_01459	ADTRP	139.283	176.649	198.982	150.708	203.078	193.737	190.743	124.552	113.511	173.686	80.1154	114.209	162.38	66.9284
TKOv3_01457	ADTRP	112.709	216.971	190.413	241.133	166.58	312.576	172.532	127.259	131.889	126.116	181.884	95.7179	102.502	123.982
TKOv3_01456	ADTRP	240.08	404.181	349.408	315.411	534.367	331.551	316.308	289.718	494.043	230.106	431.974	1020.27	581.522	506.9
TKOv3_01460	AEBP1	128.287	201.611	119.008	83.9661	194.655	175.762	170.615	97.4752	144.862	66.3767	179.718	47.859	152.231	132.76
TKOv3_01461	AEBP1	198.845	310.096	322.75	315.411	257.357	191.74	333.561	183.217	271.345	338.521	310.718	185.997	445.529	375.238
TKOv3_01462	AEBP1	186.016	98.8852	271.339	184.08	120.724	172.766	224.291	201.268	194.59	255.55	318.296	168.594	262.852	184.327
TKOv3_01463	AEBP1	153.945	213.131	215.167	166.856	188.105	224.696	184.034	160.654	136.213	117.265	166.727	155.542	137.008	83.3862
TKOv3_01466	AEBP2	240.08	96.005	152.33	194.844	105.75	310.579	413.117	175.094	153.51	295.376	195.958	407.889	243.569	160.189
TKOv3_01464	AEBP2	225.419	168.969	186.605	145.326	190.912	181.754	184.992	214.806	286.48	200.236	198.123	282.803	158.32	245.77
TKOv3_01465	AEBP2	268.487	264.014	233.256	192.691	349.07	388.474	392.03	286.108	430.261	185.855	213.28	656.973	713.456	444.36
TKOv3_01467	AEBP2	212.59	231.372	224.687	277.734	561.506	235.681	195.536	259.934	261.616	188.067	185.132	176.208	319.685	277.588
TKOv3_01468	AEN	193.347	214.091	276.099	333.711	267.651	389.472	350.814	249.103	209.725	162.623	148.322	132.7	358.25	108.621
TKOv3_01469	AEN	220.837	193.93	237.064	206.686	172.195	313.575	200.328	247.298	198.914	220.149	251.173	158.805	208.049	181.036
TKOv3_01470	AEN	410.519	299.536	324.654	521.02	433.296	288.609	307.681	411.562	499.448	467.956	460.122	247.996	335.923	345.614
TKOv3_01471	AEN	298.726	260.174	314.182	138.867	244.255	193.737	164.863	324.917	198.914	214.618	295.561	187.085	271.986	188.716
TKOv3_01475	AES	261.156	242.893	261.818	215.298	277.01	209.716	271.258	263.544	282.156	232.318	252.255	253.435	224.287	204.077
TKOv3_01472	AES	252.909	177.609	221.831	210.992	122.595	140.809	164.863	186.827	164.321	144.922	143.991	346.977	408.994	183.23
TKOv3_01473	AES	167.69	182.41	195.173	206.686	220.859	180.755	175.407	206.683	231.346	253.338	304.222	182.734	154.261	307.212
TKOv3_01474	AES	117.291	143.047	94.2545	77.5072	98.2636	96.8687	79.5562	124.552	105.944	57.5265	41.1403	156.629	223.272	156.898
TKOv3_01479	AFAP1	219.004	161.288	200.886	175.468	291.047	265.64	218.54	236.468	224.86	221.256	226.272	244.733	208.049	296.24
TKOv3_01477	AFAP1	140.199	95.045	85.6859	141.02	54.2789	88.8796	103.519	179.607	184.861	133.86	242.511	114.209	275.031	258.936
TKOv3_01478	AFAP1	308.805	396.501	353.216	352.012	302.277	263.643	425.578	299.646	289.723	309.758	403.825	453.572	541.942	376.335
TKOv3_01476	AFAP1	94.3826	197.77	178.988	150.708	180.618	196.733	161.988	101.988	239.995	165.942	161.313	280.627	182.677	151.412
TKOv3_01481	AFAP1L1	94.3826	161.288	66.6446	69.9717	70.1883	71.9026	96.8094	102.89	38.9181	58.6327	85.5286	94.6302	24.3569	186.522
TKOv3_01480	AFAP1L1	170.439	189.13	167.563	119.49	226.474	230.687	200.328	211.196	291.885	215.724	289.065	118.56	185.722	275.394
TKOv3_01483	AFAP1L1	405.021	443.543	639.788	302.493	654.155	432.414	693.96	392.608	363.235	258.869	221.941	486.203	450.604	271.005
TKOv3_01482	AFAP1L1	131.952	110.406	95.2065	102.266	143.184	122.834	99.6849	157.043	76.755	158.198	201.371	31.5434	78.1452	87.7749
TKOv3_01485	AFAP1L2	176.853	144.008	173.276	172.238	185.297	204.723	228.125	166.069	85.4035	110.628	72.5369	276.277	178.618	54.8593
TKOv3_01486	AFAP1L2	276.734	206.411	178.036	103.343	166.58	76.8958	104.477	254.518	291.885	244.487	99.6029	288.241	180.647	366.46
TKOv3_01487	AFAP1L2	466.415	270.734	317.99	420.907	401.477	473.359	466.794	399.829	298.372	271.038	306.387	677.639	525.704	309.407
TKOv3_01484	AFAP1L2	80.6376	155.528	171.372	159.32	100.135	143.805	147.61	85.742	110.268	122.797	180.801	146.84	65.9667	75.7059
TKOv3_01489	AFF1	177.769	398.421	347.504	480.114	423.937	397.461	641.242	250.006	202.158	282.101	260.916	287.154	364.339	215.049
TKOv3_01488	AFF1	377.531	303.376	376.066	462.89	483.831	358.514	597.151	341.163	328.641	316.395	344.28	501.431	449.589	392.793
TKOv3_01490	AFF1	205.259	288.015	132.337	205.609	333.16	123.832	263.59	186.827	258.373	240.062	415.734	395.924	557.165	308.309
TKOv3_01491	AFF1	256.574	428.182	320.846	263.74	537.174	312.576	580.856	229.247	252.967	293.164	303.139	291.505	607.909	604.55
TKOv3_01495	AFF2	111.793	120.006	91.3983	135.638	146.927	194.736	94.8924	106.501	92.9709	96.2462	85.5286	115.297	248.644	36.2072
TKOv3_01492	AFF2	218.088	334.097	252.297	206.686	216.18	226.693	226.208	257.226	355.668	368.391	337.784	313.259	388.696	265.519
TKOv3_01493	AFF2	171.355	231.372	265.626	192.691	379.017	230.687	337.395	157.946	191.347	175.898	223.024	152.278	215.153	330.253
TKOv3_01494	AFF2	133.785	174.729	235.16	203.456	158.158	154.79	215.664	232.857	44.3233	65.2704	33.5619	52.2098	79.1601	98.7468
TKOv3_01498	AFF3	182.351	184.33	186.605	198.074	179.682	141.808	116.938	151.628	172.969	220.149	208.95	121.823	170.499	72.4143
TKOv3_01496	AFF3	230.917	206.411	286.572	202.38	398.669	479.351	234.835	208.489	288.642	391.622	244.677	143.577	286.194	344.517
TKOv3_01497	AFF3	114.542	144.968	141.858	227.139	160.965	102.861	109.27	142.603	182.699	189.174	185.132	190.348	111.636	95.4552
TKOv3_01499	AFF3	178.686	139.207	171.372	145.326	163.773	158.785	107.353	154.336	145.943	144.922	158.066	63.0868	235.45	118.496
TKOv3_01502	AFF4	211.674	135.367	189.461	58.1304	180.618	130.823	189.785	195.853	69.1876	115.053	122.338	273.014	170.499	291.852
TKOv3_01501	AFF4	300.558	234.252	280.859	186.233	153.478	243.67	173.49	277.985	248.643	149.348	264.164	119.647	225.302	129.468
TKOv3_01503	AFF4	227.251	145.928	289.428	119.49	184.361	199.729	249.212	157.043	154.591	172.579	107.181	208.839	239.51	152.509
TKOv3_01500	AFF4	211.674	178.569	104.727	110.878	138.505	123.832	184.992	187.73	110.268	88.5022	60.6279	162.068	101.487	136.051
TKOv3_01504	AFG3L2	130.12	5.7603	18.0892	23.6827	6.5509	13.9811	7.66807	138.09	27.0264	22.1256	10.8264	56.5606	28.4164	7.6803
TKOv3_01506	AFG3L2	252.909	60.4832	41.8909	36.6006	47.728	8.98782	23.0042	264.447	19.459	16.5942	46.5535	11.9647	49.7288	20.8465
TKOv3_01507	AFG3L2	125.538	128.647	190.413	249.745	151.607	202.725	166.781	120.941	180.537	81.8646	143.991	344.802	213.123	120.691
TKOv3_01505	AFG3L2	107.211	3.8402	55.2198	43.0595	4.67922	19.9729	24.9212	140.797	34.5938	4.42511	8.66112	33.7188	90.3237	65.8312
TKOv3_01511	AFM	547.969	679.716	782.598	640.511	604.555	698.054	740.927	582.143	775.118	700.274	868.278	670.025	850.463	670.381
TKOv3_01510	AFM	444.423	767.08	665.494	728.783	443.59	875.813	519.512	463.007	816.198	480.125	606.279	862.549	799.72	706.588
TKOv3_01509	AFM	568.129	559.709	590.28	723.4	627.951	592.198	779.268	526.185	510.259	601.815	552.147	517.747	663.727	491.54
TKOv3_01508	AFM	153.028	330.257	194.221	299.264	306.021	278.622	372.86	221.124	170.807	227.893	216.528	362.205	239.51	323.67
TKOv3_01515	AFMID	266.654	172.809	200.886	342.323	246.127	196.733	217.581	234.662	219.455	199.13	188.379	162.068	230.376	371.946
TKOv3_01514	AFMID	227.251	171.849	111.392	199.15	215.244	80.8904	216.623	236.468	185.942	258.869	271.743	549.29	254.733	319.281
TKOv3_01512	AFMID	235.498	120.006	152.33	143.173	165.644	88.8796	126.523	206.683	140.537	107.309	114.76	93.5425	61.9072	149.217
TKOv3_01513	AFMID	320.718	364.819	282.763	192.691	262.972	262.644	196.494	314.087	275.67	251.125	313.966	321.96	153.246	258.936
TKOv3_01519	AFP	254.742	297.616	304.661	361.7	508.163	477.353	479.254	207.586	321.074	302.014	192.71	417.678	336.938	320.378
TKOv3_01517	AFP	325.299	495.386	404.628	597.451	494.125	601.185	564.562	361.922	691.876	493.4	459.04	642.833	564.269	684.644
TKOv3_01516	AFP	198.845	161.288	156.139	176.544	173.131	103.859	112.146	111.916	178.374	144.922	189.462	528.624	86.2642	206.271
TKOv3_01518	AFP	219.004	255.373	297.996	252.975	280.753	278.622	456.25	251.811	189.185	292.057	272.825	386.135	450.604	377.432
TKOv3_01520	AFTPH	415.1	237.132	461.752	424.136	367.786	462.374	356.565	407.952	498.367	451.361	431.974	247.996	489.169	390.598
TKOv3_01521	AFTPH	92.55	113.286	187.557	81.8131	135.697	94.8715	134.191	72.2038	159.996	108.415	114.76	160.98	75.1006	150.315
TKOv3_01523	AFTPH	153.945	219.851	200.886	167.932	207.757	346.53	161.988	196.755	182.699	193.599	243.594	143.577	311.566	80.0946
TKOv3_01522	AFTPH	76.0559	150.728	191.365	179.774	171.259	152.793	121.731	138.09	55.1339	120.584	110.429	71.7884	91.3386	10.9719
TKOv3_01527	AGA	251.993	287.055	396.059	344.476	310.7	371.497	240.586	246.396	269.183	337.415	355.106	414.415	287.209	264.422
TKOv3_01526	AGA	153.028	168.009	206.598	250.822	136.633	244.668	225.25	174.192	353.506	257.763	184.049	568.869	376.518	359.877
TKOv3_01525	AGA	231.833	204.491	359.881	264.816	379.952	480.349	429.412	230.15	216.211	283.207	412.486	373.082	407.979	453.138
TKOv3_01524	AGA	228.168	434.903	515.067	310.029	666.321	436.409	398.74	216.611	450.801	423.704	413.569	418.766	431.321	419.125
TKOv3_01528	AGAP1	289.562	289.935	369.401	308.952	285.432	273.629	323.017	302.354	375.127	351.796	326.957	634.131	260.822	514.58
TKOv3_01529	AGAP1	376.614	402.261	576	473.655	351.877	400.457	575.105	458.494	496.205	513.313	480.692	404.626	312.581	554.079
TKOv3_01531	AGAP1	537.889	761.32	734.042	602.834	602.683	645.126	717.923	529.796	647.553	502.25	633.345	652.622	619.072	635.271
TKOv3_01530	AGAP1	194.263	193.93	285.62	180.85	251.742	257.651	171.573	180.51	136.213	182.536	326.957	271.926	200.945	165.675
TKOv3_01534	AGAP2	50.3985	48.9626	22.8496	8.61191	46.7922	21.9702	35.4648	66.7885	21.6211	54.2076	22.7355	10.877	1.01487	26.3325
TKOv3_01533	AGAP2	216.255	175.689	161.851	139.943	142.248	139.811	67.0956	250.908	73.5119	110.628	68.2064	106.595	225.302	179.939
TKOv3_01535	AGAP2	275.817	261.134	156.139	192.691	173.131	260.647	212.789	260.836	292.966	229	191.627	377.433	376.518	157.995
TKOv3_01532	AGAP2	130.12	82.5643	67.5966	97.9604	74.8675	50.931	60.386	154.336	12.9727	40.9323	37.8924	18.491	24.3569	40.5959
TKOv3_01536	AGAP3	273.068	423.382	297.996	343.4	305.085	340.539	151.444	353.799	353.506	442.511	302.057	324.136	427.261	385.112
TKOv3_01539	AGAP3	155.777	150.728	86.6379	95.8075	133.826	128.825	157.195	124.552	136.213	155.985	149.404	58.736	93.3683	132.76
TKOv3_01537	AGAP3	267.57	340.818	275.147	231.445	213.372	299.594	188.826	276.18	172.969	313.077	326.957	176.208	454.663	228.215
TKOv3_01538	AGAP3	224.502	234.252	256.106	235.751	121.66	237.678	150.486	219.319	217.292	246.7	197.041	151.191	148.171	141.537
TKOv3_01540	AGBL1	251.076	262.094	221.831	259.434	253.614	279.621	167.739	235.565	322.155	273.251	341.032	187.085	180.647	390.598
TKOv3_01541	AGBL1	248.327	311.056	234.208	273.428	193.72	397.461	306.723	260.836	219.455	190.28	211.115	123.998	269.956	159.092
TKOv3_01543	AGBL1	101.713	168.969	110.44	220.68	89.841	137.813	131.316	120.039	123.24	78.5457	75.7848	199.05	45.6693	107.524
TKOv3_01542	AGBL1	131.036	153.608	316.086	102.266	220.859	237.678	276.051	107.403	204.32	212.405	191.627	205.576	282.135	321.476
TKOv3_01544	AGBL2	100.797	94.0849	147.57	133.485	104.814	96.8687	75.7222	84.8395	49.7286	89.6085	42.223	115.297	79.1601	66.9284
TKOv3_01545	AGBL2	261.156	169.929	228.496	251.898	149.735	298.595	277.968	266.252	162.159	417.067	364.85	215.365	181.662	299.532
TKOv3_01547	AGBL2	87.9683	144.968	74.2611	147.479	115.109	347.529	133.233	101.085	95.133	74.1206	123.421	94.6302	192.826	128.371
TKOv3_01546	AGBL2	151.196	176.649	152.33	148.555	140.377	143.805	162.946	106.501	78.9172	106.203	74.7022	64.1745	61.9072	116.302
TKOv3_01551	AGBL3	318.885	536.668	435.094	359.547	423.001	673.088	386.279	422.392	324.317	357.328	394.081	623.254	471.916	551.885
TKOv3_01550	AGBL3	168.606	216.971	186.605	245.439	332.224	255.654	280.843	147.115	169.726	229	148.322	18.491	143.097	205.174
TKOv3_01548	AGBL3	193.347	199.69	144.714	174.391	159.093	174.763	177.324	166.069	308.101	232.318	346.445	318.697	328.819	324.767
TKOv3_01549	AGBL3	141.116	151.688	152.33	151.785	142.248	188.744	194.577	82.1318	166.483	126.116	138.578	155.542	26.3867	236.992
TKOv3_01552	AGBL4	456.336	394.581	213.263	304.646	362.171	452.387	361.358	475.643	187.023	300.908	383.255	386.135	297.358	595.772
TKOv3_01555	AGBL4	242.829	401.301	226.592	311.105	404.284	409.445	289.47	232.857	356.749	266.613	190.545	426.38	415.083	216.146
TKOv3_01554	AGBL4	176.853	187.21	252.297	192.691	97.3277	211.713	115.98	200.366	219.455	302.014	218.693	318.697	474.96	202.979
TKOv3_01553	AGBL4	191.514	143.047	92.3503	151.785	109.494	161.781	148.569	139.895	110.268	97.3525	98.5203	208.839	320.7	114.107
TKOv3_01556	AGBL5	388.527	437.783	427.477	343.4	368.722	569.229	380.528	425.1	585.933	369.497	420.065	325.223	390.726	426.806
TKOv3_01558	AGBL5	344.542	306.256	291.332	279.887	186.233	277.624	231.001	320.404	246.481	242.275	245.759	129.437	169.484	143.731
TKOv3_01557	AGBL5	119.124	72.9638	130.433	44.136	61.7657	134.817	76.6807	138.09	263.778	88.5022	160.231	346.977	512.511	50.4706
TKOv3_01559	AGBL5	175.937	191.05	180.892	279.887	195.591	273.629	184.034	165.166	122.159	227.893	220.859	222.979	166.439	296.24
TKOv3_01562	AGER	93.4663	191.05	125.673	145.326	92.6485	77.8945	145.693	81.2293	69.1876	51.9951	81.198	95.7179	80.175	145.926
TKOv3_01560	AGER	474.662	221.772	308.469	362.777	291.047	148.798	213.747	455.787	296.21	408.217	355.106	417.678	289.239	223.826
TKOv3_01561	AGER	235.498	272.654	221.831	286.346	320.058	191.74	337.395	200.366	188.104	296.482	212.198	194.699	277.06	385.112
TKOv3_01563	AGER	139.283	107.526	289.428	273.428	146.927	161.781	102.56	181.412	169.726	222.362	240.346	72.8761	325.774	285.268
TKOv3_01565	AGFG1	174.104	204.491	232.304	222.833	280.753	180.755	180.2	186.827	182.699	349.584	221.941	48.9467	156.29	144.829
TKOv3_01567	AGFG1	339.961	273.614	377.97	447.819	278.881	396.463	340.271	284.303	432.423	411.535	424.395	315.434	263.867	261.13
TKOv3_01566	AGFG1	186.933	160.328	128.529	105.496	187.169	95.8701	80.5147	192.243	264.859	191.386	253.338	146.84	190.796	87.7749
TKOv3_01564	AGFG1	101.713	78.7241	124.721	179.774	109.494	141.808	83.3903	111.916	177.293	190.28	179.718	80.4901	160.35	70.2199
TKOv3_01570	AGFG2	156.694	90.2447	202.79	77.5072	75.8033	101.862	168.698	166.971	123.24	85.1834	120.173	67.4376	99.4575	54.8593
TKOv3_01571	AGFG2	98.9643	138.247	50.4595	105.496	202.142	72.9012	48.8839	91.1573	98.3762	36.5072	114.76	25.0172	39.58	42.7903
TKOv3_01569	AGFG2	98.9643	73.9239	161.851	122.72	72.9958	56.9229	79.5562	91.1573	152.429	54.2076	53.0494	115.297	15.2231	66.9284
TKOv3_01568	AGFG2	111.793	155.528	214.215	178.697	169.388	123.832	60.386	118.234	179.455	189.174	207.867	89.1917	385.652	132.76
TKOv3_01575	AGGF1	232.749	178.569	258.962	100.113	237.704	140.809	162.946	232.857	231.346	226.787	293.396	307.82	160.35	320.378
TKOv3_01573	AGGF1	164.024	146.888	289.428	172.238	175.003	175.762	117.897	211.196	330.803	143.816	226.272	228.418	244.584	456.43
TKOv3_01574	AGGF1	402.272	310.096	265.626	393.995	426.745	442.401	459.126	360.117	454.044	436.98	486.106	271.926	460.752	306.115
TKOv3_01572	AGGF1	245.578	306.256	391.299	300.34	382.76	254.655	444.748	272.569	290.804	390.516	382.172	227.33	225.302	188.716
TKOv3_01577	AGK	315.22	318.737	450.327	238.98	320.058	224.696	220.457	287.913	369.721	238.956	293.396	301.294	219.213	470.693
TKOv3_01576	AGK	273.985	340.818	424.621	424.136	352.813	422.428	386.279	177.802	542.691	273.251	345.362	238.207	312.581	387.307
TKOv3_01578	AGK	122.789	87.3646	145.666	137.791	89.841	80.8904	49.8425	99.2803	216.211	136.072	115.843	77.2269	150.201	255.644
TKOv3_01579	AGK	187.849	108.486	117.104	138.867	248.934	177.759	112.146	166.069	265.94	213.512	214.363	328.486	209.064	108.621
TKOv3_01580	AGL	183.267	178.569	232.304	194.844	347.198	202.725	296.179	178.704	125.403	130.541	219.776	207.751	221.242	117.399
TKOv3_01582	AGL	149.363	313.936	193.269	180.85	238.64	207.719	346.98	152.531	211.887	285.42	231.685	165.331	259.807	414.736
TKOv3_01581	AGL	149.363	284.175	331.319	257.281	284.496	206.72	242.503	186.827	326.479	366.178	272.825	203.401	397.83	222.729
TKOv3_01583	AGL	221.753	197.77	116.152	184.08	306.021	184.75	135.15	205.781	290.804	298.695	240.346	251.259	247.629	324.767
TKOv3_01586	AGMAT	340.877	231.372	292.284	187.309	296.662	470.363	324.934	283.4	317.831	346.265	277.156	224.067	296.343	302.823
TKOv3_01587	AGMAT	241.913	103.685	103.775	122.72	119.788	132.82	112.146	216.611	211.887	157.091	326.957	108.77	251.688	291.852
TKOv3_01585	AGMAT	87.9683	68.1636	88.5421	82.8896	81.4184	93.8728	79.5562	138.09	70.2687	92.9273	69.289	108.77	108.591	58.1509
TKOv3_01584	AGMAT	212.59	228.492	92.3503	179.774	231.153	106.855	250.171	239.175	172.969	154.879	271.743	104.42	156.29	231.506
TKOv3_01591	AGMO	173.188	287.055	238.968	273.428	116.98	152.793	211.83	205.781	259.454	193.599	339.949	122.91	224.287	309.407
TKOv3_01588	AGMO	301.475	445.463	751.18	453.202	403.349	407.448	323.976	303.256	547.015	445.83	535.907	353.504	749.991	299.532
TKOv3_01589	AGMO	165.857	178.569	140.906	132.408	210.565	155.789	136.108	154.336	132.97	158.198	70.3716	188.173	46.6841	51.5678
TKOv3_01590	AGMO	217.172	367.699	317.99	341.247	211.501	348.528	243.461	212.099	377.289	265.507	269.577	484.028	367.384	271.005
TKOv3_01592	AGO1	471.913	257.293	408.436	574.845	450.141	435.41	406.408	400.731	505.935	481.231	574.882	654.797	291.269	434.486
TKOv3_01593	AGO1	414.184	529.948	663.59	660.964	708.433	397.461	444.748	453.079	602.149	547.608	483.94	568.869	793.631	606.744
TKOv3_01594	AGO1	229.084	104.645	142.81	157.167	134.761	143.805	53.6765	222.929	138.375	162.623	153.735	202.313	139.038	272.102
TKOv3_01595	AGO1	242.829	113.286	80.9256	118.414	75.8033	50.931	52.718	285.205	65.9445	98.4587	106.099	153.366	122.8	130.565
TKOv3_01599	AGO2	394.941	314.896	340.839	214.221	346.262	307.583	375.735	312.282	322.155	367.284	330.205	408.976	359.265	227.118
TKOv3_01597	AGO2	151.196	146.888	101.871	83.9661	156.286	120.836	118.855	184.12	135.132	94.0336	76.8675	94.6302	210.079	49.3734
TKOv3_01598	AGO2	292.311	308.176	183.749	230.369	264.844	143.805	315.349	269.862	363.235	158.198	217.611	291.505	230.376	219.437
TKOv3_01596	AGO2	96.2153	87.3646	106.631	134.561	90.7768	48.9337	49.8425	93.865	76.755	84.0771	66.0411	226.242	43.6395	208.465
TKOv3_01601	AGO3	165.857	256.333	113.296	122.72	119.788	221.7	243.461	169.679	197.833	133.86	190.545	306.732	258.793	119.593
TKOv3_01602	AGO3	338.128	211.211	362.737	236.827	275.138	270.633	276.051	314.989	268.102	349.584	221.941	343.714	335.923	273.199
TKOv3_01603	AGO3	262.989	251.533	295.14	276.658	233.025	338.541	360.399	272.569	248.643	377.241	211.115	306.732	300.402	134.954
TKOv3_01600	AGO3	199.761	171.849	138.049	103.343	110.43	180.755	137.067	226.539	39.9991	94.0336	97.4376	117.472	166.439	178.841
TKOv3_01604	AGO4	199.761	94.0849	109.488	135.638	237.704	167.773	122.689	182.315	238.914	170.367	230.602	193.611	165.424	147.023
TKOv3_01605	AGO4	275.817	166.089	357.977	208.839	349.07	241.673	200.328	185.925	331.884	452.468	378.924	353.504	306.492	245.77
TKOv3_01606	AGO4	152.112	79.6842	156.139	119.49	55.2148	142.807	117.897	138.09	73.5119	80.7583	28.1487	110.946	53.7883	63.6368
TKOv3_01607	AGO4	87.052	26.8814	19.9934	52.7479	101.071	52.9283	26.8382	72.2038	27.0264	53.1013	40.0577	7.61392	102.502	42.7903
TKOv3_01611	AGPAT1	356.455	284.175	290.38	287.422	468.858	303.589	377.652	290.62	324.317	451.361	437.387	137.051	376.518	291.852
TKOv3_01609	AGPAT1	215.339	132.487	107.583	187.309	257.357	139.811	246.337	270.764	308.101	234.531	230.602	329.574	358.25	432.291
TKOv3_01610	AGPAT1	195.18	254.413	275.147	141.02	214.308	283.616	136.108	200.366	232.427	98.4587	176.47	194.699	186.737	232.604
TKOv3_01608	AGPAT1	121.873	62.4033	146.618	116.261	146.927	209.716	142.818	110.111	188.104	139.391	195.958	149.015	216.168	147.023
TKOv3_01615	AGPAT2	327.132	168.969	243.729	287.422	247.999	170.769	163.905	336.65	302.696	185.855	230.602	232.769	152.231	235.895
TKOv3_01613	AGPAT2	324.383	169.929	164.707	144.249	338.775	244.668	195.536	377.265	250.805	273.251	283.652	258.873	289.239	86.6777
TKOv3_01612	AGPAT2	223.586	85.4445	99.0148	106.572	38.3696	190.742	55.5935	222.027	67.0255	63.0578	93.1071	43.5081	37.5503	9.87468
TKOv3_01614	AGPAT2	244.662	98.8852	136.145	164.703	98.2636	106.855	204.162	156.141	82.1603	120.584	95.2724	17.4033	97.4278	75.7059
TKOv3_01618	AGPAT3	496.654	541.468	363.689	406.913	461.371	429.418	332.603	558.677	517.826	607.347	596.535	896.268	694.173	827.279
TKOv3_01616	AGPAT3	306.973	416.662	450.327	398.301	617.657	495.329	409.283	338.455	677.823	439.192	521.833	253.435	485.109	255.644
TKOv3_01619	AGPAT3	128.287	100.805	77.1173	124.873	41.1771	126.828	120.772	129.064	57.296	94.0336	77.9501	71.7884	90.3237	116.302
TKOv3_01617	AGPAT3	120.04	159.368	211.359	134.561	121.66	165.775	325.893	81.2293	212.968	99.565	149.404	149.015	124.829	205.174
TKOv3_01620	AGPAT4	151.196	105.606	145.666	99.0369	160.965	149.797	48.8839	111.013	129.727	121.691	66.0411	233.856	55.818	91.0665
TKOv3_01623	AGPAT4	144.781	201.611	205.646	147.479	205.886	310.579	161.029	163.361	207.563	153.773	220.859	200.137	111.636	211.757
TKOv3_01622	AGPAT4	205.259	278.415	175.18	220.68	203.078	95.8701	190.743	155.238	193.509	225.681	211.115	182.734	266.912	219.437
TKOv3_01621	AGPAT4	66.8926	70.0837	85.6859	85.0426	104.814	136.815	15.3361	55.0554	75.674	85.1834	79.0328	145.752	199.93	171.161
TKOv3_01624	AGPAT5	160.359	243.853	146.618	181.927	311.636	173.765	203.204	207.586	193.509	112.84	213.28	298.031	188.766	175.55
TKOv3_01627	AGPAT5	211.674	170.889	161.851	156.091	179.682	130.823	156.237	295.133	92.9709	219.043	280.404	246.909	277.06	358.78
TKOv3_01626	AGPAT5	208.925	75.844	52.3636	54.9009	118.852	43.9405	59.4275	215.709	47.5665	87.396	83.3633	32.6311	84.2344	89.9693
TKOv3_01625	AGPAT5	113.626	170.889	173.276	177.621	120.724	171.767	226.208	138.09	286.48	139.391	205.702	336.1	161.365	163.481
TKOv3_01630	AGPAT6	226.335	291.855	182.797	303.57	282.625	373.494	289.47	191.34	164.321	278.782	242.511	428.555	244.584	407.056
TKOv3_01629	AGPAT6	131.036	55.6829	116.152	72.1247	113.237	64.912	102.56	106.501	74.5929	233.425	215.445	153.366	72.056	129.468
TKOv3_01631	AGPAT6	275.817	278.415	379.874	406.913	242.383	222.698	263.59	247.298	443.233	432.555	424.395	500.344	200.945	502.511
TKOv3_01628	AGPAT6	248.327	382.1	230.4	334.788	322.866	234.682	307.681	265.349	248.643	394.941	259.834	280.627	289.239	334.642
TKOv3_01635	AGPAT9	297.809	516.507	450.327	398.301	586.774	389.472	605.777	301.451	234.589	362.859	271.743	622.166	707.366	390.598
TKOv3_01633	AGPAT9	186.933	131.527	189.461	114.108	189.04	220.701	162.946	170.582	138.375	170.367	253.338	246.909	154.261	394.987
TKOv3_01634	AGPAT9	293.228	483.865	416.053	304.646	522.201	579.215	462.96	364.629	494.043	324.139	428.726	503.607	536.868	572.731
TKOv3_01632	AGPAT9	101.713	161.288	170.42	209.915	247.999	194.736	100.643	138.09	258.373	230.106	292.313	311.083	355.205	234.798
TKOv3_01637	AGPS	133.785	68.1636	120.912	75.3542	36.4979	39.9459	109.27	125.454	163.24	113.947	116.925	23.9295	95.398	326.962
TKOv3_01636	AGPS	231.833	423.382	278.003	289.575	275.138	303.589	213.747	251.811	273.507	382.772	372.428	163.156	235.45	183.23
TKOv3_01638	AGPS	145.697	147.848	126.625	228.216	173.131	207.719	181.158	199.463	225.941	207.98	194.875	159.892	158.32	216.146
TKOv3_01639	AGPS	164.024	221.772	158.043	251.898	229.282	168.771	259.756	159.751	248.643	241.169	171.057	171.857	85.2493	202.979
TKOv3_01643	AGR2	118.207	92.1648	220.879	47.3655	88.9051	196.733	164.863	108.306	44.3233	165.942	122.338	237.119	70.0262	224.923
TKOv3_01641	AGR2	285.897	317.777	355.12	452.125	248.934	559.242	411.2	305.964	441.071	351.796	299.891	482.94	494.243	434.486
TKOv3_01640	AGR2	87.052	145.928	52.3636	68.8953	94.5202	140.809	58.469	83.9369	167.564	209.087	119.09	72.8761	120.77	80.0946
TKOv3_01642	AGR2	210.757	288.975	390.347	329.405	245.191	285.613	316.308	201.268	407.558	421.492	172.14	114.209	264.882	192.008
TKOv3_01645	AGR3	137.45	192.97	221.831	209.915	160.029	227.691	284.677	175.997	203.239	302.014	243.594	300.206	263.867	239.187
TKOv3_01647	AGR3	82.4703	223.692	149.474	250.822	146.927	197.732	197.453	85.742	137.294	60.8453	53.0494	98.981	226.317	108.621
TKOv3_01644	AGR3	331.714	397.461	442.71	587.763	577.415	489.337	510.885	320.404	348.1	406.004	307.47	456.835	236.465	449.846
TKOv3_01646	AGR3	65.9762	81.6043	77.1173	13.9943	43.9846	78.8931	148.569	53.2503	50.8097	86.2897	99.6029	54.3852	216.168	42.7903
TKOv3_01648	AGRN	317.052	408.981	327.51	426.289	405.22	452.387	480.213	401.634	405.396	401.579	509.924	361.118	412.038	336.836
TKOv3_01649	AGRN	66.8926	81.6043	139.002	35.5241	26.2036	26.9635	40.2574	74.0089	21.6211	15.4879	34.6445	16.3156	63.937	16.4578
TKOv3_01651	AGRN	84.3029	49.9226	82.8297	128.102	57.0865	167.773	121.731	85.742	79.9982	71.9081	67.1237	94.6302	71.0411	185.424
TKOv3_01650	AGRN	282.232	242.893	252.297	242.21	233.025	255.654	176.366	292.425	163.24	170.367	303.139	197.962	418.128	309.407
TKOv3_01654	AGRP	210.757	223.692	220.879	202.38	247.999	118.839	161.988	216.611	124.322	191.386	163.479	76.1392	77.1303	234.798
TKOv3_01653	AGRP	240.996	245.773	143.762	175.468	217.116	197.732	117.897	300.548	325.398	306.439	138.578	174.033	216.168	261.13
TKOv3_01655	AGRP	230	131.527	153.283	163.626	95.456	146.801	171.573	180.51	94.052	185.855	167.809	196.874	274.016	139.343
TKOv3_01652	AGRP	208.008	68.1636	201.838	156.091	83.2901	69.9053	172.532	204.878	180.537	150.454	168.892	63.0868	129.904	58.1509
TKOv3_01657	AGT	202.51	269.774	329.415	233.598	279.817	226.693	275.092	193.145	359.992	350.69	441.717	474.239	590.656	397.181
TKOv3_01659	AGT	183.267	58.5631	137.097	157.167	71.1241	93.8728	132.274	198.561	151.348	55.3139	73.6196	63.0868	81.1898	97.6496
TKOv3_01656	AGT	125.538	124.807	134.241	72.1247	174.067	140.809	89.1413	172.387	73.5119	169.261	142.909	147.928	42.6247	51.5678
TKOv3_01658	AGT	243.745	105.606	120.912	118.414	81.4184	156.788	80.5147	279.79	60.5392	80.7583	61.7105	103.332	111.636	71.3171
TKOv3_01660	AGTPBP1	175.02	208.331	248.489	248.669	198.399	186.747	307.681	208.489	254.048	227.893	182.966	120.735	169.484	432.291
TKOv3_01662	AGTPBP1	301.475	434.903	451.279	377.847	469.793	322.563	282.76	268.959	356.749	297.589	346.445	390.486	179.632	132.76
TKOv3_01663	AGTPBP1	302.391	302.416	362.737	425.213	438.911	212.712	313.432	306.866	344.857	456.893	545.651	267.575	250.674	520.066
TKOv3_01661	AGTPBP1	77.8886	118.086	162.803	37.6771	72.0599	163.778	174.449	105.598	185.942	103.99	82.2807	53.2975	229.361	201.882
TKOv3_01664	AGTR1	138.367	152.648	182.797	212.068	140.377	166.774	109.27	167.874	241.076	167.048	254.421	166.419	61.9072	137.148
TKOv3_01666	AGTR1	120.04	116.166	84.7338	78.5837	117.916	158.785	126.523	137.187	192.428	120.584	147.239	141.401	299.387	97.6496
TKOv3_01665	AGTR1	208.008	301.456	343.696	165.779	189.04	176.76	175.407	185.925	245.4	278.782	247.925	181.646	422.187	208.465
TKOv3_01667	AGTR1	157.61	242.893	253.249	299.264	207.757	261.645	227.167	233.76	285.399	298.695	326.957	440.52	224.287	377.432
TKOv3_01670	AGTR2	216.255	312.016	244.681	247.592	224.602	157.786	212.789	197.658	365.397	316.395	359.437	112.033	126.859	265.519
TKOv3_01668	AGTR2	304.224	332.177	295.14	403.683	272.33	377.489	390.113	308.671	366.478	320.821	336.701	386.135	299.387	211.757
TKOv3_01669	AGTR2	227.251	289.935	121.864	141.02	124.467	331.551	300.013	131.772	159.996	257.763	198.123	239.295	179.632	190.91
TKOv3_01671	AGTR2	138.367	319.697	171.372	171.162	204.014	247.664	149.527	200.366	222.698	199.13	296.643	175.12	522.66	350.002
TKOv3_01674	AGTRAP	201.594	112.326	134.241	113.031	164.708	139.811	241.544	186.827	125.403	130.541	153.735	410.064	172.528	80.0946
TKOv3_01672	AGTRAP	344.542	164.169	328.463	289.575	160.029	369.499	245.378	375.46	378.37	351.796	270.66	339.363	572.388	216.146
TKOv3_01675	AGTRAP	157.61	105.606	111.392	161.473	68.3166	60.9175	134.191	175.997	171.888	100.671	159.148	158.805	74.0857	229.312
TKOv3_01673	AGTRAP	401.355	470.425	398.915	282.04	417.386	429.418	346.98	380.875	350.262	362.859	332.371	414.415	232.406	391.696
TKOv3_01678	AGXT	307.889	236.172	233.256	383.23	283.561	303.589	205.121	364.629	260.535	241.169	256.586	445.958	407.979	182.133
TKOv3_01676	AGXT	206.176	304.336	275.147	255.128	399.605	474.357	323.976	242.785	239.995	388.304	261.999	164.243	347.087	181.036
TKOv3_01679	AGXT	226.335	266.894	322.75	241.133	193.72	175.762	202.245	192.243	246.481	441.405	239.264	242.558	195.87	241.381
TKOv3_01677	AGXT	197.929	273.614	256.106	263.74	109.494	238.677	126.523	186.827	313.507	170.367	211.115	394.836	293.298	75.7059
TKOv3_01682	AGXT2	266.654	356.179	232.304	283.116	293.855	260.647	330.685	300.548	243.238	275.463	216.528	154.454	260.822	551.885
TKOv3_01681	AGXT2	401.355	491.546	495.074	306.799	724.343	494.33	726.55	434.125	417.288	359.54	542.403	231.681	528.749	389.501
TKOv3_01683	AGXT2	364.702	504.026	500.786	433.825	408.964	440.403	517.595	370.947	457.287	413.748	555.395	763.568	343.027	352.197
TKOv3_01680	AGXT2	352.79	301.456	319.894	388.612	389.311	510.309	271.258	352.896	327.56	351.796	384.337	221.892	246.614	363.169
TKOv3_01687	AHCTF1	154.861	264.014	336.079	150.708	163.773	235.681	218.54	166.069	159.996	184.748	208.95	221.892	65.9667	215.049
TKOv3_01686	AHCTF1	173.188	87.3646	64.7404	101.19	112.301	49.9323	85.3073	166.069	36.7559	90.7148	69.289	42.4204	132.948	288.56
TKOv3_01685	AHCTF1	109.044	40.3221	42.8429	19.3768	14.0377	43.9405	14.3776	101.085	10.8106	79.652	31.3966	4.35081	39.58	23.0409
TKOv3_01684	AHCTF1	62.3109	72.9638	76.1652	41.983	86.0976	59.9188	79.5562	57.7631	131.889	80.7583	58.4626	232.769	162.38	62.5396
TKOv3_01688	AHCY	276.734	69.1236	50.4595	68.8953	50.5355	58.9202	31.6308	296.938	143.781	74.1206	141.826	52.2098	178.618	64.734
TKOv3_01689	AHCY	224.502	133.447	229.448	86.1191	190.912	145.802	90.0998	201.268	85.4035	152.666	75.7848	28.2803	60.8924	133.857
TKOv3_01691	AHCY	254.742	32.6417	36.1785	47.3655	54.2789	9.98647	21.0872	289.718	102.7	82.9708	90.9418	29.368	88.2939	36.2072
TKOv3_01690	AHCY	193.347	257.293	373.21	298.187	92.6485	239.675	192.66	196.755	356.749	268.826	299.891	203.401	388.696	640.757
TKOv3_01692	AHCYL1	494.822	535.708	473.176	461.814	702.818	364.506	479.254	480.155	390.262	668.192	588.956	754.866	577.463	1047.81
TKOv3_01695	AHCYL1	404.104	456.984	258.01	333.711	282.625	421.429	305.764	476.545	315.669	422.598	482.858	364.381	447.559	420.222
TKOv3_01694	AHCYL1	310.638	414.742	224.687	318.641	215.244	405.451	392.03	317.697	406.477	389.41	401.66	381.784	603.849	309.407
TKOv3_01693	AHCYL1	114.542	151.688	87.59	87.1956	148.799	127.827	98.7264	99.2803	108.106	157.091	89.8592	75.0515	82.2047	310.504
TKOv3_01696	AHCYL2	197.012	273.614	249.441	306.799	299.47	232.685	347.939	232.857	377.289	393.835	351.858	393.749	448.574	252.353
TKOv3_01697	AHCYL2	530.559	413.782	452.231	493.032	698.139	404.452	336.437	526.185	438.909	400.473	313.966	262.137	238.495	340.128
TKOv3_01699	AHCYL2	222.67	266.894	290.38	294.958	151.607	249.662	462.001	231.955	249.724	269.932	225.189	246.909	573.403	432.291
TKOv3_01698	AHCYL2	166.773	136.327	170.42	191.615	208.693	236.679	161.029	191.34	171.888	153.773	133.165	269.75	103.517	184.327
TKOv3_01703	AHDC1	427.013	419.542	350.36	318.641	366.851	688.068	378.611	411.562	427.018	404.898	410.321	401.363	463.797	449.846
TKOv3_01700	AHDC1	379.363	521.307	349.408	303.57	518.457	364.506	499.383	395.316	467.017	555.352	409.238	544.939	437.41	707.685
TKOv3_01701	AHDC1	125.538	72.9638	102.823	46.289	102.943	157.786	73.8052	123.649	44.3233	51.9951	25.9834	9.78933	91.3386	71.3171
TKOv3_01702	AHDC1	150.279	340.818	369.401	185.156	203.078	283.616	388.196	215.709	178.374	268.826	293.396	254.523	250.674	329.156
TKOv3_01705	AHI1	270.319	206.411	149.474	109.802	156.286	143.805	210.872	184.12	159.996	179.217	105.016	131.612	42.6247	91.0665
TKOv3_01707	AHI1	413.268	497.306	347.504	463.967	490.382	522.292	389.155	421.49	547.015	834.134	612.775	839.707	528.749	644.048
TKOv3_01704	AHI1	153.028	103.685	111.392	82.8896	126.339	111.848	129.399	104.696	122.159	221.256	208.95	138.138	155.276	166.772
TKOv3_01706	AHI1	0	2.88015	0	10.7649	0	6.99053	0	1.8051	0	0	1.08264	7.61392	0	0
TKOv3_01711	AHNAK	193.347	376.34	252.297	276.658	255.485	245.667	423.661	200.366	182.699	372.816	234.933	324.136	161.365	346.711
TKOv3_01708	AHNAK	237.331	169.929	255.154	269.122	306.021	217.705	315.349	246.396	238.914	288.739	255.503	408.976	260.822	423.514
TKOv3_01709	AHNAK	170.439	314.896	314.182	327.252	214.308	264.641	238.669	156.141	188.104	255.55	178.636	189.26	280.105	255.644
TKOv3_01710	AHNAK	250.16	119.046	205.646	109.802	99.1994	53.9269	146.652	147.115	165.402	119.478	98.5203	53.2975	312.581	138.245
TKOv3_01713	AHNAK2	381.196	406.101	336.079	452.125	326.609	337.543	409.283	314.989	415.126	271.038	498.015	411.152	298.373	196.396
TKOv3_01712	AHNAK2	153.028	234.252	90.4462	261.587	132.89	207.719	261.673	148.018	214.049	206.874	212.198	125.086	394.786	127.274
TKOv3_01714	AHNAK2	174.104	122.886	173.276	97.9604	163.773	238.677	103.519	114.624	125.403	238.956	66.0411	199.05	128.889	186.522
TKOv3_01715	AHNAK2	174.104	305.296	245.633	250.822	254.549	160.782	292.345	185.022	250.805	294.27	223.024	221.892	278.075	130.565
TKOv3_01718	AHR	158.526	270.734	185.653	130.255	147.863	180.755	117.897	149.823	206.482	119.478	153.735	166.419	78.1452	145.926
TKOv3_01717	AHR	187.849	216.011	254.201	188.385	195.591	169.77	287.553	112.818	246.481	355.115	151.57	134.875	159.335	263.325
TKOv3_01719	AHR	117.291	136.327	141.858	163.626	183.425	146.801	79.5562	91.1573	111.349	152.666	179.718	180.559	156.29	119.593
TKOv3_01716	AHR	148.446	161.288	83.7817	269.122	228.346	188.744	250.171	159.751	119.997	212.405	244.677	150.103	240.525	134.954
TKOv3_01722	AHRR	99.8807	61.4432	47.6033	91.5015	13.1018	47.9351	28.7553	102.89	78.9172	77.4395	75.7848	8.70163	23.3421	15.3606
TKOv3_01721	AHRR	176.853	90.2447	141.858	157.167	22.4602	169.77	131.316	173.289	111.349	100.671	89.8592	90.2794	95.398	24.1381
TKOv3_01720	AHRR	230.917	159.368	254.201	277.734	141.312	293.602	178.283	222.929	225.941	300.908	236.016	360.03	312.581	173.355
TKOv3_01723	AHRR	124.622	68.1636	22.8496	79.6601	64.5732	73.8999	16.2946	94.7675	27.0264	89.6085	74.7022	188.173	79.1601	170.064
TKOv3_01724	AHSA1	286.813	408.021	226.592	454.278	394.926	298.595	336.437	262.641	279.994	297.589	386.503	158.805	175.573	142.634
TKOv3_01727	AHSA1	406.853	369.619	334.175	536.091	286.368	279.621	330.685	309.574	361.073	221.256	267.412	102.244	74.0857	119.593
TKOv3_01725	AHSA1	68.7252	118.086	135.193	96.884	176.874	82.8877	89.1413	60.4707	63.7824	141.604	50.8841	34.8065	52.7734	53.7621
TKOv3_01726	AHSA1	154.861	137.287	87.59	115.184	29.947	201.727	62.3031	78.5217	110.268	147.135	243.594	35.8942	150.201	26.3325
TKOv3_01730	AHSA2	170.439	178.569	164.707	118.414	124.467	60.9175	152.403	187.73	170.807	149.348	155.9	299.118	123.814	145.926
TKOv3_01729	AHSA2	177.769	65.2834	83.7817	152.861	114.173	101.862	127.482	158.848	108.106	117.265	84.446	79.4024	33.4908	153.606
TKOv3_01728	AHSA2	152.112	185.29	158.043	209.915	252.678	151.794	103.519	157.043	89.7277	241.169	164.561	149.015	216.168	75.7059
TKOv3_01731	AHSA2	169.522	81.6043	56.1719	68.8953	40.2413	90.8769	28.7553	227.442	39.9991	68.5892	113.677	10.877	10.1487	138.245
TKOv3_01734	AHSG	336.295	339.858	548.39	417.678	392.118	426.422	381.486	318.599	651.877	459.105	535.907	747.252	325.774	274.297
TKOv3_01732	AHSG	166.773	208.331	197.078	109.802	244.255	191.74	159.112	174.192	139.456	317.502	346.445	231.681	445.529	258.936
TKOv3_01733	AHSG	252.909	218.891	227.544	224.986	215.244	143.805	274.133	222.027	166.483	131.647	113.677	207.751	113.666	195.299
TKOv3_01735	AHSG	0	0	0	0	0	0	0	0	0	0	0	0	0	0
TKOv3_01737	AHSP	276.734	394.581	336.079	310.029	299.47	268.636	289.47	282.497	259.454	386.091	335.619	154.454	226.317	224.923
TKOv3_01739	AHSP	349.124	446.423	434.142	418.754	267.651	333.548	540.599	349.286	361.073	579.69	457.957	276.277	372.458	240.284
TKOv3_01738	AHSP	186.933	133.447	218.023	157.167	189.976	245.667	351.773	183.217	143.781	300.908	207.867	224.067	265.897	238.089
TKOv3_01736	AHSP	84.3029	184.33	134.241	169.009	95.456	75.8972	257.839	76.7166	158.915	65.2704	92.0244	65.2622	103.517	134.954
TKOv3_01741	AICDA	230.917	236.172	174.228	210.992	295.727	218.704	305.764	249.103	204.32	178.111	216.528	190.348	129.904	229.312
TKOv3_01740	AICDA	95.299	112.326	73.309	192.691	374.337	258.65	23.0042	108.306	38.9181	36.5072	68.2064	110.946	75.1006	84.4834
TKOv3_01743	AICDA	126.454	107.526	68.5487	114.108	101.071	164.777	116.938	94.7675	114.592	56.4202	67.1237	36.9819	31.4611	63.6368
TKOv3_01742	AICDA	128.287	117.126	178.036	213.145	227.41	125.83	69.0126	123.649	187.023	102.884	96.355	201.225	183.692	286.366
TKOv3_01744	AIDA	396.774	193.93	212.311	227.139	235.833	302.59	333.561	381.778	198.914	246.7	250.09	255.61	441.47	162.384
TKOv3_01746	AIDA	208.925	131.527	147.57	346.629	166.58	162.779	102.56	166.971	233.508	224.574	208.95	171.857	238.495	170.064
TKOv3_01747	AIDA	327.132	288.975	225.639	307.876	310.7	316.571	284.677	276.18	271.345	219.043	200.288	112.033	242.555	339.031
TKOv3_01745	AIDA	249.243	143.047	270.387	220.68	180.618	105.857	181.158	210.294	272.426	192.492	160.231	262.137	186.737	207.368
TKOv3_01751	AIF1	280.399	216.011	252.297	271.275	178.746	190.742	151.444	287.913	338.371	178.111	276.073	166.419	176.588	539.816
TKOv3_01748	AIF1	334.463	571.23	424.621	552.239	371.53	384.479	434.204	316.794	304.858	375.028	308.553	487.291	316.64	319.281
TKOv3_01750	AIF1	226.335	216.971	101.871	134.561	215.244	155.789	164.863	188.632	380.532	171.473	341.032	440.52	209.064	188.716
TKOv3_01749	AIF1	259.323	225.612	91.3983	160.397	151.607	143.805	260.714	250.006	61.6202	103.99	166.727	202.313	184.707	106.427
TKOv3_01753	AIF1L	386.694	571.23	569.335	455.355	600.811	536.273	392.989	389.901	250.805	375.028	386.503	522.098	281.12	403.765
TKOv3_01755	AIF1L	245.578	191.05	171.372	229.292	154.414	150.796	175.407	181.412	238.914	210.193	225.189	168.594	232.406	229.312
TKOv3_01754	AIF1L	144.781	224.652	182.797	230.369	375.273	169.77	182.117	147.115	219.455	268.826	198.123	264.312	278.075	37.3043
TKOv3_01752	AIF1L	250.16	555.869	357.977	236.827	336.904	251.659	275.092	213.904	248.643	299.801	219.776	411.152	302.432	144.829
TKOv3_01759	AIFM1	212.59	56.643	65.6925	97.9604	119.788	156.788	83.3903	265.349	69.1876	96.2462	17.3222	106.595	54.8031	44.9846
TKOv3_01756	AIFM1	184.184	102.725	22.8496	60.2834	19.6527	78.8931	24.9212	264.447	62.7013	63.0578	63.8758	16.3156	55.818	43.8875
TKOv3_01758	AIFM1	218.088	146.888	23.8016	65.6658	57.0865	75.8972	124.606	253.616	18.378	92.9273	28.1487	63.0868	139.038	88.8721
TKOv3_01757	AIFM1	263.905	146.888	60.9322	93.6545	74.8675	163.778	93.9339	290.62	38.9181	47.57	40.0577	0	60.8924	7.6803
TKOv3_01762	AIFM2	186.016	195.85	176.132	127.026	148.799	176.76	77.6392	210.294	82.1603	107.309	171.057	145.752	69.0114	118.496
TKOv3_01761	AIFM2	219.921	86.4045	98.0627	155.014	103.879	115.843	140.901	281.595	196.752	162.623	106.099	160.98	140.052	241.381
TKOv3_01760	AIFM2	154.861	70.0837	125.673	158.244	97.3277	248.663	197.453	207.586	142.7	195.811	200.288	255.61	143.097	186.522
TKOv3_01763	AIFM2	150.279	140.167	161.851	258.357	106.686	175.762	116.938	165.166	143.781	126.116	96.355	110.946	176.588	125.079
TKOv3_01767	AIFM3	256.574	167.049	142.81	171.162	161.901	388.474	91.0583	320.404	193.509	123.903	123.421	117.472	114.681	177.744
TKOv3_01764	AIFM3	289.562	452.184	304.661	333.711	410.835	462.374	382.445	247.298	365.397	318.608	324.792	353.504	317.655	297.338
TKOv3_01766	AIFM3	123.705	77.7641	182.797	75.3542	259.229	311.578	195.536	131.772	139.456	113.947	135.33	117.472	300.402	78.9974
TKOv3_01765	AIFM3	255.658	234.252	188.509	272.352	302.277	191.74	275.092	236.468	210.806	287.632	269.577	149.015	363.324	220.534
TKOv3_01770	AIG1	328.048	252.493	175.18	313.258	352.813	242.671	185.951	412.464	302.696	259.975	270.66	216.453	254.733	356.586
TKOv3_01769	AIG1	545.22	600.991	543.629	529.632	553.083	883.802	624.948	518.062	585.933	677.042	584.626	435.081	640.385	436.68
TKOv3_01771	AIG1	253.825	342.738	296.092	378.924	246.127	437.407	397.781	274.375	141.618	253.338	230.602	357.854	176.588	221.632
TKOv3_01768	AIG1	168.606	215.051	138.049	199.15	258.293	193.737	114.063	159.751	223.779	179.217	226.272	149.015	168.469	218.34
TKOv3_01774	AIM1	299.642	318.737	430.334	329.405	268.587	343.535	500.342	272.569	298.372	310.864	368.098	375.258	527.734	482.762
TKOv3_01773	AIM1	272.152	205.451	144.714	306.799	278.881	322.563	284.677	283.4	232.427	265.507	121.256	207.751	250.674	264.422
TKOv3_01772	AIM1	147.53	130.567	156.139	88.2721	167.516	147.8	152.403	148.018	87.5656	68.5892	155.9	75.0515	71.0411	286.366
TKOv3_01775	AIM1	65.9762	58.5631	33.3223	123.796	77.675	126.828	76.6807	58.6656	30.2696	86.2897	25.9834	50.0344	77.1303	25.2353
TKOv3_01777	AIM1L	91.6336	33.6018	79.0214	91.5015	29.0111	116.842	8.62658	102.89	116.754	43.1448	82.2807	130.524	33.4908	65.8312
TKOv3_01779	AIM1L	151.196	206.411	238.968	246.516	154.414	155.789	321.1	159.751	164.321	147.135	208.95	453.572	196.885	202.979
TKOv3_01776	AIM1L	230.917	175.689	106.631	115.184	152.542	172.766	138.025	164.264	100.538	63.0578	115.843	22.8418	23.3421	170.064
TKOv3_01778	AIM1L	213.506	196.81	105.679	162.55	107.622	299.594	183.075	187.73	174.05	168.154	139.661	274.101	184.707	60.3453
TKOv3_01780	AIM2	154.861	163.209	202.79	263.74	227.41	167.773	246.337	128.162	367.559	314.183	311.8	188.173	338.968	294.046
TKOv3_01781	AIM2	202.51	323.537	213.263	305.723	297.598	437.407	408.325	143.505	278.913	247.806	263.082	243.646	261.837	388.404
TKOv3_01783	AIM2	161.275	145.928	158.043	203.456	152.542	225.694	181.158	107.403	64.8634	131.647	115.843	154.454	304.462	89.9693
TKOv3_01782	AIM2	109.044	116.166	82.8297	90.425	81.4184	110.85	107.353	110.111	119.997	68.5892	113.677	38.0696	48.7139	66.9284
TKOv3_01786	AIMP1	367.451	437.783	652.165	504.873	441.718	642.13	466.794	337.553	424.855	335.202	456.874	538.413	641.4	525.552
TKOv3_01787	AIMP1	76.9723	190.09	123.768	146.402	188.105	207.719	241.544	70.3987	177.293	89.6085	150.487	67.4376	88.2939	157.995
TKOv3_01785	AIMP1	185.1	263.054	300.853	311.105	204.95	424.425	285.636	239.175	249.724	258.869	269.577	505.782	465.827	385.112
TKOv3_01784	AIMP1	50.3985	34.5618	42.8429	86.1191	40.2413	47.9351	72.8467	55.0554	69.1876	92.9273	225.189	51.1221	80.175	127.274
TKOv3_01791	AIMP2	384.861	301.456	444.615	384.306	389.311	280.62	350.814	311.379	354.587	515.526	267.412	316.522	492.213	413.639
TKOv3_01790	AIMP2	298.726	274.574	161.851	466.119	325.674	308.582	222.374	320.404	210.806	261.082	303.139	286.066	488.154	439.972
TKOv3_01789	AIMP2	80.6376	103.685	132.337	67.8188	82.3542	68.9066	57.5105	66.7885	84.3224	79.652	59.5452	67.4376	176.588	118.496
TKOv3_01788	AIMP2	104.462	116.166	54.2677	257.281	160.965	97.8674	62.3031	117.331	141.618	220.149	123.421	108.77	127.874	223.826
TKOv3_01793	AIP	360.12	428.182	435.094	449.972	361.236	265.64	294.262	371.85	289.723	394.941	449.296	375.258	296.343	271.005
TKOv3_01795	AIP	133.785	209.291	170.42	131.332	114.173	163.778	100.643	133.577	196.752	242.275	277.156	218.628	105.547	106.427
TKOv3_01794	AIP	258.407	219.851	299.901	342.323	447.333	278.622	300.013	218.417	277.832	201.343	413.569	307.82	179.632	279.783
TKOv3_01792	AIP	260.24	185.29	375.114	137.791	367.786	329.553	306.723	268.959	256.211	351.796	456.874	140.314	175.573	379.626
TKOv3_01798	AIPL1	205.259	217.931	258.962	240.057	284.496	351.524	235.793	174.192	243.238	136.072	115.843	165.331	212.108	163.481
TKOv3_01796	AIPL1	201.594	192.97	212.311	357.394	356.556	356.517	283.719	233.76	185.942	232.318	215.445	147.928	225.302	190.91
TKOv3_01799	AIPL1	299.642	224.652	280.859	346.629	240.512	340.539	211.83	255.421	337.29	327.458	320.462	365.468	469.886	430.097
TKOv3_01797	AIPL1	199.761	291.855	230.4	185.156	160.965	146.801	279.885	213.001	153.51	196.917	246.842	229.505	160.35	200.785
TKOv3_01801	AIRE	240.08	354.259	271.339	248.669	371.53	471.361	222.374	256.324	407.558	492.294	250.09	283.891	301.417	481.665
TKOv3_01802	AIRE	279.483	282.255	211.359	442.437	300.406	293.602	271.258	280.692	273.507	386.091	240.346	356.767	282.135	322.573
TKOv3_01800	AIRE	256.574	360.019	189.461	326.176	268.587	307.583	308.64	220.222	369.721	471.274	312.883	276.277	723.604	255.644
TKOv3_01803	AIRE	111.793	182.41	175.18	176.544	180.618	180.755	173.49	122.746	111.349	162.623	164.561	166.419	157.305	86.6777
TKOv3_01805	AJAP1	188.765	175.689	213.263	308.952	235.833	92.8742	181.158	171.484	144.862	161.517	269.577	130.524	158.32	93.2608
TKOv3_01807	AJAP1	503.985	353.298	359.881	580.227	445.461	474.357	461.043	460.299	505.935	413.748	237.098	530.799	459.737	340.128
TKOv3_01806	AJAP1	454.503	336.018	432.238	358.471	457.627	446.395	350.814	400.731	469.179	486.762	387.585	716.797	612.983	348.905
TKOv3_01804	AJAP1	164.941	141.127	232.304	216.374	104.814	175.762	114.063	222.027	109.187	98.4587	131	132.7	49.7288	97.6496
TKOv3_01808	AJUBA	407.77	633.633	460.8	529.632	308.828	589.202	407.366	332.138	367.559	355.115	425.478	381.784	433.351	488.248
TKOv3_01809	AJUBA	202.51	324.497	207.55	276.658	259.229	318.568	245.378	215.709	372.965	359.54	328.04	121.823	314.611	229.312
TKOv3_01811	AJUBA	105.379	90.2447	91.3983	54.9009	55.2148	72.9012	65.1786	98.3777	128.646	107.309	71.4543	42.4204	71.0411	193.105
TKOv3_01810	AJUBA	214.423	408.021	304.661	329.405	282.625	417.434	371.901	218.417	407.558	340.734	342.114	314.346	148.171	274.297
TKOv3_01815	AK1	214.423	209.291	168.516	194.844	125.403	311.578	152.403	271.667	224.86	280.995	287.982	262.137	187.751	126.176
TKOv3_01812	AK1	136.534	216.971	156.139	118.414	93.5843	102.861	178.283	121.844	96.2141	195.811	232.768	279.54	94.3832	185.424
TKOv3_01814	AK1	266.654	229.452	149.474	173.315	297.598	225.694	183.075	281.595	201.077	144.922	185.132	178.383	165.424	107.524
TKOv3_01813	AK1	62.3109	54.7229	59.028	169.009	59.894	132.82	25.8797	72.2038	78.9172	101.778	93.1071	155.542	173.543	80.0946
TKOv3_01816	AK2	142.948	166.089	133.289	187.309	130.082	206.72	217.581	165.166	113.511	74.1206	100.686	108.77	168.469	120.691
TKOv3_01818	AK2	155.777	76.804	97.1107	89.3485	83.2901	151.794	143.776	151.628	123.24	65.2704	85.5286	112.033	94.3832	110.816
TKOv3_01819	AK2	127.371	130.567	99.9669	146.402	74.8675	67.908	93.9339	151.628	207.563	90.7148	73.6196	100.069	214.138	207.368
TKOv3_01817	AK2	262.989	147.848	100.919	107.649	155.35	201.727	299.055	272.569	214.049	250.019	223.024	239.295	182.677	319.281
TKOv3_01822	AK3	220.837	140.167	233.256	204.533	107.622	110.85	200.328	264.447	387.018	318.608	201.371	117.472	444.514	63.6368
TKOv3_01821	AK3	153.028	144.008	181.844	73.2012	119.788	98.866	81.4732	149.823	205.401	215.724	141.826	22.8418	84.2344	139.343
TKOv3_01820	AK3	268.487	306.256	391.299	336.941	142.248	281.618	462.001	219.319	322.155	362.859	377.842	412.24	277.06	336.836
TKOv3_01823	AK3	178.686	267.854	274.195	186.233	218.987	119.838	131.316	170.582	290.804	153.773	205.702	225.155	189.781	463.013
TKOv3_01824	AK4	208.925	435.863	297.996	390.765	225.538	289.608	158.154	221.124	234.589	341.84	287.982	357.854	459.737	325.864
TKOv3_01825	AK4	226.335	227.532	325.606	258.357	185.297	367.502	152.403	278.887	211.887	296.482	217.611	147.928	262.852	230.409
TKOv3_01826	AK4	318.885	154.568	96.1586	165.779	252.678	307.583	153.361	313.184	167.564	204.661	132.082	177.296	330.849	163.481
TKOv3_01827	AK4	128.287	66.2435	110.44	125.949	88.9051	333.548	140.901	122.746	113.511	151.56	132.082	68.5253	54.8031	108.621
TKOv3_01830	AK5	193.347	310.096	326.558	254.051	253.614	240.674	265.507	223.832	169.726	196.917	244.677	282.803	183.692	252.353
TKOv3_01829	AK5	147.53	134.407	137.097	123.796	233.025	190.742	143.776	183.217	168.645	334.096	210.032	190.348	252.703	127.274
TKOv3_01828	AK5	240.996	168.009	242.777	152.861	117.916	169.77	181.158	268.959	254.048	275.463	246.842	175.12	239.51	343.419
TKOv3_01831	AK5	137.45	237.132	295.14	232.522	133.826	302.59	225.25	185.022	184.861	238.956	156.983	283.891	226.317	289.657
TKOv3_01833	AK7	216.255	355.219	269.434	390.765	375.273	337.543	392.03	251.811	384.856	360.647	291.23	445.958	363.324	335.739
TKOv3_01835	AK7	217.172	196.81	163.755	184.08	95.456	108.853	219.498	223.832	237.833	150.454	175.388	159.892	200.945	390.598
TKOv3_01834	AK7	265.738	269.774	192.317	173.315	144.12	162.779	172.532	193.145	187.023	138.285	241.429	112.033	118.74	85.5805
TKOv3_01832	AK7	110.877	107.526	161.851	163.626	222.731	72.9012	166.781	107.403	90.8088	91.8211	177.553	128.349	302.432	40.5959
TKOv3_01839	AK8	193.347	241.933	153.283	314.335	165.644	190.742	279.885	202.171	143.781	210.193	145.074	79.4024	172.528	239.187
TKOv3_01838	AK8	208.925	252.493	148.522	227.139	146.927	156.788	99.6849	249.103	140.537	192.492	291.23	349.153	261.837	114.107
TKOv3_01837	AK8	152.112	153.608	121.864	146.402	118.852	147.8	91.0583	111.013	60.5392	84.0771	90.9418	85.9286	88.2939	49.3734
TKOv3_01836	AK8	282.232	219.851	309.421	226.063	145.992	148.798	138.984	242.785	230.265	230.106	180.801	146.84	283.15	157.995
TKOv3_01841	AK9	197.012	186.25	234.208	136.714	198.399	207.719	240.586	185.925	184.861	257.763	219.776	321.96	218.198	234.798
TKOv3_01842	AK9	120.04	153.608	169.468	120.567	111.365	186.747	60.386	101.085	194.59	128.328	100.686	212.102	70.0262	142.634
TKOv3_01840	AK9	299.642	439.703	660.733	418.754	446.397	340.539	455.292	238.273	342.695	384.985	402.742	1299.81	304.462	448.749
TKOv3_01843	AK9	237.331	161.288	202.79	231.445	237.704	309.581	213.747	247.298	194.59	258.869	215.445	178.383	305.477	238.089
TKOv3_01846	AKAP1	268.487	129.607	182.797	152.861	291.047	90.8769	210.872	250.908	161.077	200.236	131	131.612	141.067	300.629
TKOv3_01847	AKAP1	159.443	96.9651	191.365	79.6601	92.6485	73.8999	130.357	149.823	64.8634	138.285	159.148	61.9991	152.231	65.8312
TKOv3_01845	AKAP1	211.674	111.366	135.193	177.621	180.618	207.719	228.125	192.243	218.374	129.435	173.222	329.574	120.77	165.675
TKOv3_01844	AKAP1	88.8846	96.9651	91.3983	44.136	166.58	39.9459	120.772	86.6446	107.025	30.9758	89.8592	108.77	112.651	102.038
TKOv3_01849	AKAP10	176.853	142.087	169.468	108.725	215.244	156.788	207.038	158.848	215.13	177.004	97.4376	164.243	137.008	281.977
TKOv3_01848	AKAP10	351.873	397.461	565.527	418.754	393.99	298.595	485.964	302.354	191.347	282.101	270.66	327.399	468.871	336.836
TKOv3_01851	AKAP10	257.491	340.818	338.935	400.454	470.729	449.391	513.761	215.709	282.156	289.845	299.891	163.156	296.343	545.302
TKOv3_01850	AKAP10	146.614	115.206	125.673	144.249	73.9316	258.65	174.449	153.433	208.644	126.116	113.677	80.4901	225.302	307.212
TKOv3_01854	AKAP11	280.399	515.547	354.168	412.295	234.897	170.769	490.756	320.404	296.21	349.584	429.808	202.313	299.387	278.685
TKOv3_01853	AKAP11	187.849	303.376	422.717	273.428	310.7	441.402	388.196	223.832	286.48	215.724	326.957	139.226	188.766	288.56
TKOv3_01855	AKAP11	282.232	553.949	401.772	307.876	415.514	370.498	450.499	298.743	248.643	344.052	290.148	241.47	323.744	283.074
TKOv3_01852	AKAP11	186.933	399.381	379.874	311.105	282.625	301.591	461.043	192.243	315.669	225.681	336.701	296.943	179.632	343.419
TKOv3_01858	AKAP12	257.491	342.738	252.297	356.318	150.671	440.403	169.656	277.985	328.641	389.41	395.164	495.993	160.35	378.529
TKOv3_01856	AKAP12	291.395	255.373	274.195	203.456	195.591	269.635	165.822	368.239	348.1	205.768	251.173	134.875	154.261	113.01
TKOv3_01859	AKAP12	305.14	189.13	286.572	266.969	281.689	326.558	253.046	300.548	313.507	267.719	331.288	499.256	380.577	325.864
TKOv3_01857	AKAP12	72.3906	83.5244	68.5487	31.2182	15.9093	21.9702	98.7264	55.0554	41.0802	30.9758	17.3222	90.2794	25.3718	3.29156
TKOv3_01860	AKAP13	148.446	138.247	256.106	155.014	244.255	202.725	219.498	144.408	159.996	147.135	141.826	134.875	127.874	164.578
TKOv3_01861	AKAP13	179.602	359.059	178.988	232.522	124.467	241.673	144.735	189.535	51.8907	85.1834	129.917	215.365	227.332	107.524
TKOv3_01862	AKAP13	120.956	87.3646	83.7817	97.9604	114.173	99.8647	158.154	83.9369	171.888	116.159	111.512	72.8761	157.305	308.309
TKOv3_01863	AKAP13	175.02	121.926	99.0148	136.714	144.12	254.655	140.901	166.069	92.9709	181.43	194.875	89.1917	99.4575	51.5678
TKOv3_01864	AKAP14	311.554	419.542	342.744	347.706	435.167	394.466	377.652	289.718	450.801	378.347	412.486	267.575	359.265	495.928
TKOv3_01866	AKAP14	188.765	242.893	175.18	297.111	116.98	286.612	179.241	194.048	105.944	167.048	244.677	152.278	302.432	159.092
TKOv3_01865	AKAP14	106.295	210.251	118.056	163.626	204.95	161.781	135.15	102.89	122.159	97.3525	88.7765	76.1392	146.142	132.76
TKOv3_01867	AKAP14	43.0678	47.0425	81.8776	97.9604	81.4184	114.844	30.6723	44.2248	46.4854	118.372	29.2313	19.5787	50.7436	51.5678
TKOv3_01868	AKAP2	364.702	413.782	353.216	545.78	374.337	355.518	364.233	399.829	381.613	587.434	577.047	381.784	725.634	220.534
TKOv3_01869	AKAP2	350.04	343.698	444.615	472.578	418.322	469.364	524.304	360.117	302.696	381.666	438.469	276.277	514.541	221.632
TKOv3_01870	AKAP3	179.602	136.327	204.694	159.32	196.527	187.746	163.905	163.361	208.644	143.816	173.222	66.3499	176.588	172.258
TKOv3_01873	AKAP3	303.307	247.693	304.661	459.661	261.1	209.716	316.308	299.646	397.829	350.69	238.181	401.363	457.708	334.642
TKOv3_01871	AKAP3	155.777	80.6442	122.816	45.2125	23.3961	34.9526	82.4317	148.92	150.267	102.884	98.5203	38.0696	51.7585	145.926
TKOv3_01872	AKAP3	16.4941	14.4008	0.952065	41.983	14.0377	9.98647	20.1287	16.2459	16.2159	19.913	11.909	1.0877	0	35.11
TKOv3_01874	AKAP4	204.343	236.172	387.491	393.995	436.103	165.775	487.881	167.874	326.479	298.695	322.627	265.4	317.655	308.309
TKOv3_01877	AKAP4	323.467	382.1	218.975	265.893	377.145	407.448	407.366	347.481	252.967	235.637	250.09	332.837	256.763	267.713
TKOv3_01876	AKAP4	344.542	606.752	461.752	391.842	491.318	424.425	504.176	331.235	317.831	555.352	394.081	342.627	252.703	408.153
TKOv3_01875	AKAP4	203.427	267.854	196.125	218.527	368.722	149.797	161.988	168.776	178.374	285.42	192.71	168.594	325.774	287.463
TKOv3_01878	AKAP5	161.275	239.052	119.96	237.904	123.531	169.77	168.698	186.827	248.643	252.231	189.462	122.91	60.8924	163.481
TKOv3_01879	AKAP5	246.494	264.974	253.249	102.266	179.682	124.831	161.029	339.358	311.344	198.024	297.726	292.592	319.685	382.918
TKOv3_01880	AKAP5	377.531	196.81	178.988	186.233	116.045	225.694	311.515	205.781	205.401	263.294	238.181	367.644	180.647	85.5805
TKOv3_01881	AKAP5	318.885	448.343	548.39	231.445	604.555	355.518	379.569	467.52	432.423	300.908	413.569	291.505	398.845	373.043
TKOv3_01882	AKAP6	300.558	274.574	278.955	361.7	335.032	343.535	356.565	293.328	379.451	429.236	352.941	277.364	261.837	208.465
TKOv3_01884	AKAP6	306.056	255.373	306.565	216.374	287.304	171.767	170.615	256.324	262.697	222.362	309.635	192.524	363.324	409.251
TKOv3_01883	AKAP6	150.279	153.608	168.516	206.686	116.045	123.832	181.158	160.654	108.106	139.391	168.892	139.226	196.885	186.522
TKOv3_01885	AKAP6	5.49802	6.72035	9.52065	15.0708	1.87169	1.99729	38.3403	5.41529	15.1348	0	28.1487	14.1401	0	0
TKOv3_01889	AKAP7	339.961	215.051	274.195	202.38	169.388	296.598	300.013	314.087	403.234	241.169	290.148	188.173	413.053	228.215
TKOv3_01888	AKAP7	150.279	141.127	162.803	251.898	204.95	304.587	168.698	178.704	203.239	173.686	213.28	194.699	177.603	168.967
TKOv3_01887	AKAP7	89.801	134.407	158.043	173.315	237.704	188.744	143.776	82.1318	144.862	206.874	61.7105	119.647	231.391	132.76
TKOv3_01886	AKAP7	114.542	163.209	91.3983	65.6658	72.9958	160.782	76.6807	108.306	228.103	207.98	121.256	102.244	254.733	62.5396
TKOv3_01891	AKAP8	311.554	453.144	357.024	332.635	374.337	310.579	309.598	297.841	246.481	282.101	309.635	564.518	654.593	426.806
[truncated: 68,682 more rows]
