# Supplementary material for: TDP1-independent pathways in the process and repair of TOP1-induced DNA damage
Source: Nat Commun. 2022 Jul 22;13:4240. doi: 10.1038/s41467-022-31801-7 (PMC9307636; doi:10.1038/s41467-022-31801-7)
Supplement: Supplementary file 5 — Supplementary Data 3 [file 41467_2022_31801_MOESM5_ESM.xlsx]

## Sheet: WT_CPT
GENE	sumZ	numObs	normZ	pval_synth	rank_synth	fdr_synth	pval_supp	rank_supp	fdr_supp
ABCC4	-93.33	12	-22.27	3.56e-110	1	6.31e-106	1	17711	1
POLE3	-42.1	12	-9.88	2.47e-23	2	2.19e-19	1	17710	1
EME1	-41.63	12	-9.77	7.6e-23	3	4.49e-19	1	17709	1
POLE4	-41.12	12	-9.65	2.54e-22	4	1.12e-18	1	17708	1
FANCF	-36.32	12	-8.49	1.08e-17	5	3.82e-14	1	17707	1
C17orf70	-35.47	12	-8.28	6.14e-17	6	1.81e-13	1	17706	1
PARP1	-31.68	12	-7.36	8.89e-14	7	2.25e-10	1	17705	1
STRA13	-27.89	12	-6.45	5.71e-11	8	1.26e-07	1	17704	1
USP37	-27.83	12	-6.43	6.24e-11	9	1.23e-07	1	17703	1
KPNA4	-27.5	12	-6.35	1.06e-10	10	1.87e-07	1	17702	1
RAD51B	-27.33	12	-6.31	1.39e-10	11	2.24e-07	1	17701	1
TDP1	-27.27	12	-6.3	1.51e-10	12	2.23e-07	1	17700	1
SIAH1	-27.16	12	-6.27	1.79e-10	13	2.44e-07	1	17699	1
TSC1	-27.02	12	-6.24	2.24e-10	14	2.83e-07	1	17698	1
XRCC1	-26	12	-5.99	1.05e-09	15	1.24e-06	1	17697	1
FANCG	-24.08	12	-5.53	1.63e-08	16	1.8e-05	1	17696	1
RAD54L	-23.55	12	-5.4	3.37e-08	17	3.51e-05	1	17695	1
WAC	-22.41	12	-5.12	1.51e-07	18	0.000148	1	17694	1
PDS5A	-21.51	12	-4.9	4.68e-07	19	0.000436	1	17693	1
ETAA1	-21.29	12	-4.85	6.1e-07	20	0.00054	1	17692	1
SFR1	-20.55	12	-4.67	1.49e-06	21	0.00126	1	17691	1
KIAA1524	-20.38	12	-4.63	1.81e-06	22	0.00146	1	17690	1
C15orf41	-20.1	12	-4.56	2.51e-06	23	0.00193	1	17689	1
FANCD2	-19.87	12	-4.51	3.26e-06	24	0.00241	1	17688	1
MCM9	-19.35	12	-4.38	5.89e-06	25	0.00417	1	17687	1
PDS5B	-19.34	12	-4.38	5.92e-06	26	0.00403	1	17686	1
RTF1	-18.78	12	-4.24	1.1e-05	27	0.00723	1	17685	1
XRCC2	-18.67	12	-4.22	1.23e-05	28	0.00777	1	17684	1
SLC20A1	-18.61	12	-4.2	1.32e-05	29	0.00807	1	17683	1
BRCA2	-18.59	12	-4.2	1.35e-05	30	0.00794	1	17682	1
RAD51D	-18.43	12	-4.16	1.6e-05	31	0.00911	1	17681	1
MCM8	-18.15	12	-4.09	2.14e-05	32	0.0119	1	17680	1
FANCA	-17.97	12	-4.05	2.57e-05	33	0.0138	1	17679	1
HMGCR	-17.85	12	-4.02	2.9e-05	34	0.0151	1	17678	1
XRCC6	-17.82	12	-4.01	3.02e-05	35	0.0153	1	17677	1
MCM4	-17.71	12	-3.99	3.37e-05	36	0.0166	1	17676	1
ADSL	-17.7	12	-3.98	3.4e-05	37	0.0163	1	17675	1
HSP90AB1	-17.68	12	-3.98	3.46e-05	38	0.0161	1	17674	1
MMS22L	-14.25	8	-3.92	4.37e-05	39	0.0199	1	17673	1
HMGCS1	-17.3	12	-3.89	5.07e-05	40	0.0224	1	17672	1
HSP90AA1	-17.3	12	-3.89	5.09e-05	41	0.022	1	17671	1
NAA20	-17.08	12	-3.83	6.29e-05	42	0.0265	1	17670	1
RHNO1	-16.8	12	-3.77	8.32e-05	43	0.0343	1	17669	1
CABIN1	-16.67	12	-3.74	9.37e-05	44	0.0377	1	17668	1
RABGEF1	-16.64	12	-3.73	9.69e-05	45	0.0382	1	17667	1
AUNIP	-16.19	12	-3.62	0.000148	46	0.0571	1	17666	1
MUS81	-15.93	12	-3.56	0.000188	47	0.071	1	17665	1
RAD54B	-14.62	11	-3.4	0.000341	48	0.126	1	17664	1
CA9	-15.05	12	-3.34	0.000416	49	0.15	1	17663	1
SOAT2	-15.02	12	-3.34	0.000424	50	0.15	1	17662	1
FANCB	-14.97	12	-3.32	0.000443	51	0.154	1	17661	1
KDSR	-14.97	12	-3.32	0.000444	52	0.151	1	17660	1
SEMA4F	-14.81	12	-3.29	0.000509	53	0.17	0.999	17659	1
STK11	-14.81	12	-3.28	0.000512	54	0.168	0.999	17658	1
PRDM12	-14.65	12	-3.25	0.000583	55	0.188	0.999	17657	1
ROBO3	-14.64	12	-3.24	0.000591	56	0.187	0.999	17656	1
HSPA4	-14.56	12	-3.22	0.000632	57	0.196	0.999	17655	1
APOL6	-14.53	12	-3.22	0.000646	58	0.197	0.999	17654	1
FANCM	-14.52	12	-3.22	0.000652	59	0.196	0.999	17653	1
USP20	-14.51	12	-3.21	0.000661	60	0.195	0.999	17652	1
UBE2T	-14.48	12	-3.2	0.000676	61	0.196	0.999	17651	1
UIMC1	-14.45	12	-3.2	0.000693	62	0.198	0.999	17650	1
PHAX	-13.17	10	-3.19	0.000706	63	0.198	0.999	17649	1
ATP12A	-14.4	12	-3.19	0.00072	64	0.199	0.999	17648	1
MATR3	-14.37	12	-3.18	0.000744	65	0.203	0.999	17647	1
G3BP1	-14.31	12	-3.16	0.00078	66	0.209	0.999	17646	1
RFXAP	-14.21	12	-3.14	0.000849	67	0.225	0.999	17645	1
PAGE4	-14.15	12	-3.13	0.000887	68	0.231	0.999	17644	1
STXBP1	-13.97	12	-3.08	0.00103	69	0.264	0.999	17643	1
PDCD10	-13.84	12	-3.05	0.00115	70	0.29	0.999	17642	1
KPNA2	-13.66	12	-3.01	0.00132	71	0.329	0.999	17641	1
FAM49B	-13.66	12	-3.01	0.00132	72	0.325	0.999	17640	1
LacZ	-61.62	247	-2.99	0.00141	73	0.341	0.999	17639	1
RSBN1L	-13.55	12	-2.98	0.00144	74	0.345	0.999	17638	1
MPP4	-13.55	12	-2.98	0.00144	75	0.341	0.999	17637	1
GNPAT	-12.35	10	-2.97	0.00147	76	0.342	0.999	17636	1
GUSB	-13.51	12	-2.97	0.00149	77	0.343	0.999	17635	1
DUSP1	-13.45	12	-2.96	0.00156	78	0.354	0.998	17634	1
LSM2	-13.27	12	-2.91	0.0018	79	0.403	0.998	17633	1
BRE	-13.18	12	-2.89	0.00192	80	0.426	0.998	17632	1
SART1	-13.16	12	-2.89	0.00195	81	0.427	0.998	17631	1
USP1	-13.15	12	-2.88	0.00197	82	0.426	0.998	17630	1
KCTD7	-13.14	12	-2.88	0.00198	83	0.423	0.998	17629	1
NR2C2	-13.13	12	-2.88	0.002	84	0.421	0.998	17628	1
CAB39	-13.04	12	-2.86	0.00214	85	0.445	0.998	17627	1
DHDDS	-13	12	-2.85	0.00221	86	0.456	0.998	17626	1
MGEA5	-12.99	12	-2.84	0.00223	87	0.453	0.998	17625	1
SNX11	-12.98	12	-2.84	0.00225	88	0.452	0.998	17624	1
INTS12	-12.89	12	-2.82	0.00239	89	0.476	0.998	17623	1
TOX2	-12.89	12	-2.82	0.0024	90	0.472	0.998	17622	1
LAMC3	-12.87	12	-2.81	0.00244	91	0.476	0.998	17621	1
RBBP8	-12.86	12	-2.81	0.00246	92	0.473	0.998	17620	1
HELQ	-12.8	12	-2.8	0.00257	93	0.489	0.997	17619	1
AP2S1	-12.74	12	-2.78	0.00269	94	0.506	0.997	17618	1
C5orf60	-12.73	12	-2.78	0.00271	95	0.506	0.997	17617	1
MSH2	-12.72	12	-2.78	0.00272	96	0.503	0.997	17616	1
OIT3	-12.69	12	-2.77	0.00278	97	0.507	0.997	17615	1
SMYD3	-12.69	12	-2.77	0.00278	98	0.503	0.997	17614	1
SIM1	-12.69	12	-2.77	0.00279	99	0.499	0.997	17613	1
GPR137	-12.68	12	-2.77	0.0028	100	0.496	0.997	17612	1
TCP1	-10.98	9	-2.77	0.00281	101	0.492	0.997	17611	1
TSC2	-12.68	12	-2.77	0.00281	102	0.487	0.997	17610	1
RUNX1	-12.65	12	-2.76	0.00286	103	0.493	0.997	17609	1
PRKAR1A	-12.62	12	-2.76	0.00293	104	0.499	0.997	17608	1
BRD2	-12.62	12	-2.76	0.00293	105	0.494	0.997	17607	1
CDK13	-12.61	12	-2.75	0.00296	106	0.495	0.997	17606	1
CD74	-12.61	12	-2.75	0.00297	107	0.491	0.997	17605	1
RAD51AP1	-12.57	12	-2.74	0.00304	108	0.498	0.997	17604	1
SP7	-12.55	12	-2.74	0.00308	109	0.501	0.997	17603	1
SPIDR	-12.53	12	-2.73	0.00313	110	0.505	0.997	17602	1
ZNF281	-12.53	12	-2.73	0.00314	111	0.502	0.997	17601	1
RECQL5	-12.49	12	-2.72	0.00322	112	0.51	0.997	17600	1
SNRNP70	-12.44	12	-2.71	0.00335	113	0.525	0.997	17599	1
PSMC3IP	-12.42	12	-2.71	0.00341	114	0.53	0.997	17598	1
CNOT1	-12.41	12	-2.7	0.00342	115	0.526	0.997	17597	1
DYNC1LI1	-12.4	12	-2.7	0.00345	116	0.527	0.997	17596	1
RPRD1B	-12.39	12	-2.7	0.00347	117	0.526	0.997	17595	1
ATN1	-12.35	12	-2.69	0.00358	118	0.538	0.996	17594	1
MMP21	-12.31	12	-2.68	0.00368	119	0.547	0.996	17593	1
WNK1	-12.28	12	-2.67	0.00377	120	0.556	0.996	17592	1
DBI	-12.25	12	-2.67	0.00383	121	0.561	0.996	17591	1
SETD1A	-12.25	12	-2.67	0.00383	122	0.557	0.996	17590	1
HOXC5	-12.24	12	-2.66	0.00386	123	0.555	0.996	17589	1
NKTR	-12.24	12	-2.66	0.00387	124	0.553	0.996	17588	1
HIRA	-12.24	12	-2.66	0.00388	125	0.549	0.996	17587	1
RALGAPB	-12.2	12	-2.65	0.00397	126	0.559	0.996	17586	1
PNKP	-12.19	12	-2.65	0.004	127	0.558	0.996	17585	1
N4BP2L2	-12.18	12	-2.65	0.00405	128	0.561	0.996	17584	1
PRRC2B	-12.17	12	-2.65	0.00406	129	0.558	0.996	17583	1
PAPD4	-12.17	12	-2.65	0.00407	130	0.554	0.996	17582	1
RNF175	-12.14	12	-2.64	0.00415	131	0.562	0.996	17581	1
TMCO6	-12.13	12	-2.64	0.0042	132	0.563	0.996	17580	1
FGFR1OP	-12.12	12	-2.63	0.00421	133	0.56	0.996	17579	1
FIGLA	-12.06	12	-2.62	0.00439	134	0.58	0.996	17578	1
FAM163B	-12.04	12	-2.61	0.00447	135	0.586	0.996	17577	1
BIRC6	-12.02	12	-2.61	0.00451	136	0.588	0.995	17576	1
PPM1H	-11.93	12	-2.59	0.00481	137	0.622	0.995	17575	1
CDK5	-11.91	12	-2.58	0.00488	138	0.626	0.995	17574	1
LRRC28	-11.91	12	-2.58	0.0049	139	0.625	0.995	17573	1
COPS3	-11.88	12	-2.58	0.00501	140	0.634	0.995	17572	1
MAX	-11.87	12	-2.57	0.00502	141	0.631	0.995	17571	1
TRIM54	-11.87	12	-2.57	0.00504	142	0.628	0.995	17570	1
LMNA	-11.34	11	-2.57	0.00511	143	0.633	0.995	17569	1
RSRC2	-11.84	12	-2.57	0.00514	144	0.632	0.995	17568	1
BRCC3	-11.83	12	-2.56	0.00516	145	0.631	0.995	17567	1
PVALB	-11.79	12	-2.55	0.00533	146	0.647	0.995	17566	1
NCOA5	-11.77	12	-2.55	0.00539	147	0.649	0.995	17565	1
CHCHD5	-11.77	12	-2.55	0.0054	148	0.646	0.995	17564	1
ANKRD32	-11.77	12	-2.55	0.00541	149	0.643	0.995	17563	1
CDYL	-11.74	12	-2.54	0.0055	150	0.65	0.994	17562	1
XPO6	-11.74	12	-2.54	0.00552	151	0.647	0.994	17561	1
CYSTM1	-11.73	12	-2.54	0.00554	152	0.645	0.994	17560	1
POR	-11.7	12	-2.53	0.00566	153	0.656	0.994	17559	1
ESCO2	-11.7	12	-2.53	0.00568	154	0.653	0.994	17558	1
NIPBL	-11.69	12	-2.53	0.0057	155	0.651	0.994	17557	1
RANBP9	-11.69	12	-2.53	0.00571	156	0.648	0.994	17556	1
LCN15	-11.67	12	-2.53	0.00578	157	0.652	0.994	17555	1
RHBDD2	-11.66	12	-2.52	0.00581	158	0.651	0.994	17554	1
C9orf96	-11.61	12	-2.51	0.00601	159	0.67	0.994	17553	1
APBB3	-11.61	12	-2.51	0.00602	160	0.667	0.994	17552	1
KIFC1	-11.61	12	-2.51	0.00603	161	0.664	0.994	17551	1
NANP	-11.58	12	-2.5	0.00613	162	0.67	0.994	17550	1
SPI1	-11.54	12	-2.49	0.00633	163	0.688	0.994	17549	1
FBLN7	-11.54	12	-2.49	0.00633	164	0.684	0.994	17548	1
POMT1	-11.53	12	-2.49	0.00635	165	0.681	0.994	17547	1
RFT1	-11.5	12	-2.48	0.0065	166	0.694	0.993	17546	1
C14orf142	-9.94	9	-2.48	0.00658	167	0.698	0.993	17545	1
ZNF789	-11.48	12	-2.48	0.00659	168	0.695	0.993	17544	1
CLPSL1	-11.47	12	-2.48	0.00661	169	0.692	0.993	17543	1
RIPPLY2	-11.47	12	-2.48	0.00662	170	0.69	0.993	17542	1
ZNF689	-11.44	12	-2.47	0.00677	171	0.701	0.993	17541	1
LBP	-11.43	12	-2.47	0.0068	172	0.7	0.993	17540	1
METTL23	-11.43	12	-2.47	0.00681	173	0.697	0.993	17539	1
ZER1	-11.41	12	-2.46	0.00689	174	0.701	0.993	17538	1
SMC5	-11.41	12	-2.46	0.0069	175	0.698	0.993	17537	1
ASPM	-11.4	12	-2.46	0.00697	176	0.701	0.993	17536	1
BLM	-11.39	12	-2.46	0.007	177	0.7	0.993	17535	1
ACTL6A	-9.86	9	-2.46	0.007	178	0.697	0.993	17534	1
FAM175A	-11.37	12	-2.45	0.00709	179	0.701	0.993	17533	1
BRD9	-11.37	12	-2.45	0.00711	180	0.7	0.993	17532	1
ZCCHC14	-11.35	12	-2.45	0.00717	181	0.702	0.993	17531	1
POLR3E	-11.35	12	-2.45	0.00717	182	0.698	0.993	17530	1
PAK6	-11.33	12	-2.44	0.00729	183	0.705	0.993	17529	1
C16orf54	-11.31	12	-2.44	0.00739	184	0.711	0.993	17528	1
KCNJ5	-11.3	12	-2.44	0.00744	185	0.712	0.993	17527	1
VPS25	-10.81	11	-2.43	0.00748	186	0.713	0.993	17526	1
ZNF70	-11.27	12	-2.43	0.00757	187	0.717	0.992	17525	1
NEK6	-11.26	12	-2.43	0.00764	188	0.72	0.992	17524	1
RNF20	-11.23	12	-2.42	0.00778	189	0.729	0.992	17523	1
PPP3CC	-11.22	12	-2.42	0.00783	190	0.73	0.992	17522	1
DNASE1	-11.21	12	-2.41	0.00789	191	0.732	0.992	17521	1
RANBP1	-11.2	12	-2.41	0.00795	192	0.733	0.992	17520	1
OPRK1	-11.19	12	-2.41	0.00798	193	0.732	0.992	17519	1
PHF8	-11.18	12	-2.41	0.00805	194	0.735	0.992	17518	1
DLEU7	-11.15	12	-2.4	0.00822	195	0.746	0.992	17517	1
SLC12A2	-11.14	12	-2.4	0.00827	196	0.747	0.992	17516	1
PCBP1	-11.12	12	-2.39	0.00835	197	0.751	0.992	17515	1
PPIE	-11.1	12	-2.39	0.0085	198	0.761	0.991	17514	1
RAPGEF1	-11.09	12	-2.39	0.00851	199	0.757	0.991	17513	1
DNAJC25	-11.09	12	-2.39	0.00852	200	0.755	0.991	17512	1
C16orf3	-11.09	12	-2.38	0.00856	201	0.754	0.991	17511	1
PRRT1	-9.59	9	-2.38	0.00863	202	0.757	0.991	17510	1
KIF27	-11.07	12	-2.38	0.00864	203	0.754	0.991	17509	1
PPAPDC3	-11.06	12	-2.38	0.00873	204	0.758	0.991	17508	1
FBXO5	-11.05	12	-2.38	0.00875	205	0.756	0.991	17507	1
FZD1	-11.05	12	-2.38	0.00875	206	0.752	0.991	17506	1
CNOT4	-11.05	12	-2.38	0.00875	207	0.749	0.991	17505	1
MRP63	-11.05	12	-2.37	0.00879	208	0.748	0.991	17504	1
TMEM208	-11.04	12	-2.37	0.0088	209	0.746	0.991	17503	1
TBC1D4	-11.03	12	-2.37	0.0089	210	0.751	0.991	17502	1
WDR62	-11.02	12	-2.37	0.00891	211	0.748	0.991	17501	1
POLQ	-11.02	12	-2.37	0.00892	212	0.745	0.991	17500	1
PNPLA7	-11.02	12	-2.37	0.00894	213	0.743	0.991	17499	1
BDKRB2	-11.02	12	-2.37	0.00896	214	0.742	0.991	17498	1
GEN1	-11.01	12	-2.37	0.00901	215	0.742	0.991	17497	1
TMEM214	-10.96	12	-2.35	0.00931	216	0.763	0.991	17496	1
YIF1A	-10.96	12	-2.35	0.00931	217	0.76	0.991	17495	1
HSF1	-10.94	12	-2.35	0.00939	218	0.763	0.991	17494	1
RNF38	-10.94	12	-2.35	0.00942	219	0.762	0.991	17493	1
TDP2	-10.93	12	-2.35	0.00946	220	0.762	0.991	17492	1
TRPC4	-10.92	12	-2.35	0.00951	221	0.762	0.99	17491	1
ATP2A1	-10.92	12	-2.34	0.00953	222	0.76	0.99	17490	1
NF1	-10.91	12	-2.34	0.00962	223	0.764	0.99	17489	1
EWSR1	-10.91	12	-2.34	0.00962	224	0.76	0.99	17488	1
NCF1	-10.91	12	-2.34	0.00962	225	0.757	0.99	17487	1
SPG20OS	-7.68	6	-2.33	0.00988	226	0.774	0.99	17486	1
BCLAF1	-9.92	10	-2.33	0.00989	227	0.772	0.99	17485	1
RNASEH2B	-10.86	12	-2.33	0.0099	228	0.769	0.99	17484	1
STYXL1	-10.85	12	-2.33	0.01	229	0.774	0.99	17483	1
KCTD14	-10.84	12	-2.32	0.0101	230	0.775	0.99	17482	1
XRCC4	-10.83	12	-2.32	0.0101	231	0.774	0.99	17481	1
SPO11	-10.83	12	-2.32	0.0101	232	0.771	0.99	17480	1
WAPAL	-10.81	12	-2.32	0.0102	233	0.777	0.99	17479	1
INTS6	-10.79	12	-2.31	0.0103	234	0.783	0.99	17478	1
PLCG1	-10.79	12	-2.31	0.0104	235	0.782	0.99	17477	1
MKLN1	-10.76	12	-2.31	0.0105	236	0.791	0.989	17476	1
SEC16A	-10.76	12	-2.31	0.0106	237	0.789	0.989	17475	1
POP1	-9.32	9	-2.31	0.0106	238	0.786	0.989	17474	1
UBASH3A	-10.76	12	-2.31	0.0106	239	0.783	0.989	17473	1
SLX4	-9.82	10	-2.31	0.0106	240	0.78	0.989	17472	1
GYLTL1B	-10.75	12	-2.3	0.0107	241	0.783	0.989	17471	1
DCAF15	-10.75	12	-2.3	0.0107	242	0.78	0.989	17470	1
ADAT2	-9.31	9	-2.3	0.0107	243	0.778	0.989	17469	1
MBTPS2	-9.81	10	-2.3	0.0107	244	0.775	0.989	17468	1
EPC1	-10.73	12	-2.3	0.0108	245	0.781	0.989	17467	1
KCNRG	-10.71	12	-2.29	0.0109	246	0.785	0.989	17466	1
SERP2	-10.71	12	-2.29	0.0109	247	0.783	0.989	17465	1
FAM83H	-9.26	9	-2.29	0.011	248	0.788	0.989	17464	1
FATE1	-10.68	12	-2.29	0.0111	249	0.79	0.989	17463	1
USP34	-10.68	12	-2.29	0.0111	250	0.789	0.989	17462	1
ZDHHC24	-10.67	12	-2.28	0.0112	251	0.791	0.989	17461	1
KCNIP4	-10.67	12	-2.28	0.0112	252	0.789	0.989	17460	1
C14orf39	-10.66	12	-2.28	0.0112	253	0.787	0.989	17459	1
VLDLR	-10.66	12	-2.28	0.0113	254	0.785	0.989	17458	1
TPM2	-10.66	12	-2.28	0.0113	255	0.783	0.989	17457	1
YWHAG	-10.65	12	-2.28	0.0113	256	0.785	0.989	17456	1
PTPN23	-9.71	10	-2.28	0.0114	257	0.787	0.989	17455	1
ST6GALNAC6	-10.64	12	-2.28	0.0114	258	0.786	0.989	17454	1
LRRC2	-10.64	12	-2.28	0.0114	259	0.783	0.989	17453	1
PRM2	-10.63	12	-2.27	0.0115	260	0.781	0.989	17452	1
KLHL9	-10.63	12	-2.27	0.0115	261	0.781	0.988	17451	1
PDE10A	-10.61	12	-2.27	0.0116	262	0.787	0.988	17450	1
SBK1	-10.6	12	-2.27	0.0117	263	0.787	0.988	17449	1
RELL1	-10.57	12	-2.26	0.0119	264	0.798	0.988	17448	1
DOLPP1	-10.57	12	-2.26	0.0119	265	0.798	0.988	17447	1
CAPSL	-10.55	12	-2.26	0.0121	266	0.803	0.988	17446	1
BICD2	-10.55	12	-2.25	0.0121	267	0.801	0.988	17445	1
RPL28	-10.55	12	-2.25	0.0121	268	0.799	0.988	17444	1
TYW1	-10.54	12	-2.25	0.0121	269	0.799	0.988	17443	1
NBEA	-9.13	9	-2.25	0.0122	270	0.799	0.988	17442	1
ELOF1	-10.07	11	-2.25	0.0123	271	0.804	0.988	17441	1
GPBP1	-10.52	12	-2.25	0.0123	272	0.802	0.988	17440	1
NAA50	-10.51	12	-2.24	0.0124	273	0.803	0.988	17439	1
HORMAD1	-10.51	12	-2.24	0.0124	274	0.801	0.988	17438	1
SCAP	-10.5	12	-2.24	0.0125	275	0.805	0.988	17437	1
ARHGAP21	-10.49	12	-2.24	0.0126	276	0.806	0.987	17436	1
MCM2	-10.46	12	-2.23	0.0128	277	0.817	0.987	17435	1
PCDHA8	-10.45	12	-2.23	0.0129	278	0.82	0.987	17434	1
C16orf98	-10.45	12	-2.23	0.0129	279	0.818	0.987	17433	1
RLIM	-10.44	12	-2.23	0.0129	280	0.819	0.987	17432	1
ZMYM5	-10.43	12	-2.23	0.013	281	0.819	0.987	17431	1
DOCK8	-10.43	12	-2.23	0.013	282	0.818	0.987	17430	1
DBF4	-10.43	12	-2.23	0.013	283	0.815	0.987	17429	1
PTBP1	-10.41	12	-2.22	0.0132	284	0.825	0.987	17428	1
NECAB3	-10.4	12	-2.22	0.0133	285	0.824	0.987	17427	1
HELZ2	-10.39	12	-2.22	0.0133	286	0.826	0.987	17426	1
ADD2	-10.39	12	-2.22	0.0134	287	0.824	0.987	17425	1
ACTR1B	-10.38	12	-2.21	0.0134	288	0.826	0.987	17424	1
NCAPH2	-10.38	12	-2.21	0.0135	289	0.825	0.987	17423	1
SH3PXD2B	-10.38	12	-2.21	0.0135	290	0.822	0.987	17422	1
RPN2	-10.37	12	-2.21	0.0135	291	0.821	0.987	17421	1
SYK	-10.37	12	-2.21	0.0135	292	0.821	0.986	17420	1
ADNP	-10.36	12	-2.21	0.0136	293	0.823	0.986	17419	1
MAP7	-10.34	12	-2.2	0.0138	294	0.832	0.986	17418	1
PPIG	-10.33	12	-2.2	0.0139	295	0.834	0.986	17417	1
FAM109B	-8.93	9	-2.2	0.014	296	0.836	0.986	17416	1
BAG6	-10.31	12	-2.2	0.014	297	0.837	0.986	17415	1
NCAPH	-10.3	12	-2.19	0.0141	298	0.839	0.986	17414	1
ITCH	-10.3	12	-2.19	0.0141	299	0.837	0.986	17413	1
STAG2	-10.29	12	-2.19	0.0142	300	0.841	0.986	17412	1
B9D1	-10.28	12	-2.19	0.0143	301	0.841	0.986	17411	1
TMEM51	-10.28	12	-2.19	0.0143	302	0.838	0.986	17410	1
LEMD3	-10.27	12	-2.19	0.0144	303	0.841	0.986	17409	1
RFWD2	-10.26	12	-2.18	0.0145	304	0.845	0.985	17408	1
PGM3	-10.25	12	-2.18	0.0145	305	0.844	0.985	17407	1
LZTR1	-10.24	12	-2.18	0.0146	306	0.848	0.985	17406	1
NR4A2	-10.24	12	-2.18	0.0147	307	0.847	0.985	17405	1
COL4A3BP	-10.23	12	-2.18	0.0147	308	0.846	0.985	17404	1
CHEK2	-10.23	12	-2.18	0.0148	309	0.846	0.985	17403	1
ZNF641	-10.22	12	-2.18	0.0148	310	0.845	0.985	17402	1
COL6A2	-10.22	12	-2.18	0.0148	311	0.842	0.985	17401	1
KPNA3	-10.21	12	-2.17	0.0149	312	0.844	0.985	17400	1
TARDBP	-10.21	12	-2.17	0.0149	313	0.843	0.985	17399	1
HEXIM1	-10.2	12	-2.17	0.015	314	0.845	0.985	17398	1
GART	-10.2	12	-2.17	0.015	315	0.846	0.985	17397	1
C19orf43	-10.18	12	-2.16	0.0152	316	0.854	0.985	17396	1
AGMO	-10.17	12	-2.16	0.0153	317	0.852	0.985	17395	1
CD207	-10.17	12	-2.16	0.0153	318	0.85	0.985	17394	1
FANCL	-10.16	12	-2.16	0.0153	319	0.852	0.985	17393	1
GCK	-10.15	12	-2.16	0.0155	320	0.856	0.985	17392	1
PTRHD1	-10.15	12	-2.16	0.0155	321	0.855	0.985	17391	1
GAS8	-10.12	12	-2.15	0.0157	322	0.866	0.984	17390	1
ZC3H15	-10.09	12	-2.14	0.016	323	0.878	0.984	17389	1
AK3	-10.08	12	-2.14	0.0161	324	0.88	0.984	17388	1
BCL2L15	-10.08	12	-2.14	0.0161	325	0.879	0.984	17387	1
SELENBP1	-10.07	12	-2.14	0.0162	326	0.88	0.984	17386	1
CHRNE	-10.07	12	-2.14	0.0162	327	0.879	0.984	17385	1
GTF2F2	-8.72	9	-2.14	0.0162	328	0.877	0.984	17384	1
RSPH9	-10.07	12	-2.14	0.0163	329	0.876	0.984	17383	1
CRELD2	-10.05	12	-2.13	0.0165	330	0.885	0.984	17382	1
SCAF8	-10.04	12	-2.13	0.0165	331	0.882	0.984	17381	1
PSMG4	-10.04	12	-2.13	0.0165	332	0.881	0.983	17380	1
CMTM1	-10.04	12	-2.13	0.0166	333	0.881	0.983	17379	1
C6orf136	-10.03	12	-2.13	0.0167	334	0.883	0.983	17378	1
TACC3	-10.03	12	-2.13	0.0167	335	0.882	0.983	17377	1
CUL4A	-10.02	12	-2.13	0.0167	336	0.879	0.983	17376	1
RC3H2	-10.02	12	-2.13	0.0168	337	0.881	0.983	17375	1
LIMK1	-10.01	12	-2.12	0.0169	338	0.883	0.983	17374	1
RBM18	-10	12	-2.12	0.017	339	0.886	0.983	17373	1
MED27	-10	12	-2.12	0.017	340	0.884	0.983	17372	1
TENM1	-9.99	12	-2.12	0.0171	341	0.887	0.983	17371	1
HTR1A	-9.98	12	-2.12	0.0172	342	0.888	0.983	17370	1
DQX1	-9.96	12	-2.11	0.0173	343	0.893	0.983	17369	1
TGIF2	-9.95	12	-2.11	0.0174	344	0.896	0.983	17368	1
FAM198A	-9.94	12	-2.11	0.0175	345	0.899	0.982	17367	1
TMEM209	-9.94	12	-2.11	0.0175	346	0.898	0.982	17366	1
ANGPTL5	-9.93	12	-2.11	0.0176	347	0.899	0.982	17365	1
COPS6	-9.93	12	-2.1	0.0177	348	0.9	0.982	17364	1
AQP8	-9.92	12	-2.1	0.0177	349	0.9	0.982	17363	1
UHRF1BP1L	-9.92	12	-2.1	0.0178	350	0.901	0.982	17362	1
ACSM2B	-9.91	12	-2.1	0.0179	351	0.902	0.982	17361	1
SERF2	-9.91	12	-2.1	0.0179	352	0.9	0.982	17360	1
JPH2	-9.9	12	-2.1	0.018	353	0.902	0.982	17359	1
HEXB	-9.9	12	-2.1	0.018	354	0.9	0.982	17358	1
GPR137B	-9.9	12	-2.1	0.018	355	0.899	0.982	17357	1
FAT3	-9.89	12	-2.1	0.018	356	0.897	0.982	17356	1
DMRT1	-9.89	12	-2.1	0.0181	357	0.896	0.982	17355	1
GAL3ST4	-9.89	12	-2.09	0.0181	358	0.897	0.982	17354	1
AK8	-9.88	12	-2.09	0.0182	359	0.898	0.982	17353	1
PRADC1	-9.88	12	-2.09	0.0182	360	0.898	0.982	17352	1
GFRA3	-9.87	12	-2.09	0.0183	361	0.9	0.982	17351	1
PTGS1	-9.86	12	-2.09	0.0184	362	0.898	0.982	17350	1
FANCC	-9.85	12	-2.09	0.0185	363	0.902	0.982	17349	1
IST1	-9.85	12	-2.08	0.0186	364	0.904	0.981	17348	1
SNAPC1	-9.83	12	-2.08	0.0187	365	0.907	0.981	17347	1
BARD1	-9.83	12	-2.08	0.0187	366	0.905	0.981	17346	1
USB1	-9.83	12	-2.08	0.0188	367	0.906	0.981	17345	1
ZNF451	-9.82	12	-2.08	0.0188	368	0.906	0.981	17344	1
RNASEH2A	-9.82	12	-2.08	0.0188	369	0.904	0.981	17343	1
APMAP	-9.82	12	-2.08	0.0188	370	0.902	0.981	17342	1
C6orf141	-9.82	12	-2.08	0.0189	371	0.902	0.981	17341	1
FIS1	-9.82	12	-2.08	0.0189	372	0.9	0.981	17340	1
MAB21L1	-9.8	12	-2.07	0.019	373	0.904	0.981	17339	1
RCBTB2	-9.8	12	-2.07	0.0191	374	0.904	0.981	17338	1
OLFM4	-9.79	12	-2.07	0.0192	375	0.905	0.981	17337	1
ANAPC5	-9.79	12	-2.07	0.0192	376	0.904	0.981	17336	1
NPC1L1	-9.79	12	-2.07	0.0192	377	0.903	0.981	17335	1
CAMK2N2	-9.78	12	-2.07	0.0193	378	0.902	0.981	17334	1
SRSF1	-9.37	11	-2.07	0.0193	379	0.9	0.981	17333	1
TRIB1	-9.78	12	-2.07	0.0193	380	0.898	0.981	17332	1
SUSD5	-9.78	12	-2.07	0.0193	381	0.899	0.981	17331	1
EEFSEC	-9.78	12	-2.07	0.0193	382	0.896	0.981	17330	1
OAS2	-9.77	12	-2.07	0.0194	383	0.897	0.981	17329	1
SHCBP1L	-9.77	12	-2.07	0.0195	384	0.898	0.981	17328	1
LOXL3	-9.77	12	-2.06	0.0195	385	0.895	0.981	17327	1
TRIP12	-9.76	12	-2.06	0.0195	386	0.894	0.981	17326	1
TCEB2	-9.35	11	-2.06	0.0195	387	0.892	0.981	17325	1
TOR2A	-9.76	12	-2.06	0.0195	388	0.891	0.98	17324	1
GABRR2	-9.76	12	-2.06	0.0195	389	0.889	0.98	17323	1
KCNA1	-9.76	12	-2.06	0.0195	390	0.887	0.98	17322	1
MPG	-9.76	12	-2.06	0.0196	391	0.886	0.98	17321	1
STX1A	-9.75	12	-2.06	0.0197	392	0.888	0.98	17320	1
CXCL10	-9.75	12	-2.06	0.0197	393	0.887	0.98	17319	1
MB	-9.75	12	-2.06	0.0197	394	0.884	0.98	17318	1
ABCA12	-9.75	12	-2.06	0.0197	395	0.883	0.98	17317	1
PLCG2	-9.74	12	-2.06	0.0198	396	0.885	0.98	17316	1
FGF10	-9.73	12	-2.06	0.0198	397	0.884	0.98	17315	1
E2F4	-9.72	12	-2.05	0.02	398	0.888	0.98	17314	1
AARS	-9.3	11	-2.05	0.0201	399	0.89	0.98	17313	1
STK40	-9.7	12	-2.05	0.0202	400	0.895	0.98	17312	1
HOXD4	-9.7	12	-2.05	0.0202	401	0.893	0.98	17311	1
CNPPD1	-9.69	12	-2.05	0.0204	402	0.898	0.98	17310	1
CD1A	-9.68	12	-2.04	0.0205	403	0.901	0.98	17309	1
SUPT4H1	-9.67	12	-2.04	0.0205	404	0.9	0.979	17308	1
KCTD3	-9.67	12	-2.04	0.0205	405	0.898	0.979	17307	1
AAAS	-9.67	12	-2.04	0.0206	406	0.9	0.979	17306	1
SCRT2	-9.66	12	-2.04	0.0207	407	0.9	0.979	17305	1
CXXC5	-9.66	12	-2.04	0.0207	408	0.899	0.979	17304	1
MIOX	-9.66	12	-2.04	0.0207	409	0.897	0.979	17303	1
MYL10	-9.64	12	-2.03	0.021	410	0.905	0.979	17302	1
LYPD6	-9.63	12	-2.03	0.0211	411	0.908	0.979	17301	1
FBXW7	-9.63	12	-2.03	0.0211	412	0.908	0.979	17300	1
ADAMTS19	-9.62	12	-2.03	0.0212	413	0.911	0.979	17299	1
RNF6	-9.62	12	-2.03	0.0213	414	0.909	0.979	17298	1
VPS54	-9.61	12	-2.03	0.0213	415	0.911	0.979	17297	1
TXNDC9	-9.61	12	-2.03	0.0214	416	0.91	0.979	17296	1
IKBKG	-9.6	12	-2.03	0.0214	417	0.91	0.979	17295	1
GGA2	-9.6	12	-2.02	0.0215	418	0.91	0.979	17294	1
RPA1	-9.6	12	-2.02	0.0215	419	0.908	0.979	17293	1
MAMDC2	-9.59	12	-2.02	0.0215	420	0.908	0.978	17292	1
TRAPPC6A	-9.59	12	-2.02	0.0216	421	0.907	0.978	17291	1
WEE1	-9.58	12	-2.02	0.0216	422	0.908	0.978	17290	1
ZC3H3	-9.58	12	-2.02	0.0217	423	0.907	0.978	17289	1
COMMD6	-9.58	12	-2.02	0.0217	424	0.906	0.978	17288	1
HDHD3	-9.57	12	-2.02	0.0218	425	0.908	0.978	17287	1
C12orf74	-9.56	12	-2.02	0.0219	426	0.91	0.978	17286	1
SS18L2	-9.56	12	-2.02	0.0219	427	0.909	0.978	17285	1
ACTR5	-9.56	12	-2.01	0.022	428	0.91	0.978	17284	1
KIAA1429	-9.55	12	-2.01	0.022	429	0.909	0.978	17283	1
SMC6	-9.55	12	-2.01	0.022	430	0.907	0.978	17282	1
EIF2AK1	-9.55	12	-2.01	0.0221	431	0.907	0.978	17281	1
NOC2L	-9.54	12	-2.01	0.0221	432	0.908	0.978	17280	1
ABCA4	-9.54	12	-2.01	0.0222	433	0.908	0.978	17279	1
RIPK4	-9.54	12	-2.01	0.0223	434	0.908	0.978	17278	1
RCOR1	-9.53	12	-2.01	0.0223	435	0.907	0.978	17277	1
FNBP1	-9.53	12	-2.01	0.0223	436	0.905	0.978	17276	1
GAPVD1	-9.53	12	-2.01	0.0223	437	0.904	0.978	17275	1
METTL2A	-6.74	6	-2.01	0.0224	438	0.905	0.978	17274	1
PCBP2	-9.53	12	-2.01	0.0224	439	0.903	0.978	17273	1
AQP5	-9.52	12	-2.01	0.0224	440	0.902	0.978	17272	1
XPOT	-9.52	12	-2.01	0.0225	441	0.902	0.978	17271	1
FCHO2	-9.51	12	-2	0.0226	442	0.905	0.977	17270	1
CDC5L	-8.68	10	-2	0.0226	443	0.903	0.977	17269	1
WASF3	-9.5	12	-2	0.0227	444	0.906	0.977	17268	1
CCBL1	-9.5	12	-2	0.0227	445	0.904	0.977	17267	1
CLN5	-9.5	12	-2	0.0227	446	0.902	0.977	17266	1
GAS6	-9.5	12	-2	0.0228	447	0.903	0.977	17265	1
KRT72	-9.49	12	-2	0.0228	448	0.902	0.977	17264	1
UFSP1	-9.49	12	-2	0.0229	449	0.902	0.977	17263	1
EIF2AK3	-9.48	12	-2	0.0229	450	0.902	0.977	17262	1
COL24A1	-9.47	12	-1.99	0.0231	451	0.907	0.977	17261	1
FLT3	-9.47	12	-1.99	0.0231	452	0.906	0.977	17260	1
PPP1R3D	-9.47	12	-1.99	0.0231	453	0.904	0.977	17259	1
SAP130	-9.46	12	-1.99	0.0233	454	0.909	0.977	17258	1
CALCR	-9.46	12	-1.99	0.0233	455	0.907	0.977	17257	1
BHLHA15	-9.45	12	-1.99	0.0234	456	0.907	0.977	17256	1
SMARCAD1	-9.44	12	-1.99	0.0235	457	0.909	0.977	17255	1
HMOX2	-9.44	12	-1.99	0.0235	458	0.909	0.976	17254	1
TOX4	-9.44	12	-1.99	0.0235	459	0.908	0.976	17253	1
ATP2A2	-8.17	9	-1.98	0.0236	460	0.91	0.976	17252	1
POGLUT1	-9.42	12	-1.98	0.0237	461	0.912	0.976	17251	1
FKBP5	-9.42	12	-1.98	0.0238	462	0.912	0.976	17250	1
ZBTB9	-9.42	12	-1.98	0.0238	463	0.91	0.976	17249	1
LYSMD4	-9.41	12	-1.98	0.0238	464	0.91	0.976	17248	1
LRWD1	-9.41	12	-1.98	0.0239	465	0.912	0.976	17247	1
ZEB1	-9.41	12	-1.98	0.024	466	0.911	0.976	17246	1
MORF4L1	-9.4	12	-1.98	0.0241	467	0.914	0.976	17245	1
C2orf61	-9.38	12	-1.97	0.0243	468	0.919	0.976	17244	1
IL17RA	-9.38	12	-1.97	0.0244	469	0.92	0.976	17243	1
POLR2J	-6.63	6	-1.97	0.0244	470	0.919	0.976	17242	1
PAN3	-9.37	12	-1.97	0.0245	471	0.922	0.975	17241	1
LMOD2	-9.36	12	-1.97	0.0246	472	0.924	0.975	17240	1
MRPS24	-9.35	12	-1.97	0.0247	473	0.924	0.975	17239	1
UBXN4	-9.35	12	-1.96	0.0247	474	0.925	0.975	17238	1
WFDC10A	-6.61	6	-1.96	0.0248	475	0.926	0.975	17237	1
RRN3	-9.34	12	-1.96	0.0249	476	0.928	0.975	17236	1
WDR86	-9.33	12	-1.96	0.025	477	0.927	0.975	17235	1
CAPN15	-9.32	12	-1.96	0.0251	478	0.93	0.975	17234	1
ERO1L	-9.32	12	-1.96	0.0252	479	0.931	0.975	17233	1
LY6H	-9.32	12	-1.96	0.0252	480	0.93	0.975	17232	1
ARC	-9.31	12	-1.96	0.0252	481	0.929	0.975	17231	1
CRYBB2	-9.31	12	-1.96	0.0253	482	0.929	0.975	17230	1
ARID5A	-9.31	12	-1.95	0.0253	483	0.929	0.975	17229	1
ASB4	-9.31	12	-1.95	0.0254	484	0.928	0.975	17228	1
OVCH1	-9.31	12	-1.95	0.0254	485	0.927	0.975	17227	1
ULBP1	-9.29	12	-1.95	0.0256	486	0.934	0.974	17226	1
DISP2	-9.28	12	-1.95	0.0257	487	0.934	0.974	17225	1
PTGES	-9.27	12	-1.94	0.0259	488	0.942	0.974	17224	1
NF2	-9.26	12	-1.94	0.026	489	0.941	0.974	17223	1
ALG8	-9.26	12	-1.94	0.026	490	0.941	0.974	17222	1
POLR3K	-9.25	12	-1.94	0.0261	491	0.942	0.974	17221	1
ARID4B	-9.25	12	-1.94	0.0261	492	0.94	0.974	17220	1
C9orf142	-9.25	12	-1.94	0.0262	493	0.941	0.974	17219	1
EMID1	-9.25	12	-1.94	0.0262	494	0.94	0.974	17218	1
VWA8	-9.25	12	-1.94	0.0262	495	0.939	0.974	17217	1
C9orf170	-9.25	12	-1.94	0.0262	496	0.937	0.974	17216	1
SMEK1	-9.23	12	-1.94	0.0264	497	0.943	0.974	17215	1
SSFA2	-9.22	12	-1.93	0.0266	498	0.945	0.973	17214	1
ITFG3	-9.22	12	-1.93	0.0266	499	0.944	0.973	17213	1
SMARCD1	-9.22	12	-1.93	0.0267	500	0.945	0.973	17212	1
MAP4	-9.21	12	-1.93	0.0267	501	0.945	0.973	17211	1
TSC22D4	-9.2	12	-1.93	0.0269	502	0.949	0.973	17210	1
SRPR	-9.2	12	-1.93	0.0269	503	0.948	0.973	17209	1
ALPPL2	-6.5	6	-1.93	0.027	504	0.948	0.973	17208	1
MBD5	-9.19	12	-1.93	0.027	505	0.947	0.973	17207	1
VSTM1	-9.19	12	-1.93	0.027	506	0.946	0.973	17206	1
ZNF658	-9.18	12	-1.92	0.0272	507	0.949	0.973	17205	1
SH3RF2	-9.18	12	-1.92	0.0272	508	0.949	0.973	17204	1
FPGS	-9.17	12	-1.92	0.0273	509	0.95	0.973	17203	1
SEPP1	-9.17	12	-1.92	0.0274	510	0.95	0.973	17202	1
HIST1H3I	-9.17	12	-1.92	0.0274	511	0.949	0.973	17201	1
RASGRP3	-9.17	12	-1.92	0.0274	512	0.947	0.973	17200	1
EDEM3	-9.16	12	-1.92	0.0275	513	0.948	0.973	17199	1
MARK2	-9.16	12	-1.92	0.0275	514	0.948	0.972	17198	1
RAD1	-9.15	12	-1.92	0.0276	515	0.95	0.972	17197	1
TSNAXIP1	-9.15	12	-1.92	0.0277	516	0.952	0.972	17196	1
GNL3	-9.12	12	-1.91	0.0281	517	0.962	0.972	17195	1
SZT2	-9.12	12	-1.91	0.0281	518	0.96	0.972	17194	1
THAP10	-9.11	12	-1.91	0.0283	519	0.966	0.972	17193	1
TTC37	-9.1	12	-1.9	0.0284	520	0.968	0.972	17192	1
PITPNB	-9.1	12	-1.9	0.0284	521	0.967	0.972	17191	1
ITGAM	-9.1	12	-1.9	0.0285	522	0.966	0.972	17190	1
CCDC104	-9.1	12	-1.9	0.0285	523	0.965	0.971	17189	1
CALCOCO1	-9.09	12	-1.9	0.0286	524	0.967	0.971	17188	1
PIK3C3	-9.09	12	-1.9	0.0286	525	0.965	0.971	17187	1
CHD8	-9.09	12	-1.9	0.0286	526	0.964	0.971	17186	1
BAAT	-9.07	12	-1.9	0.0289	527	0.97	0.971	17185	1
CAAP1	-9.07	12	-1.9	0.0289	528	0.969	0.971	17184	1
OR8H1	-7.85	9	-1.9	0.029	529	0.969	0.971	17183	1
CREG2	-9.06	12	-1.89	0.0291	530	0.972	0.971	17182	1
STOX2	-9.06	12	-1.89	0.0291	531	0.971	0.971	17181	1
SENP6	-9.05	12	-1.89	0.0292	532	0.974	0.971	17180	1
TTC32	-9.05	12	-1.89	0.0293	533	0.973	0.971	17179	1
ZNF76	-9.04	12	-1.89	0.0294	534	0.974	0.971	17178	1
SPHKAP	-9.04	12	-1.89	0.0294	535	0.974	0.971	17177	1
ACSS2	-9.04	12	-1.89	0.0295	536	0.973	0.971	17176	1
DMTF1	-9.04	12	-1.89	0.0295	537	0.972	0.971	17175	1
LRRC26	-9.03	12	-1.89	0.0296	538	0.974	0.97	17174	1
RAD50	-7.81	9	-1.89	0.0297	539	0.976	0.97	17173	1
PHKA1	-9.02	12	-1.89	0.0297	540	0.974	0.97	17172	1
SYCP2	-9.02	12	-1.88	0.0297	541	0.973	0.97	17171	1
CSNK2B	-9.02	12	-1.88	0.0297	542	0.971	0.97	17170	1
CCNA1	-9.02	12	-1.88	0.0298	543	0.971	0.97	17169	1
TRIM29	-9.02	12	-1.88	0.0298	544	0.969	0.97	17168	1
ZNF142	-9	12	-1.88	0.0301	545	0.979	0.97	17167	1
KLK13	-9	12	-1.88	0.0301	546	0.978	0.97	17166	1
HMGN5	-7.79	9	-1.88	0.0302	547	0.976	0.97	17165	1
OR6Q1	-8.99	12	-1.88	0.0303	548	0.979	0.97	17164	1
ENO4	-8.99	12	-1.88	0.0303	549	0.978	0.97	17163	1
METTL3	-8.6	11	-1.88	0.0304	550	0.978	0.97	17162	1
LCP1	-8.98	12	-1.87	0.0305	551	0.979	0.97	17161	1
WNT9B	-8.97	12	-1.87	0.0306	552	0.983	0.969	17160	1
STARD5	-8.96	12	-1.87	0.0307	553	0.983	0.969	17159	1
RPL22	-6.33	6	-1.87	0.0308	554	0.985	0.969	17158	1
SUN5	-8.95	12	-1.87	0.0308	555	0.984	0.969	17157	1
UBFD1	-8.95	12	-1.87	0.0308	556	0.982	0.969	17156	1
CNOT7	-8.95	12	-1.87	0.0309	557	0.984	0.969	17155	1
PPP4R1L	-8.94	12	-1.87	0.031	558	0.984	0.969	17154	1
FAM124A	-8.16	10	-1.87	0.0311	559	0.984	0.969	17153	1
WDR48	-8.94	12	-1.87	0.0311	560	0.983	0.969	17152	1
SHB	-8.94	12	-1.86	0.0311	561	0.983	0.969	17151	1
C15orf57	-8.92	12	-1.86	0.0314	562	0.989	0.969	17150	1
SYNE3	-8.92	12	-1.86	0.0314	563	0.987	0.969	17149	1
ASCL5	-8.92	12	-1.86	0.0315	564	0.989	0.969	17148	1
ADAMTS16	-8.91	12	-1.86	0.0315	565	0.988	0.968	17147	1
KIAA1147	-7.72	9	-1.86	0.0316	566	0.988	0.968	17146	1
AHCY	-8.9	12	-1.86	0.0317	567	0.99	0.968	17145	1
SLC25A38	-8.9	12	-1.86	0.0318	568	0.99	0.968	17144	1
PRICKLE4	-8.9	12	-1.85	0.0318	569	0.99	0.968	17143	1
HUS1	-8.89	12	-1.85	0.0319	570	0.991	0.968	17142	1
PHC3	-8.89	12	-1.85	0.032	571	0.992	0.968	17141	1
EYA1	-8.88	12	-1.85	0.0322	572	0.996	0.968	17140	1
PRAMEF12	-8.87	12	-1.85	0.0323	573	0.998	0.968	17139	1
FTO	-8.87	12	-1.85	0.0323	574	0.996	0.968	17138	1
CLNS1A	-7.68	9	-1.85	0.0323	575	0.995	0.968	17137	1
CAMSAP1	-8.87	12	-1.85	0.0323	576	0.994	0.968	17136	1
AGER	-8.87	12	-1.85	0.0323	577	0.993	0.968	17135	1
NTNG2	-8.87	12	-1.85	0.0323	578	0.991	0.968	17134	1
C21orf58	-8.86	12	-1.85	0.0324	579	0.991	0.968	17133	1
TMEM253	-8.86	12	-1.85	0.0324	580	0.989	0.968	17132	1
USP12	-8.86	12	-1.85	0.0324	581	0.988	0.968	17131	1
EXOC3	-8.86	12	-1.85	0.0324	582	0.987	0.968	17130	1
OSGIN1	-8.86	12	-1.85	0.0325	583	0.986	0.968	17129	1
CCT4	-8.86	12	-1.85	0.0325	584	0.985	0.968	17128	1
TMEM130	-8.85	12	-1.84	0.0325	585	0.985	0.967	17127	1
CTSH	-7.67	9	-1.84	0.0326	586	0.986	0.967	17126	1
ENPP4	-8.85	12	-1.84	0.0326	587	0.985	0.967	17125	1
FNDC4	-8.85	12	-1.84	0.0327	588	0.984	0.967	17124	1
TBC1D7	-8.85	12	-1.84	0.0327	589	0.983	0.967	17123	1
FGD3	-8.84	12	-1.84	0.0329	590	0.987	0.967	17122	1
NPAT	-8.45	11	-1.84	0.033	591	0.99	0.967	17121	1
HTR5A	-8.82	12	-1.84	0.0331	592	0.991	0.967	17120	1
ZBTB1	-8.82	12	-1.84	0.0331	593	0.989	0.967	17119	1
DPPA5	-8.82	12	-1.84	0.0332	594	0.989	0.967	17118	1
ABCB4	-8.82	12	-1.84	0.0332	595	0.989	0.967	17117	1
ADAMTS5	-8.81	12	-1.84	0.0333	596	0.988	0.967	17116	1
RASL12	-8.81	12	-1.83	0.0333	597	0.988	0.967	17115	1
OGFRL1	-8.81	12	-1.83	0.0333	598	0.987	0.967	17114	1
RCSD1	-8.81	12	-1.83	0.0333	599	0.985	0.967	17113	1
ACBD6	-8.81	12	-1.83	0.0333	600	0.984	0.967	17112	1
TNFRSF11B	-8.81	12	-1.83	0.0333	601	0.983	0.967	17111	1
RASL11A	-8.81	12	-1.83	0.0334	602	0.983	0.967	17110	1
SLC9A4	-8.81	12	-1.83	0.0334	603	0.982	0.967	17109	1
PAPLN	-8.8	12	-1.83	0.0336	604	0.985	0.966	17108	1
SMIM13	-8.79	12	-1.83	0.0336	605	0.984	0.966	17107	1
ISOC1	-8.79	12	-1.83	0.0338	606	0.986	0.966	17106	1
ESRRG	-8.79	12	-1.83	0.0338	607	0.985	0.966	17105	1
VPS37C	-8.78	12	-1.83	0.0338	608	0.985	0.966	17104	1
ATR	-8.78	12	-1.83	0.0338	609	0.984	0.966	17103	1
EIF3A	-8.78	12	-1.83	0.0339	610	0.983	0.966	17102	1
NELFE	-8.77	12	-1.82	0.0341	611	0.99	0.966	17101	1
RND3	-8.76	12	-1.82	0.0342	612	0.989	0.966	17100	1
TECPR1	-8.76	12	-1.82	0.0342	613	0.989	0.966	17099	1
MST1	-8.74	12	-1.82	0.0345	614	0.996	0.965	17098	1
RIPK1	-8.74	12	-1.82	0.0346	615	0.995	0.965	17097	1
SURF6	-8.74	12	-1.82	0.0347	616	0.996	0.965	17096	1
DOCK4	-8.73	12	-1.81	0.0348	617	0.999	0.965	17095	1
GULP1	-8.73	12	-1.81	0.0349	618	0.999	0.965	17094	1
PTPRK	-8.73	12	-1.81	0.0349	619	0.998	0.965	17093	1
LCNL1	-8.72	12	-1.81	0.0349	620	0.998	0.965	17092	1
KIF24	-8.72	12	-1.81	0.035	621	0.997	0.965	17091	1
ICA1	-8.72	12	-1.81	0.035	622	0.997	0.965	17090	1
ENTPD8	-8.72	12	-1.81	0.0351	623	0.997	0.965	17089	1
NT5DC4	-8.72	12	-1.81	0.0351	624	0.996	0.965	17088	1
PCSK5	-8.71	12	-1.81	0.0351	625	0.995	0.965	17087	1
VPS13A	-8.7	12	-1.81	0.0353	626	0.998	0.965	17086	1
PCYT1A	-8.7	12	-1.81	0.0353	627	0.998	0.965	17085	1
MTRF1	-8.69	12	-1.81	0.0355	628	1	0.964	17084	1
CNOT6	-8.69	12	-1.8	0.0356	629	1	0.964	17083	1
PTGR1	-8.69	12	-1.8	0.0356	630	1	0.964	17082	1
FAM120A	-8.68	12	-1.8	0.0357	631	1	0.964	17081	1
NNAT	-8.68	12	-1.8	0.0357	632	1	0.964	17080	1
RNH1	-8.68	12	-1.8	0.0358	633	1	0.964	17079	1
PLCD4	-8.67	12	-1.8	0.0359	634	1	0.964	17078	1
PPP2R3A	-8.67	12	-1.8	0.0359	635	1	0.964	17077	1
EDAR	-8.67	12	-1.8	0.036	636	1	0.964	17076	1
MUSK	-8.67	12	-1.8	0.036	637	1	0.964	17075	1
ANKRD17	-8.66	12	-1.8	0.0361	638	1	0.964	17074	1
VIT	-8.66	12	-1.8	0.0361	639	1	0.964	17073	1
IL6	-8.66	12	-1.8	0.0362	640	1	0.964	17072	1
GRK6	-8.65	12	-1.8	0.0362	641	1	0.964	17071	1
NFIB	-8.65	12	-1.8	0.0363	642	1	0.964	17070	1
PYROXD1	-8.64	12	-1.79	0.0365	643	1.01	0.963	17069	1
UBN2	-8.63	12	-1.79	0.0367	644	1.01	0.963	17068	1
YDJC	-8.63	12	-1.79	0.0368	645	1.01	0.963	17067	1
MGAT5	-8.62	12	-1.79	0.0368	646	1.01	0.963	17066	1
CD19	-8.62	12	-1.79	0.0369	647	1.01	0.963	17065	1
CDC20	-8.62	12	-1.79	0.0369	648	1.01	0.963	17064	1
TTF1	-8.62	12	-1.79	0.0369	649	1.01	0.963	17063	1
GNE	-8.62	12	-1.79	0.037	650	1.01	0.963	17062	1
IL1B	-8.61	12	-1.79	0.037	651	1.01	0.963	17061	1
TMED4	-8.61	12	-1.79	0.0371	652	1.01	0.963	17060	1
LCAT	-8.59	12	-1.78	0.0374	653	1.02	0.963	17059	0.999
KCNIP3	-8.59	12	-1.78	0.0375	654	1.02	0.962	17058	0.999
SMPD4	-8.58	12	-1.78	0.0376	655	1.02	0.962	17057	0.999
CNOT3	-8.58	12	-1.78	0.0377	656	1.02	0.962	17056	0.999
C1orf198	-8.58	12	-1.78	0.0377	657	1.02	0.962	17055	0.999
NAA25	-8.57	12	-1.78	0.0379	658	1.02	0.962	17054	0.999
NDNL2	-8.57	12	-1.78	0.0379	659	1.02	0.962	17053	0.999
SPRED2	-8.57	12	-1.77	0.038	660	1.02	0.962	17052	0.999
TMEM196	-8.56	12	-1.77	0.038	661	1.02	0.962	17051	0.999
CHTF8	-8.56	12	-1.77	0.038	662	1.02	0.962	17050	0.999
FAM115A	-8.56	12	-1.77	0.038	663	1.02	0.962	17049	0.999
KCMF1	-8.56	12	-1.77	0.0382	664	1.02	0.962	17048	0.999
SLCO5A1	-8.56	12	-1.77	0.0382	665	1.02	0.962	17047	0.999
CDH10	-8.55	12	-1.77	0.0382	666	1.02	0.962	17046	0.999
CCR8	-8.55	12	-1.77	0.0384	667	1.02	0.962	17045	0.999
THADA	-8.55	12	-1.77	0.0384	668	1.02	0.962	17044	0.999
CLEC4F	-8.55	12	-1.77	0.0384	669	1.02	0.962	17043	0.999
OR4F15	-8.55	12	-1.77	0.0384	670	1.01	0.962	17042	0.999
DNAJC17	-8.54	12	-1.77	0.0385	671	1.02	0.961	17041	0.999
SEZ6L2	-8.54	12	-1.77	0.0385	672	1.02	0.961	17040	0.999
AHRR	-8.54	12	-1.77	0.0385	673	1.01	0.961	17039	0.999
TERT	-8.53	12	-1.77	0.0386	674	1.01	0.961	17038	0.999
FAM189A2	-8.53	12	-1.77	0.0387	675	1.01	0.961	17037	0.999
CDC27	-8.53	12	-1.77	0.0387	676	1.01	0.961	17036	0.999
ING3	-8.53	12	-1.77	0.0387	677	1.01	0.961	17035	0.999
C15orf38	-6.03	6	-1.77	0.0388	678	1.01	0.961	17034	0.999
PIGG	-8.53	12	-1.77	0.0388	679	1.01	0.961	17033	0.999
ATP13A2	-8.52	12	-1.76	0.0389	680	1.01	0.961	17032	0.999
NUP188	-8.52	12	-1.76	0.0389	681	1.01	0.961	17031	0.999
HOXA13	-8.52	12	-1.76	0.0389	682	1.01	0.961	17030	1
BTF3	-6.02	6	-1.76	0.0391	683	1.01	0.961	17029	0.999
CCDC105	-8.51	12	-1.76	0.0391	684	1.01	0.961	17028	0.999
SEMA3A	-8.51	12	-1.76	0.0391	685	1.01	0.961	17027	0.999
TAS2R60	-8.51	12	-1.76	0.0392	686	1.01	0.961	17026	0.999
SOHLH1	-8.5	12	-1.76	0.0392	687	1.01	0.961	17025	1
EPB42	-8.5	12	-1.76	0.0392	688	1.01	0.961	17024	1
HIST1H2AM	-7.36	9	-1.76	0.0392	689	1.01	0.961	17023	1
TOMM5	-8.49	12	-1.76	0.0396	690	1.02	0.96	17022	0.999
SRRM3	-8.48	12	-1.75	0.0396	691	1.02	0.96	17021	0.999
PROP1	-8.48	12	-1.75	0.0398	692	1.02	0.96	17020	0.999
SCAPER	-8.47	12	-1.75	0.0399	693	1.02	0.96	17019	0.999
RASA1	-8.46	12	-1.75	0.0401	694	1.02	0.96	17018	0.999
HCFC1	-8.46	12	-1.75	0.0402	695	1.02	0.96	17017	0.999
RPA2	-8.46	12	-1.75	0.0402	696	1.02	0.96	17016	0.999
DEPDC5	-8.45	12	-1.75	0.0403	697	1.03	0.96	17015	0.999
SCN2B	-8.44	12	-1.74	0.0405	698	1.03	0.959	17014	0.999
FBP2	-8.44	12	-1.74	0.0406	699	1.03	0.959	17013	0.999
ATP6V0B	-8.43	12	-1.74	0.0407	700	1.03	0.959	17012	0.999
TEX33	-8.43	12	-1.74	0.0408	701	1.03	0.959	17011	0.999
MMP25	-8.42	12	-1.74	0.041	702	1.03	0.959	17010	0.999
CA2	-8.42	12	-1.74	0.041	703	1.03	0.959	17009	0.999
CARD11	-8.42	12	-1.74	0.041	704	1.03	0.959	17008	0.999
POLDIP3	-8.42	12	-1.74	0.0411	705	1.03	0.959	17007	0.999
ZNF831	-8.42	12	-1.74	0.0411	706	1.03	0.959	17006	0.999
CCER1	-8.41	12	-1.74	0.0411	707	1.03	0.959	17005	0.999
SLC5A2	-8.4	12	-1.74	0.0413	708	1.03	0.959	17004	0.999
TTPAL	-8.4	12	-1.73	0.0414	709	1.03	0.959	17003	0.999
MXD1	-8.39	12	-1.73	0.0417	710	1.04	0.958	17002	0.998
STRIP2	-8.39	12	-1.73	0.0417	711	1.04	0.958	17001	0.998
DEPDC1	-8.39	12	-1.73	0.0417	712	1.04	0.958	17000	0.998
TNFAIP2	-8.38	12	-1.73	0.0417	713	1.04	0.958	16999	0.998
TACR1	-8.38	12	-1.73	0.0418	714	1.04	0.958	16998	0.998
SLC7A4	-8.38	12	-1.73	0.0418	715	1.04	0.958	16997	0.998
KMO	-8.38	12	-1.73	0.0419	716	1.04	0.958	16996	0.998
MEA1	-8.37	12	-1.73	0.042	717	1.04	0.958	16995	0.998
RLN3	-8.37	12	-1.73	0.0421	718	1.04	0.958	16994	0.998
MRGBP	-8.36	12	-1.73	0.0422	719	1.04	0.958	16993	0.998
ORMDL1	-8.36	12	-1.73	0.0422	720	1.04	0.958	16992	0.998
DTX2	-8.36	12	-1.73	0.0423	721	1.04	0.958	16991	0.998
CXXC1	-8.36	12	-1.72	0.0423	722	1.04	0.958	16990	0.998
FGF14	-8.36	12	-1.72	0.0423	723	1.04	0.958	16989	0.998
RNF113B	-8.36	12	-1.72	0.0423	724	1.04	0.958	16988	0.998
RHCG	-8.36	12	-1.72	0.0423	725	1.03	0.958	16987	0.998
NME9	-8.35	12	-1.72	0.0424	726	1.03	0.958	16986	0.999
SRSF9	-8.35	12	-1.72	0.0425	727	1.04	0.957	16985	0.998
CEACAM18	-8.34	12	-1.72	0.0427	728	1.04	0.957	16984	0.998
SLC6A18	-8.34	12	-1.72	0.0427	729	1.04	0.957	16983	0.998
TRIML1	-8.32	12	-1.72	0.043	730	1.04	0.957	16982	0.998
FCN2	-8.32	12	-1.72	0.0431	731	1.04	0.957	16981	0.998
LUC7L	-8.32	12	-1.72	0.0431	732	1.04	0.957	16980	0.998
CDK6	-8.32	12	-1.71	0.0432	733	1.04	0.957	16979	0.998
INCA1	-8.31	12	-1.71	0.0433	734	1.05	0.957	16978	0.998
SECISBP2L	-8.3	12	-1.71	0.0435	735	1.05	0.957	16977	0.998
HMGB4	-8.3	12	-1.71	0.0435	736	1.05	0.956	16976	0.998
ARHGEF4	-7.19	9	-1.71	0.0435	737	1.05	0.956	16975	0.998
UCK1	-8.3	12	-1.71	0.0436	738	1.05	0.956	16974	0.998
VN1R1	-8.3	12	-1.71	0.0437	739	1.05	0.956	16973	0.998
BANF2	-8.3	12	-1.71	0.0437	740	1.05	0.956	16972	0.998
GVQW1	-8.29	12	-1.71	0.0437	741	1.05	0.956	16971	0.998
OR1Q1	-8.29	12	-1.71	0.0438	742	1.05	0.956	16970	0.998
DNAJB9	-8.29	12	-1.71	0.0439	743	1.05	0.956	16969	0.998
TMEM255A	-8.29	12	-1.71	0.0439	744	1.04	0.956	16968	0.998
DNAJC18	-8.29	12	-1.71	0.0439	745	1.04	0.956	16967	0.998
KCNK5	-8.28	12	-1.71	0.044	746	1.04	0.956	16966	0.998
KCNQ4	-8.28	12	-1.71	0.044	747	1.04	0.956	16965	0.998
EXOC6	-8.28	12	-1.7	0.0441	748	1.04	0.956	16964	0.998
PPT2	-8.27	12	-1.7	0.0442	749	1.04	0.956	16963	0.998
PPP1R3F	-8.27	12	-1.7	0.0443	750	1.05	0.956	16962	0.998
UBE2H	-8.27	12	-1.7	0.0443	751	1.05	0.956	16961	0.998
ERAP1	-8.26	12	-1.7	0.0444	752	1.05	0.956	16960	0.998
LGALS1	-8.26	12	-1.7	0.0445	753	1.05	0.955	16959	0.998
DUS2	-8.25	12	-1.7	0.0446	754	1.05	0.955	16958	0.998
SNRPA	-8.25	12	-1.7	0.0446	755	1.05	0.955	16957	0.998
CRB1	-8.25	12	-1.7	0.0447	756	1.05	0.955	16956	0.998
CHEK1	-8.25	12	-1.7	0.0447	757	1.05	0.955	16955	0.998
SCRN3	-8.25	12	-1.7	0.0448	758	1.05	0.955	16954	0.998
GNG10	-7.14	9	-1.7	0.0448	759	1.05	0.955	16953	0.998
C9orf171	-8.25	12	-1.7	0.0448	760	1.04	0.955	16952	0.998
ANLN	-7.13	9	-1.7	0.045	761	1.05	0.955	16951	0.998
ALG14	-8.24	12	-1.7	0.045	762	1.05	0.955	16950	0.998
EXD1	-8.24	12	-1.7	0.045	763	1.05	0.955	16949	0.998
SMG1	-8.23	12	-1.69	0.0451	764	1.04	0.955	16948	0.998
C6orf132	-8.23	12	-1.69	0.0451	765	1.04	0.955	16947	0.998
ARMC5	-8.23	12	-1.69	0.0452	766	1.04	0.955	16946	0.998
SURF2	-8.23	12	-1.69	0.0452	767	1.04	0.955	16945	0.998
FAM167B	-8.22	12	-1.69	0.0453	768	1.04	0.955	16944	0.998
PARP4	-8.22	12	-1.69	0.0454	769	1.04	0.955	16943	0.998
DCTN2	-8.22	12	-1.69	0.0455	770	1.05	0.955	16942	0.998
CRYBA4	-8.21	12	-1.69	0.0456	771	1.05	0.954	16941	0.998
FAM20C	-8.21	12	-1.69	0.0457	772	1.05	0.954	16940	0.998
ORC3	-8.21	12	-1.69	0.0457	773	1.05	0.954	16939	0.998
DNM1	-8.2	12	-1.69	0.0458	774	1.05	0.954	16938	0.998
DENND3	-8.2	12	-1.69	0.0458	775	1.05	0.954	16937	0.998
KCNF1	-8.2	12	-1.69	0.0459	776	1.05	0.954	16936	0.998
AARS2	-8.2	12	-1.69	0.046	777	1.05	0.954	16935	0.998
DPM3	-8.19	12	-1.68	0.046	778	1.05	0.954	16934	0.998
RAPSN	-8.19	12	-1.68	0.046	779	1.05	0.954	16933	0.998
FKBP6	-8.19	12	-1.68	0.046	780	1.05	0.954	16932	0.998
GJA3	-8.19	12	-1.68	0.0461	781	1.04	0.954	16931	0.998
C15orf60	-8.18	12	-1.68	0.0464	782	1.05	0.954	16930	0.998
OR4D10	-8.17	12	-1.68	0.0465	783	1.05	0.954	16929	0.998
PTPRO	-8.17	12	-1.68	0.0465	784	1.05	0.954	16928	0.998
FAM222A	-8.17	12	-1.68	0.0465	785	1.05	0.953	16927	0.998
NELFB	-8.16	12	-1.68	0.0467	786	1.05	0.953	16926	0.998
KIAA0226L	-8.16	12	-1.68	0.0467	787	1.05	0.953	16925	0.998
PRRC2A	-8.16	12	-1.68	0.0468	788	1.05	0.953	16924	0.998
NAA30	-8.16	12	-1.68	0.0469	789	1.05	0.953	16923	0.997
MDM2	-8.15	12	-1.67	0.0471	790	1.06	0.953	16922	0.997
TMEM132C	-8.15	12	-1.67	0.0471	791	1.06	0.953	16921	0.997
PCDHB6	-8.14	12	-1.67	0.0472	792	1.06	0.953	16920	0.997
HCFC1R1	-8.14	12	-1.67	0.0473	793	1.06	0.953	16919	0.997
KIAA1875	-8.14	12	-1.67	0.0474	794	1.06	0.953	16918	0.997
TSPO2	-8.13	12	-1.67	0.0475	795	1.06	0.953	16917	0.997
RAP2B	-8.13	12	-1.67	0.0475	796	1.06	0.953	16916	0.997
GCM1	-8.13	12	-1.67	0.0475	797	1.06	0.952	16915	0.997
DNMT3L	-8.12	12	-1.67	0.0477	798	1.06	0.952	16914	0.997
TPRKB	-8.12	12	-1.67	0.0477	799	1.06	0.952	16913	0.997
TCAIM	-8.12	12	-1.67	0.0478	800	1.06	0.952	16912	0.997
APC	-8.12	12	-1.67	0.0479	801	1.06	0.952	16911	0.997
DAB2IP	-8.11	12	-1.67	0.0479	802	1.06	0.952	16910	0.997
AP2M1	-8.11	12	-1.66	0.048	803	1.06	0.952	16909	0.997
REEP1	-8.11	12	-1.66	0.048	804	1.06	0.952	16908	0.997
GLT6D1	-8.11	12	-1.66	0.048	805	1.06	0.952	16907	0.997
LMX1B	-8.11	12	-1.66	0.048	806	1.06	0.952	16906	0.997
NRSN1	-8.09	12	-1.66	0.0485	807	1.06	0.952	16905	0.997
FAM3B	-8.08	12	-1.66	0.0486	808	1.07	0.951	16904	0.997
TGFBR2	-8.08	12	-1.66	0.0487	809	1.07	0.951	16903	0.997
TMEM99	-8.08	12	-1.66	0.0487	810	1.06	0.951	16902	0.997
NPR2	-8.08	12	-1.66	0.0487	811	1.06	0.951	16901	0.997
STK3	-8.08	12	-1.66	0.0488	812	1.06	0.951	16900	0.997
MAK16	-8.08	12	-1.66	0.0488	813	1.06	0.951	16899	0.997
BMP10	-8.07	12	-1.66	0.0489	814	1.06	0.951	16898	0.997
SCN11A	-8.07	12	-1.66	0.0489	815	1.06	0.951	16897	0.997
DNLZ	-8.07	12	-1.66	0.0489	816	1.06	0.951	16896	0.997
JMJD4	-8.07	12	-1.66	0.0489	817	1.06	0.951	16895	0.997
RFX3	-8.07	12	-1.65	0.049	818	1.06	0.951	16894	0.997
GDPD2	-8.07	12	-1.65	0.049	819	1.06	0.951	16893	0.997
CAMKK2	-8.07	12	-1.65	0.0491	820	1.06	0.951	16892	0.997
BRI3	-8.06	12	-1.65	0.0491	821	1.06	0.951	16891	0.997
TIPRL	-8.06	12	-1.65	0.0491	822	1.06	0.951	16890	0.997
CMIP	-8.06	12	-1.65	0.0492	823	1.06	0.951	16889	0.997
PTCHD3	-8.06	12	-1.65	0.0492	824	1.06	0.951	16888	0.997
ITGAE	-8.05	12	-1.65	0.0494	825	1.06	0.951	16887	0.997
ACOT7	-8.05	12	-1.65	0.0494	826	1.06	0.951	16886	0.997
VPS53	-8.05	12	-1.65	0.0494	827	1.06	0.951	16885	0.997
TRIM72	-8.05	12	-1.65	0.0494	828	1.06	0.951	16884	0.997
KLF17	-8.04	12	-1.65	0.0496	829	1.06	0.95	16883	0.997
TMEM65	-8.04	12	-1.65	0.0496	830	1.06	0.95	16882	0.997
PPAPDC2	-8.04	12	-1.65	0.0498	831	1.06	0.95	16881	0.997
ZNF598	-8.04	12	-1.65	0.0498	832	1.06	0.95	16880	0.997
CAPN5	-8.03	12	-1.65	0.0498	833	1.06	0.95	16879	0.997
ZHX2	-8.03	12	-1.65	0.0499	834	1.06	0.95	16878	0.997
SMIM14	-8.03	12	-1.65	0.0499	835	1.06	0.95	16877	0.997
SLC35E3	-8.03	12	-1.65	0.05	836	1.06	0.95	16876	0.997
PDP2	-8.02	12	-1.64	0.0501	837	1.06	0.95	16875	0.997
SLC25A43	-7.68	11	-1.64	0.0502	838	1.06	0.95	16874	0.997
HYPK	-7.68	11	-1.64	0.0502	839	1.06	0.95	16873	0.997
MAP3K13	-8.02	12	-1.64	0.0503	840	1.06	0.95	16872	0.997
FIBP	-8.02	12	-1.64	0.0503	841	1.06	0.95	16871	0.997
SGK223	-8.02	12	-1.64	0.0503	842	1.06	0.95	16870	0.997
PHKA2	-8.01	12	-1.64	0.0503	843	1.06	0.95	16869	0.997
RHOQ	-8.01	12	-1.64	0.0504	844	1.06	0.95	16868	0.997
GPANK1	-8.01	12	-1.64	0.0506	845	1.06	0.949	16867	0.997
SUSD4	-8	12	-1.64	0.0507	846	1.06	0.949	16866	0.997
HSDL2	-8	12	-1.64	0.0507	847	1.06	0.949	16865	0.997
GLYCTK	-8	12	-1.64	0.0507	848	1.06	0.949	16864	0.997
GUCA1B	-8	12	-1.64	0.0507	849	1.06	0.949	16863	0.997
TOR1A	-8	12	-1.64	0.0508	850	1.06	0.949	16862	0.997
GPRIN2	-8	12	-1.64	0.0508	851	1.06	0.949	16861	0.997
TMEM186	-7.99	12	-1.64	0.0508	852	1.06	0.949	16860	0.997
GPT	-7.99	12	-1.64	0.0509	853	1.06	0.949	16859	0.997
WDR82	-7.65	11	-1.64	0.0509	854	1.06	0.949	16858	0.997
ZNF394	-7.99	12	-1.64	0.051	855	1.06	0.949	16857	0.997
GTF3C1	-7.99	12	-1.63	0.0511	856	1.06	0.949	16856	0.997
SNRK	-7.98	12	-1.63	0.0511	857	1.06	0.949	16855	0.997
KCNJ10	-7.98	12	-1.63	0.0512	858	1.06	0.949	16854	0.997
FCF1	-5.64	6	-1.63	0.0513	859	1.06	0.949	16853	0.997
TFCP2	-7.98	12	-1.63	0.0513	860	1.06	0.949	16852	0.997
RBCK1	-7.97	12	-1.63	0.0515	861	1.06	0.949	16851	0.997
ZNF217	-7.97	12	-1.63	0.0515	862	1.06	0.949	16850	0.997
PITPNM1	-7.97	12	-1.63	0.0516	863	1.06	0.948	16849	0.997
PALM2	-7.97	12	-1.63	0.0516	864	1.06	0.948	16848	0.997
SLC38A11	-7.97	12	-1.63	0.0516	865	1.06	0.948	16847	0.997
BNIP2	-7.96	12	-1.63	0.0517	866	1.06	0.948	16846	0.997
PEF1	-7.96	12	-1.63	0.0517	867	1.06	0.948	16845	0.997
SPTSSB	-7.95	12	-1.63	0.0519	868	1.06	0.948	16844	0.997
EIF4ENIF1	-7.95	12	-1.63	0.0519	869	1.06	0.948	16843	0.997
ERAP2	-7.95	12	-1.63	0.0519	870	1.06	0.948	16842	0.997
MAPK8IP2	-7.95	12	-1.63	0.052	871	1.06	0.948	16841	0.997
SLC5A8	-7.95	12	-1.63	0.052	872	1.06	0.948	16840	0.997
HELB	-7.95	12	-1.62	0.0521	873	1.06	0.948	16839	0.997
DIS3	-7.94	12	-1.62	0.0521	874	1.06	0.948	16838	0.997
CCM2	-7.94	12	-1.62	0.0522	875	1.06	0.948	16837	0.997
ZNF391	-7.94	12	-1.62	0.0523	876	1.06	0.948	16836	0.997
LRP10	-7.94	12	-1.62	0.0524	877	1.06	0.948	16835	0.997
PGK2	-7.93	12	-1.62	0.0524	878	1.06	0.948	16834	0.997
RPP25	-7.93	12	-1.62	0.0526	879	1.06	0.947	16833	0.997
APOF	-7.93	12	-1.62	0.0526	880	1.06	0.947	16832	0.997
SLC13A4	-7.92	12	-1.62	0.0527	881	1.06	0.947	16831	0.997
PPIL4	-7.92	12	-1.62	0.0527	882	1.06	0.947	16830	0.997
RBM4	-7.92	12	-1.62	0.0528	883	1.06	0.947	16829	0.997
PRR15	-7.91	12	-1.62	0.0529	884	1.06	0.947	16828	0.997
NLGN3	-7.91	12	-1.62	0.053	885	1.06	0.947	16827	0.997
SUB1	-6.84	9	-1.61	0.0533	886	1.06	0.947	16826	0.997
PPP6R3	-7.89	12	-1.61	0.0534	887	1.07	0.947	16825	0.996
DCAF12	-7.89	12	-1.61	0.0535	888	1.07	0.947	16824	0.996
PCDHA7	-7.89	12	-1.61	0.0535	889	1.07	0.947	16823	0.996
DCLK1	-7.89	12	-1.61	0.0535	890	1.06	0.947	16822	0.997
ADRB3	-7.89	12	-1.61	0.0535	891	1.06	0.946	16821	0.997
H2AFJ	-7.89	12	-1.61	0.0535	892	1.06	0.946	16820	0.997
ATAD3B	-7.89	12	-1.61	0.0535	893	1.06	0.946	16819	0.997
SPATA31D1	-7.89	12	-1.61	0.0536	894	1.06	0.946	16818	0.997
RAD51	-7.89	12	-1.61	0.0536	895	1.06	0.946	16817	0.997
RCAN2	-7.88	12	-1.61	0.0537	896	1.06	0.946	16816	0.997
ZNF550	-7.88	12	-1.61	0.0538	897	1.06	0.946	16815	0.997
ATP10A	-7.88	12	-1.61	0.0539	898	1.06	0.946	16814	0.997
TLDC2	-7.87	12	-1.61	0.054	899	1.06	0.946	16813	0.997
TMCC1	-7.87	12	-1.61	0.0541	900	1.06	0.946	16812	0.997
POLE2	-7.87	12	-1.61	0.0541	901	1.06	0.946	16811	0.996
ALG11	-7.86	12	-1.6	0.0543	902	1.07	0.946	16810	0.996
EGR1	-7.86	12	-1.6	0.0543	903	1.06	0.946	16809	0.996
PTGER2	-7.86	12	-1.6	0.0543	904	1.06	0.946	16808	0.996
CARNS1	-7.86	12	-1.6	0.0543	905	1.06	0.946	16807	0.997
TMEM116	-7.86	12	-1.6	0.0544	906	1.06	0.946	16806	0.997
NCOR1	-7.86	12	-1.6	0.0544	907	1.06	0.946	16805	0.997
UHRF2	-7.86	12	-1.6	0.0544	908	1.06	0.946	16804	0.997
MECOM	-7.86	12	-1.6	0.0544	909	1.06	0.946	16803	0.997
SNRNP200	-7.17	10	-1.6	0.0545	910	1.06	0.945	16802	0.997
ACTR8	-7.85	12	-1.6	0.0545	911	1.06	0.945	16801	0.997
RHOJ	-7.84	12	-1.6	0.0548	912	1.06	0.945	16800	0.996
ANGPTL2	-7.84	12	-1.6	0.0548	913	1.06	0.945	16799	0.997
RNASE11	-7.84	12	-1.6	0.0548	914	1.06	0.945	16798	0.997
OR14I1	-7.84	12	-1.6	0.0548	915	1.06	0.945	16797	0.997
ABHD16A	-7.84	12	-1.6	0.0549	916	1.06	0.945	16796	0.997
DPEP1	-7.84	12	-1.6	0.0549	917	1.06	0.945	16795	0.997
DNAH2	-7.84	12	-1.6	0.055	918	1.06	0.945	16794	0.997
SPDYA	-7.83	12	-1.6	0.0552	919	1.06	0.945	16793	0.996
YBX3	-7.83	12	-1.6	0.0552	920	1.06	0.945	16792	0.997
MOB4	-7.82	12	-1.59	0.0555	921	1.07	0.945	16791	0.996
RAD18	-7.81	12	-1.59	0.0557	922	1.07	0.944	16790	0.996
CELF4	-7.8	12	-1.59	0.0558	923	1.07	0.944	16789	0.996
EEF1A1	-6.76	9	-1.59	0.0558	924	1.07	0.944	16788	0.996
DPP8	-7.8	12	-1.59	0.056	925	1.07	0.944	16787	0.996
NTMT1	-7.79	12	-1.59	0.0561	926	1.07	0.944	16786	0.996
TTLL3	-7.79	12	-1.59	0.0562	927	1.07	0.944	16785	0.996
OSMR	-7.79	12	-1.59	0.0563	928	1.07	0.944	16784	0.996
C15orf59	-7.78	12	-1.59	0.0564	929	1.07	0.944	16783	0.996
ZNF185	-7.78	12	-1.58	0.0566	930	1.08	0.943	16782	0.996
OR2A14	-7.77	12	-1.58	0.0566	931	1.08	0.943	16781	0.996
HOXA6	-7.77	12	-1.58	0.0568	932	1.08	0.943	16780	0.996
APP	-7.77	12	-1.58	0.0569	933	1.08	0.943	16779	0.996
CAPN11	-6.72	9	-1.58	0.057	934	1.08	0.943	16778	0.995
SIT1	-7.76	12	-1.58	0.057	935	1.08	0.943	16777	0.995
IFI44L	-7.76	12	-1.58	0.0571	936	1.08	0.943	16776	0.995
RPIA	-7.76	12	-1.58	0.0571	937	1.08	0.943	16775	0.996
C9orf9	-7.76	12	-1.58	0.0572	938	1.08	0.943	16774	0.995
EIF5	-7.75	12	-1.58	0.0574	939	1.08	0.943	16773	0.995
FOXR1	-7.75	12	-1.58	0.0574	940	1.08	0.943	16772	0.995
CPSF7	-7.75	12	-1.58	0.0574	941	1.08	0.943	16771	0.995
LURAP1L	-7.74	12	-1.58	0.0575	942	1.08	0.943	16770	0.995
NAA60	-7.74	12	-1.58	0.0576	943	1.08	0.942	16769	0.995
C1orf200	-7.73	12	-1.57	0.0578	944	1.08	0.942	16768	0.995
PCID2	-6.7	9	-1.57	0.0578	945	1.08	0.942	16767	0.995
ABTB1	-7.73	12	-1.57	0.0578	946	1.08	0.942	16766	0.995
KL	-7.73	12	-1.57	0.0578	947	1.08	0.942	16765	0.995
EIF4A3	-7.72	12	-1.57	0.0581	948	1.09	0.942	16764	0.995
LRRC14	-7.72	12	-1.57	0.0582	949	1.09	0.942	16763	0.995
S100P	-7.72	12	-1.57	0.0582	950	1.09	0.942	16762	0.995
ATG3	-7.71	12	-1.57	0.0583	951	1.09	0.942	16761	0.995
MYO1G	-7.71	12	-1.57	0.0584	952	1.09	0.942	16760	0.995
SLC28A2	-7.71	12	-1.57	0.0584	953	1.09	0.942	16759	0.995
FAM50A	-7.71	12	-1.57	0.0585	954	1.09	0.942	16758	0.995
N6AMT1	-7.7	12	-1.57	0.0586	955	1.09	0.941	16757	0.995
TRIM46	-7.7	12	-1.57	0.0587	956	1.09	0.941	16756	0.995
C7orf60	-7.7	12	-1.56	0.0588	957	1.09	0.941	16755	0.995
ISLR2	-7.7	12	-1.56	0.0588	958	1.09	0.941	16754	0.995
ESCO1	-7.69	12	-1.56	0.0589	959	1.09	0.941	16753	0.995
GATAD1	-7.69	12	-1.56	0.059	960	1.09	0.941	16752	0.995
ZNF322	-7.69	12	-1.56	0.0591	961	1.09	0.941	16751	0.995
FANCE	-7.69	12	-1.56	0.0591	962	1.09	0.941	16750	0.995
DET1	-7.68	12	-1.56	0.0593	963	1.09	0.941	16749	0.995
SMIM9	-7.68	12	-1.56	0.0593	964	1.09	0.941	16748	0.995
ZNF251	-7.68	12	-1.56	0.0593	965	1.09	0.941	16747	0.995
GNS	-7.68	12	-1.56	0.0594	966	1.09	0.941	16746	0.995
GJC3	-7.68	12	-1.56	0.0594	967	1.09	0.941	16745	0.995
IRGM	-7.67	12	-1.56	0.0595	968	1.09	0.94	16744	0.995
DARS2	-7.67	12	-1.56	0.0596	969	1.09	0.94	16743	0.995
PAGE5	-7.67	12	-1.56	0.0597	970	1.09	0.94	16742	0.995
SOX7	-7.67	12	-1.56	0.0597	971	1.09	0.94	16741	0.995
EIF4EBP1	-7.66	12	-1.56	0.0597	972	1.09	0.94	16740	0.995
RAB31	-7.66	12	-1.56	0.0598	973	1.09	0.94	16739	0.995
PAX8	-7.66	12	-1.56	0.0598	974	1.09	0.94	16738	0.995
PRPF8	-7.66	12	-1.56	0.0599	975	1.09	0.94	16737	0.995
DPY19L2	-7.66	12	-1.56	0.0599	976	1.09	0.94	16736	0.995
SPESP1	-7.66	12	-1.55	0.06	977	1.09	0.94	16735	0.995
ENG	-7.65	12	-1.55	0.0603	978	1.09	0.94	16734	0.995
UPF1	-6.98	10	-1.55	0.0604	979	1.09	0.94	16733	0.994
ADRA1B	-7.64	12	-1.55	0.0604	980	1.09	0.94	16732	0.995
FANCI	-7.64	12	-1.55	0.0605	981	1.09	0.94	16731	0.995
TEX10	-7.64	12	-1.55	0.0605	982	1.09	0.939	16730	0.995
ABCA7	-7.64	12	-1.55	0.0606	983	1.09	0.939	16729	0.995
DBH	-7.63	12	-1.55	0.0607	984	1.09	0.939	16728	0.994
C4orf21	-7.63	12	-1.55	0.0608	985	1.09	0.939	16727	0.994
EIF2B2	-7.63	12	-1.55	0.0608	986	1.09	0.939	16726	0.994
FAIM3	-7.62	12	-1.55	0.0609	987	1.09	0.939	16725	0.994
KIAA0907	-7.62	12	-1.55	0.061	988	1.09	0.939	16724	0.994
RTFDC1	-7.62	12	-1.55	0.0611	989	1.09	0.939	16723	0.994
DCAF5	-7.62	12	-1.55	0.0611	990	1.09	0.939	16722	0.994
ZKSCAN5	-7.62	12	-1.55	0.0611	991	1.09	0.939	16721	0.994
ARMC10	-7.61	12	-1.54	0.0612	992	1.09	0.939	16720	0.994
OR12D2	-7.61	12	-1.54	0.0612	993	1.09	0.939	16719	0.995
WDR63	-7.61	12	-1.54	0.0613	994	1.09	0.939	16718	0.995
TAL1	-7.61	12	-1.54	0.0613	995	1.09	0.939	16717	0.995
VGF	-7.61	12	-1.54	0.0614	996	1.09	0.939	16716	0.995
SREBF2	-7.61	12	-1.54	0.0614	997	1.09	0.939	16715	0.995
SPATA5L1	-7.6	12	-1.54	0.0615	998	1.09	0.938	16714	0.994
CENPP	-7.6	12	-1.54	0.0616	999	1.09	0.938	16713	0.994
CCL21	-7.6	12	-1.54	0.0617	1000	1.09	0.938	16712	0.994
TOR4A	-7.59	12	-1.54	0.0619	1001	1.1	0.938	16711	0.994
TMEM31	-7.59	12	-1.54	0.0619	1002	1.09	0.938	16710	0.994
SARDH	-7.59	12	-1.54	0.062	1003	1.1	0.938	16709	0.994
CLPS	-7.59	12	-1.54	0.062	1004	1.09	0.938	16708	0.994
SORD	-7.59	12	-1.54	0.0621	1005	1.09	0.938	16707	0.994
PCDHB10	-7.58	12	-1.54	0.0621	1006	1.09	0.938	16706	0.994
TFR2	-7.58	12	-1.54	0.0622	1007	1.09	0.938	16705	0.994
SNAP25	-7.58	12	-1.54	0.0623	1008	1.09	0.938	16704	0.994
CMTM5	-7.58	12	-1.54	0.0623	1009	1.09	0.938	16703	0.994
PRSS37	-7.57	12	-1.53	0.0624	1010	1.09	0.938	16702	0.994
MEFV	-7.57	12	-1.53	0.0624	1011	1.09	0.938	16701	0.994
C16orf13	-7.57	12	-1.53	0.0624	1012	1.09	0.938	16700	0.994
CSPP1	-7.56	12	-1.53	0.0627	1013	1.1	0.937	16699	0.994
TIA1	-7.56	12	-1.53	0.0627	1014	1.1	0.937	16698	0.994
ASPHD2	-7.56	12	-1.53	0.0628	1015	1.1	0.937	16697	0.994
RTEL1	-7.56	12	-1.53	0.0628	1016	1.09	0.937	16696	0.994
CCL27	-7.56	12	-1.53	0.0629	1017	1.1	0.937	16695	0.994
RMDN2	-7.56	12	-1.53	0.0629	1018	1.09	0.937	16694	0.994
TMEM126B	-7.56	12	-1.53	0.0629	1019	1.09	0.937	16693	0.994
TICAM1	-7.55	12	-1.53	0.063	1020	1.09	0.937	16692	0.994
ZNF749	-7.55	12	-1.53	0.063	1021	1.09	0.937	16691	0.994
PDGFRL	-7.55	12	-1.53	0.0631	1022	1.09	0.937	16690	0.994
RLN2	-7.55	12	-1.53	0.0631	1023	1.09	0.937	16689	0.994
ZNF501	-5.34	6	-1.53	0.0631	1024	1.09	0.937	16688	0.994
PEX10	-7.55	12	-1.53	0.0632	1025	1.09	0.937	16687	0.994
EPB41L2	-7.54	12	-1.53	0.0633	1026	1.09	0.937	16686	0.994
NHLRC3	-7.22	11	-1.53	0.0634	1027	1.09	0.937	16685	0.994
UBE2I	-6.53	9	-1.53	0.0635	1028	1.09	0.937	16684	0.994
KBTBD6	-7.54	12	-1.53	0.0635	1029	1.09	0.937	16683	0.994
ALDH5A1	-7.54	12	-1.53	0.0635	1030	1.09	0.936	16682	0.994
FNIP1	-7.53	12	-1.53	0.0636	1031	1.09	0.936	16681	0.994
PRSS3	-7.53	12	-1.53	0.0636	1032	1.09	0.936	16680	0.994
COPS2	-7.53	12	-1.53	0.0636	1033	1.09	0.936	16679	0.994
ARID2	-7.53	12	-1.52	0.0637	1034	1.09	0.936	16678	0.994
AP2A1	-7.52	12	-1.52	0.0641	1035	1.1	0.936	16677	0.994
KCNJ15	-7.52	12	-1.52	0.0641	1036	1.1	0.936	16676	0.994
GPR56	-7.52	12	-1.52	0.0641	1037	1.1	0.936	16675	0.994
AGFG2	-7.51	12	-1.52	0.0642	1038	1.1	0.936	16674	0.994
PCLO	-7.51	12	-1.52	0.0643	1039	1.1	0.936	16673	0.994
CST6	-7.51	12	-1.52	0.0644	1040	1.1	0.936	16672	0.994
CLEC5A	-7.5	12	-1.52	0.0645	1041	1.1	0.935	16671	0.994
CKAP2	-7.5	12	-1.52	0.0646	1042	1.1	0.935	16670	0.994
MEX3A	-7.5	12	-1.52	0.0646	1043	1.1	0.935	16669	0.994
GHRL	-7.5	12	-1.52	0.0646	1044	1.1	0.935	16668	0.994
FST	-7.5	12	-1.52	0.0647	1045	1.1	0.935	16667	0.994
LINGO1	-7.5	12	-1.52	0.0647	1046	1.1	0.935	16666	0.994
SLC30A3	-7.5	12	-1.52	0.0647	1047	1.09	0.935	16665	0.994
SATL1	-7.49	12	-1.52	0.0648	1048	1.1	0.935	16664	0.994
C10orf25	-6.49	9	-1.52	0.0648	1049	1.09	0.935	16663	0.994
UBE2A	-6.49	9	-1.52	0.0649	1050	1.09	0.935	16662	0.994
MRPL14	-7.49	12	-1.51	0.065	1051	1.09	0.935	16661	0.994
HEPACAM2	-7.49	12	-1.51	0.065	1052	1.09	0.935	16660	0.994
CYP1B1	-7.49	12	-1.51	0.065	1053	1.09	0.935	16659	0.994
PCNXL3	-7.49	12	-1.51	0.065	1054	1.09	0.935	16658	0.994
GGACT	-7.49	12	-1.51	0.065	1055	1.09	0.935	16657	0.994
MACROD2	-7.49	12	-1.51	0.0651	1056	1.09	0.935	16656	0.994
PNRC1	-7.49	12	-1.51	0.0651	1057	1.09	0.935	16655	0.994
CYP3A43	-6.48	9	-1.51	0.0651	1058	1.09	0.935	16654	0.994
SCGB2A1	-6.48	9	-1.51	0.0653	1059	1.09	0.935	16653	0.994
TSSK4	-7.47	12	-1.51	0.0654	1060	1.09	0.935	16652	0.994
BAI1	-7.47	12	-1.51	0.0655	1061	1.09	0.934	16651	0.994
RGS10	-7.47	12	-1.51	0.0655	1062	1.09	0.934	16650	0.994
TRABD2A	-7.47	12	-1.51	0.0656	1063	1.09	0.934	16649	0.994
COL15A1	-7.47	12	-1.51	0.0656	1064	1.09	0.934	16648	0.994
COPS8	-7.47	12	-1.51	0.0657	1065	1.09	0.934	16647	0.994
ANP32E	-7.46	12	-1.51	0.0657	1066	1.09	0.934	16646	0.994
MSH3	-7.46	12	-1.51	0.0657	1067	1.09	0.934	16645	0.994
NEFH	-7.46	12	-1.51	0.0658	1068	1.09	0.934	16644	0.994
WDR6	-7.46	12	-1.51	0.0659	1069	1.09	0.934	16643	0.994
TPH2	-7.46	12	-1.51	0.0659	1070	1.09	0.934	16642	0.994
XRCC3	-7.46	12	-1.51	0.066	1071	1.09	0.934	16641	0.994
AMOTL2	-7.46	12	-1.51	0.066	1072	1.09	0.934	16640	0.994
ERLEC1	-7.46	12	-1.51	0.066	1073	1.09	0.934	16639	0.994
DNAJC9	-7.45	12	-1.5	0.0662	1074	1.09	0.934	16638	0.994
PHF5A	-6.45	9	-1.5	0.0662	1075	1.09	0.934	16637	0.994
XG	-7.45	12	-1.5	0.0663	1076	1.09	0.934	16636	0.994
PICALM	-7.44	12	-1.5	0.0664	1077	1.09	0.934	16635	0.994
SRP14	-7.44	12	-1.5	0.0665	1078	1.09	0.934	16634	0.994
ADRBK2	-7.44	12	-1.5	0.0665	1079	1.09	0.933	16633	0.994
NMRAL1	-7.43	12	-1.5	0.0667	1080	1.09	0.933	16632	0.994
ARHGEF37	-7.43	12	-1.5	0.0668	1081	1.09	0.933	16631	0.994
TBC1D13	-7.43	12	-1.5	0.0668	1082	1.09	0.933	16630	0.994
CRB2	-7.42	12	-1.5	0.067	1083	1.1	0.933	16629	0.994
TLE4	-7.42	12	-1.5	0.067	1084	1.09	0.933	16628	0.994
DHX29	-7.42	12	-1.5	0.067	1085	1.09	0.933	16627	0.994
ASB12	-6.43	9	-1.5	0.0671	1086	1.09	0.933	16626	0.994
TMEM8B	-7.42	12	-1.5	0.0671	1087	1.09	0.933	16625	0.994
FGR	-7.42	12	-1.5	0.0672	1088	1.09	0.933	16624	0.994
NGFR	-7.42	12	-1.5	0.0672	1089	1.09	0.933	16623	0.994
NYX	-7.41	12	-1.5	0.0673	1090	1.09	0.933	16622	0.994
TDRD7	-7.41	12	-1.5	0.0673	1091	1.09	0.933	16621	0.994
C4orf33	-6.42	9	-1.5	0.0674	1092	1.09	0.933	16620	0.994
GALT	-7.41	12	-1.5	0.0674	1093	1.09	0.933	16619	0.994
BACE2	-7.41	12	-1.5	0.0674	1094	1.09	0.933	16618	0.994
TCEAL4	-7.41	12	-1.49	0.0675	1095	1.09	0.933	16617	0.994
PKN3	-7.41	12	-1.49	0.0675	1096	1.09	0.933	16616	0.994
REG1B	-7.4	12	-1.49	0.0677	1097	1.09	0.932	16615	0.994
STAG3	-7.4	12	-1.49	0.0677	1098	1.09	0.932	16614	0.994
ZNF572	-7.4	12	-1.49	0.0678	1099	1.09	0.932	16613	0.994
PRTG	-7.4	12	-1.49	0.0678	1100	1.09	0.932	16612	0.994
GTF2A2	-7.4	12	-1.49	0.0678	1101	1.09	0.932	16611	0.994
SMAD9	-7.39	12	-1.49	0.0679	1102	1.09	0.932	16610	0.994
ALDH1A1	-7.39	12	-1.49	0.0679	1103	1.09	0.932	16609	0.994
RNF26	-7.39	12	-1.49	0.068	1104	1.09	0.932	16608	0.994
ASB9	-7.39	12	-1.49	0.0681	1105	1.09	0.932	16607	0.994
IDO1	-7.38	12	-1.49	0.0684	1106	1.1	0.932	16606	0.994
FAM200A	-7.38	12	-1.49	0.0684	1107	1.09	0.932	16605	0.994
CDC45	-7.37	12	-1.49	0.0685	1108	1.1	0.931	16604	0.994
QSOX2	-7.37	12	-1.49	0.0686	1109	1.09	0.931	16603	0.994
PLS3	-7.37	12	-1.49	0.0686	1110	1.1	0.931	16602	0.994
CCNB1	-7.37	12	-1.49	0.0687	1111	1.09	0.931	16601	0.994
CCDC117	-7.37	12	-1.49	0.0687	1112	1.09	0.931	16600	0.994
GAL	-7.37	12	-1.48	0.0688	1113	1.1	0.931	16599	0.994
NME3	-7.36	12	-1.48	0.0689	1114	1.1	0.931	16598	0.994
SHE	-7.36	12	-1.48	0.0689	1115	1.09	0.931	16597	0.994
ZNF35	-7.36	12	-1.48	0.069	1116	1.09	0.931	16596	0.994
DAAM1	-7.36	12	-1.48	0.069	1117	1.09	0.931	16595	0.994
C2orf16	-7.36	12	-1.48	0.069	1118	1.09	0.931	16594	0.994
EPHA2	-7.36	12	-1.48	0.0691	1119	1.09	0.931	16593	0.994
ANKRD39	-7.36	12	-1.48	0.0692	1120	1.09	0.931	16592	0.994
LRCH2	-7.35	12	-1.48	0.0693	1121	1.09	0.931	16591	0.994
MSL1	-7.35	12	-1.48	0.0693	1122	1.09	0.931	16590	0.994
TMEM127	-7.35	12	-1.48	0.0693	1123	1.09	0.931	16589	0.994
NMRK1	-7.35	12	-1.48	0.0694	1124	1.09	0.931	16588	0.994
PTGES2	-7.35	12	-1.48	0.0695	1125	1.09	0.931	16587	0.994
RFESD	-7.34	12	-1.48	0.0695	1126	1.09	0.93	16586	0.994
LDB1	-7.34	12	-1.48	0.0696	1127	1.09	0.93	16585	0.994
BMPR1A	-7.34	12	-1.48	0.0697	1128	1.09	0.93	16584	0.994
IVL	-7.33	12	-1.48	0.0699	1129	1.1	0.93	16583	0.993
TSR1	-7.02	11	-1.48	0.0699	1130	1.1	0.93	16582	0.993
AMDHD2	-7.33	12	-1.48	0.07	1131	1.1	0.93	16581	0.993
CLEC12B	-7.33	12	-1.48	0.0701	1132	1.1	0.93	16580	0.993
TMEM40	-7.33	12	-1.48	0.0701	1133	1.1	0.93	16579	0.993
GPR139	-7.33	12	-1.48	0.0701	1134	1.09	0.93	16578	0.993
C2orf69	-7.32	12	-1.47	0.0702	1135	1.1	0.93	16577	0.993
C15orf62	-7.32	12	-1.47	0.0702	1136	1.1	0.93	16576	0.993
TRPM7	-7.32	12	-1.47	0.0703	1137	1.09	0.93	16575	0.993
HIF3A	-7.32	12	-1.47	0.0704	1138	1.09	0.93	16574	0.993
LCE5A	-7.32	12	-1.47	0.0705	1139	1.1	0.93	16573	0.993
C2orf81	-7.31	12	-1.47	0.0705	1140	1.1	0.929	16572	0.993
NLGN1	-7.31	12	-1.47	0.0706	1141	1.1	0.929	16571	0.993
PTPN3	-7.31	12	-1.47	0.0706	1142	1.09	0.929	16570	0.993
EIF3L	-7.31	12	-1.47	0.0706	1143	1.09	0.929	16569	0.993
FICD	-7.31	12	-1.47	0.0706	1144	1.09	0.929	16568	0.994
OVCA2	-7.31	12	-1.47	0.0707	1145	1.09	0.929	16567	0.993
INIP	-7.31	12	-1.47	0.0707	1146	1.09	0.929	16566	0.994
ZBTB2	-7.31	12	-1.47	0.0707	1147	1.09	0.929	16565	0.994
KLHDC10	-7.31	12	-1.47	0.0707	1148	1.09	0.929	16564	0.994
NTHL1	-7.31	12	-1.47	0.0707	1149	1.09	0.929	16563	0.994
PLEC	-7.3	12	-1.47	0.0708	1150	1.09	0.929	16562	0.994
EME2	-7.3	12	-1.47	0.0709	1151	1.09	0.929	16561	0.994
LOH12CR1	-7.3	12	-1.47	0.0709	1152	1.09	0.929	16560	0.994
ATOH8	-7.3	12	-1.47	0.071	1153	1.09	0.929	16559	0.994
TSPAN3	-7.29	12	-1.47	0.0712	1154	1.09	0.929	16558	0.994
THUMPD2	-7.29	12	-1.47	0.0712	1155	1.09	0.929	16557	0.994
ARFGAP1	-7.29	12	-1.47	0.0712	1156	1.09	0.929	16556	0.994
RBM14	-7.29	12	-1.47	0.0714	1157	1.09	0.929	16555	0.993
SNED1	-7.29	12	-1.47	0.0714	1158	1.09	0.929	16554	0.994
ZC3HAV1L	-7.28	12	-1.46	0.0715	1159	1.09	0.929	16553	0.993
FFAR1	-7.28	12	-1.46	0.0716	1160	1.09	0.928	16552	0.993
SPATA6L	-7.28	12	-1.46	0.0717	1161	1.09	0.928	16551	0.993
DLGAP5	-7.28	12	-1.46	0.0717	1162	1.09	0.928	16550	0.993
PIBF1	-7.28	12	-1.46	0.0717	1163	1.09	0.928	16549	0.993
GPR107	-6.3	9	-1.46	0.0719	1164	1.09	0.928	16548	0.993
CLCA4	-7.27	12	-1.46	0.0719	1165	1.09	0.928	16547	0.993
GSG1L	-7.27	12	-1.46	0.072	1166	1.09	0.928	16546	0.993
MITD1	-7.27	12	-1.46	0.072	1167	1.09	0.928	16545	0.993
CCDC176	-7.26	12	-1.46	0.0722	1168	1.09	0.928	16544	0.993
PRSS36	-7.26	12	-1.46	0.0723	1169	1.1	0.928	16543	0.993
THRB	-7.26	12	-1.46	0.0724	1170	1.1	0.928	16542	0.993
NDE1	-7.26	12	-1.46	0.0724	1171	1.1	0.928	16541	0.993
NPHP1	-7.25	12	-1.46	0.0725	1172	1.1	0.927	16540	0.993
HAAO	-7.24	12	-1.46	0.0728	1173	1.1	0.927	16539	0.993
CARD14	-7.24	12	-1.45	0.0729	1174	1.1	0.927	16538	0.993
CHD6	-7.24	12	-1.45	0.073	1175	1.1	0.927	16537	0.993
TRAPPC10	-7.24	12	-1.45	0.0731	1176	1.1	0.927	16536	0.993
LRRC61	-7.23	12	-1.45	0.0731	1177	1.1	0.927	16535	0.993
MCM3	-7.23	12	-1.45	0.0732	1178	1.1	0.927	16534	0.993
COPS4	-7.23	12	-1.45	0.0733	1179	1.1	0.927	16533	0.993
POLG	-7.23	12	-1.45	0.0733	1180	1.1	0.927	16532	0.993
ZBTB5	-7.23	12	-1.45	0.0734	1181	1.1	0.927	16531	0.993
PPT1	-7.22	12	-1.45	0.0735	1182	1.1	0.926	16530	0.993
FMNL2	-7.21	12	-1.45	0.0738	1183	1.11	0.926	16529	0.992
KNSTRN	-7.21	12	-1.45	0.0739	1184	1.11	0.926	16528	0.992
C2orf57	-7.21	12	-1.45	0.0739	1185	1.11	0.926	16527	0.992
LHCGR	-7.2	12	-1.45	0.0741	1186	1.11	0.926	16526	0.992
PILRB	-7.2	12	-1.45	0.0742	1187	1.11	0.926	16525	0.992
KLHL30	-7.2	12	-1.45	0.0742	1188	1.11	0.926	16524	0.992
STOML3	-7.2	12	-1.44	0.0743	1189	1.11	0.926	16523	0.992
ROS1	-7.2	12	-1.44	0.0743	1190	1.11	0.926	16522	0.992
YTHDF2	-7.2	12	-1.44	0.0745	1191	1.11	0.926	16521	0.992
ACTL7A	-7.19	12	-1.44	0.0746	1192	1.11	0.925	16520	0.992
SV2C	-7.19	12	-1.44	0.0747	1193	1.11	0.925	16519	0.992
NOXA1	-7.19	12	-1.44	0.0748	1194	1.11	0.925	16518	0.992
CFB	-7.19	12	-1.44	0.0748	1195	1.11	0.925	16517	0.992
MCF2L	-7.18	12	-1.44	0.0748	1196	1.11	0.925	16516	0.992
SLCO1B1	-7.18	12	-1.44	0.0748	1197	1.11	0.925	16515	0.992
PDE3A	-7.18	12	-1.44	0.0748	1198	1.11	0.925	16514	0.992
INSIG2	-7.18	12	-1.44	0.0749	1199	1.11	0.925	16513	0.992
CCDC84	-6.88	11	-1.44	0.0749	1200	1.11	0.925	16512	0.992
WBP4	-7.18	12	-1.44	0.0749	1201	1.1	0.925	16511	0.992
CRY1	-7.18	12	-1.44	0.075	1202	1.11	0.925	16510	0.992
PMP22	-7.18	12	-1.44	0.075	1203	1.1	0.925	16509	0.992
MYPN	-7.18	12	-1.44	0.0751	1204	1.11	0.925	16508	0.992
TMEM212	-7.17	12	-1.44	0.0752	1205	1.11	0.925	16507	0.992
ZSWIM7	-7.17	12	-1.44	0.0753	1206	1.11	0.925	16506	0.992
C16orf92	-7.17	12	-1.44	0.0753	1207	1.11	0.925	16505	0.992
GEMIN7	-7.17	12	-1.44	0.0753	1208	1.1	0.925	16504	0.992
NID2	-7.17	12	-1.44	0.0753	1209	1.1	0.925	16503	0.992
OR6P1	-7.17	12	-1.44	0.0755	1210	1.1	0.925	16502	0.992
UBE2J1	-7.16	12	-1.44	0.0755	1211	1.1	0.925	16501	0.992
ZNF613	-7.16	12	-1.44	0.0755	1212	1.1	0.924	16500	0.992
KIAA1143	-7.16	12	-1.44	0.0756	1213	1.1	0.924	16499	0.992
CFLAR	-7.16	12	-1.44	0.0756	1214	1.1	0.924	16498	0.992
ZNF318	-7.16	12	-1.43	0.0758	1215	1.11	0.924	16497	0.992
TMEM41A	-7.15	12	-1.43	0.0759	1216	1.11	0.924	16496	0.992
MANSC4	-7.15	12	-1.43	0.0759	1217	1.11	0.924	16495	0.992
NEUROG1	-7.15	12	-1.43	0.076	1218	1.1	0.924	16494	0.992
RAB35	-7.15	12	-1.43	0.076	1219	1.1	0.924	16493	0.992
RBKS	-7.15	12	-1.43	0.0761	1220	1.1	0.924	16492	0.992
ABCB10	-7.14	12	-1.43	0.0762	1221	1.11	0.924	16491	0.992
HPS4	-7.13	12	-1.43	0.0767	1222	1.11	0.923	16490	0.992
ABLIM3	-7.13	12	-1.43	0.0767	1223	1.11	0.923	16489	0.992
TRMT10B	-7.13	12	-1.43	0.0767	1224	1.11	0.923	16488	0.992
CLDN18	-7.13	12	-1.43	0.0767	1225	1.11	0.923	16487	0.992
CHD4	-7.13	12	-1.43	0.0768	1226	1.11	0.923	16486	0.992
ANKRD6	-7.13	12	-1.43	0.0768	1227	1.11	0.923	16485	0.992
IDI1	-7.13	12	-1.43	0.0769	1228	1.11	0.923	16484	0.992
LAMA4	-7.12	12	-1.43	0.0769	1229	1.11	0.923	16483	0.992
B3GALTL	-7.12	12	-1.43	0.0769	1230	1.11	0.923	16482	0.992
C20orf141	-7.12	12	-1.43	0.0769	1231	1.11	0.923	16481	0.992
MIF	-7.12	12	-1.42	0.0771	1232	1.11	0.923	16480	0.992
COL1A2	-7.12	12	-1.42	0.0772	1233	1.11	0.923	16479	0.992
COX14	-7.12	12	-1.42	0.0772	1234	1.11	0.923	16478	0.992
ITGAL	-7.11	12	-1.42	0.0773	1235	1.11	0.923	16477	0.992
SERPINE3	-7.11	12	-1.42	0.0773	1236	1.11	0.923	16476	0.992
SRSF11	-7.11	12	-1.42	0.0773	1237	1.11	0.923	16475	0.992
MIS18A	-5.43	7	-1.42	0.0774	1238	1.11	0.923	16474	0.992
HRSP12	-7.11	12	-1.42	0.0774	1239	1.11	0.923	16473	0.992
UBQLN2	-7.11	12	-1.42	0.0774	1240	1.11	0.923	16472	0.992
TREML4	-7.11	12	-1.42	0.0775	1241	1.11	0.923	16471	0.992
MTRF1L	-7.11	12	-1.42	0.0775	1242	1.1	0.923	16470	0.992
COMMD1	-7.11	12	-1.42	0.0775	1243	1.1	0.922	16469	0.992
VAMP8	-7.11	12	-1.42	0.0776	1244	1.1	0.922	16468	0.992
OLFM1	-7.11	12	-1.42	0.0776	1245	1.1	0.922	16467	0.992
IL18BP	-7.1	12	-1.42	0.0776	1246	1.1	0.922	16466	0.992
GBGT1	-7.1	12	-1.42	0.0777	1247	1.1	0.922	16465	0.992
COL18A1	-7.1	12	-1.42	0.0778	1248	1.1	0.922	16464	0.992
DNTTIP1	-7.09	12	-1.42	0.0779	1249	1.11	0.922	16463	0.992
PXK	-7.09	12	-1.42	0.078	1250	1.1	0.922	16462	0.992
MYH10	-7.09	12	-1.42	0.078	1251	1.1	0.922	16461	0.992
CLPSL2	-7.09	12	-1.42	0.078	1252	1.1	0.922	16460	0.992
LDLRAD1	-6.14	9	-1.42	0.0781	1253	1.1	0.922	16459	0.992
CKMT2	-7.09	12	-1.42	0.0782	1254	1.1	0.922	16458	0.992
PDIA4	-7.09	12	-1.42	0.0782	1255	1.1	0.922	16457	0.992
CTDSPL2	-7.09	12	-1.42	0.0783	1256	1.1	0.922	16456	0.992
CACFD1	-7.09	12	-1.42	0.0783	1257	1.1	0.922	16455	0.992
PELP1	-7.08	12	-1.42	0.0783	1258	1.1	0.922	16454	0.992
OR1A1	-7.08	12	-1.42	0.0783	1259	1.1	0.922	16453	0.992
STARD3NL	-7.08	12	-1.42	0.0784	1260	1.1	0.922	16452	0.992
ACTC1	-7.08	12	-1.42	0.0785	1261	1.1	0.922	16451	0.992
LPPR1	-7.08	12	-1.42	0.0785	1262	1.1	0.922	16450	0.992
HTR3A	-7.08	12	-1.42	0.0785	1263	1.1	0.922	16449	0.992
PGAP1	-7.08	12	-1.41	0.0786	1264	1.1	0.921	16448	0.992
SLA2	-7.07	12	-1.41	0.0787	1265	1.1	0.921	16447	0.992
ZNF467	-7.07	12	-1.41	0.0788	1266	1.1	0.921	16446	0.992
SLC38A1	-7.07	12	-1.41	0.0788	1267	1.1	0.921	16445	0.992
WNT2	-7.07	12	-1.41	0.0789	1268	1.1	0.921	16444	0.992
DGKH	-7.06	12	-1.41	0.0793	1269	1.11	0.921	16443	0.992
TMEM60	-7.05	12	-1.41	0.0793	1270	1.11	0.921	16442	0.992
OXCT1	-7.05	12	-1.41	0.0795	1271	1.11	0.92	16441	0.992
DLL4	-7.05	12	-1.41	0.0796	1272	1.11	0.92	16440	0.992
MROH2A	-7.05	12	-1.41	0.0796	1273	1.11	0.92	16439	0.992
PPP1R8	-7.05	12	-1.41	0.0797	1274	1.11	0.92	16438	0.992
PREP	-7.04	12	-1.41	0.0797	1275	1.11	0.92	16437	0.992
WEE2	-7.04	12	-1.41	0.0798	1276	1.11	0.92	16436	0.992
EMC8	-7.04	12	-1.41	0.0799	1277	1.11	0.92	16435	0.992
MRPL40	-7.04	12	-1.4	0.08	1278	1.11	0.92	16434	0.991
TNFSF15	-7.03	12	-1.4	0.0801	1279	1.11	0.92	16433	0.991
HRH3	-7.03	12	-1.4	0.0801	1280	1.11	0.92	16432	0.991
IVD	-7.03	12	-1.4	0.0801	1281	1.11	0.92	16431	0.992
NFIC	-7.03	12	-1.4	0.0803	1282	1.11	0.92	16430	0.991
ZAP70	-7.02	12	-1.4	0.0805	1283	1.11	0.919	16429	0.991
SIRPB2	-7.02	12	-1.4	0.0805	1284	1.11	0.919	16428	0.991
ORC2	-7.02	12	-1.4	0.0805	1285	1.11	0.919	16427	0.991
C1orf195	-7.02	12	-1.4	0.0806	1286	1.11	0.919	16426	0.991
MBLAC1	-7.02	12	-1.4	0.0806	1287	1.11	0.919	16425	0.991
CARD9	-7.02	12	-1.4	0.0808	1288	1.11	0.919	16424	0.991
MSX1	-7.01	12	-1.4	0.0808	1289	1.11	0.919	16423	0.991
HUS1B	-7.01	12	-1.4	0.0808	1290	1.11	0.919	16422	0.991
NEDD1	-7.01	12	-1.4	0.081	1291	1.11	0.919	16421	0.991
MAFK	-7.01	12	-1.4	0.081	1292	1.11	0.919	16420	0.991
DTL	-7.01	12	-1.4	0.0811	1293	1.11	0.919	16419	0.991
SBDS	-7.01	12	-1.4	0.0811	1294	1.11	0.919	16418	0.991
XPO7	-7	12	-1.4	0.0812	1295	1.11	0.919	16417	0.991
KLHL31	-7	12	-1.4	0.0812	1296	1.11	0.919	16416	0.991
KIAA0195	-7	12	-1.4	0.0812	1297	1.11	0.919	16415	0.991
REPIN1	-7	12	-1.4	0.0814	1298	1.11	0.919	16414	0.991
PLB1	-6.99	12	-1.39	0.0816	1299	1.11	0.918	16413	0.991
FAM177A1	-6.99	12	-1.39	0.0817	1300	1.11	0.918	16412	0.991
RHBDF1	-6.99	12	-1.39	0.0817	1301	1.11	0.918	16411	0.991
BTNL8	-6.99	12	-1.39	0.0818	1302	1.11	0.918	16410	0.991
PPP2R5D	-6.99	12	-1.39	0.0818	1303	1.11	0.918	16409	0.991
RPS16	-6.98	12	-1.39	0.0819	1304	1.11	0.918	16408	0.991
SNX33	-6.98	12	-1.39	0.0819	1305	1.11	0.918	16407	0.991
C17orf105	-6.98	12	-1.39	0.0821	1306	1.11	0.918	16406	0.991
MOB2	-6.98	12	-1.39	0.0821	1307	1.11	0.918	16405	0.991
CCDC112	-6.97	12	-1.39	0.0823	1308	1.11	0.918	16404	0.991
BPIFC	-6.97	12	-1.39	0.0824	1309	1.11	0.918	16403	0.991
NCKAP5	-6.97	12	-1.39	0.0825	1310	1.12	0.918	16402	0.991
DRAM1	-6.97	12	-1.39	0.0825	1311	1.11	0.917	16401	0.991
KCNS1	-6.96	12	-1.39	0.0826	1312	1.12	0.917	16400	0.991
SLC12A3	-6.96	12	-1.39	0.0826	1313	1.11	0.917	16399	0.991
MTF2	-6.96	12	-1.39	0.0827	1314	1.11	0.917	16398	0.991
ERCC8	-6.96	12	-1.39	0.0827	1315	1.11	0.917	16397	0.991
GOLPH3	-6.96	12	-1.39	0.0828	1316	1.11	0.917	16396	0.991
KCTD16	-6.96	12	-1.39	0.0828	1317	1.11	0.917	16395	0.991
OTOG	-6.96	12	-1.39	0.0829	1318	1.11	0.917	16394	0.991
UBE2Q2	-6.96	12	-1.39	0.0829	1319	1.11	0.917	16393	0.991
NYAP1	-6.96	12	-1.39	0.0829	1320	1.11	0.917	16392	0.991
SLC7A3	-6.96	12	-1.39	0.083	1321	1.11	0.917	16391	0.991
SH3BP1	-6.96	12	-1.39	0.083	1322	1.11	0.917	16390	0.991
TSEN54	-6.66	11	-1.39	0.083	1323	1.11	0.917	16389	0.991
GKN1	-6.96	12	-1.39	0.083	1324	1.11	0.917	16388	0.991
AGO1	-6.95	12	-1.39	0.083	1325	1.11	0.917	16387	0.991
DIDO1	-6.95	12	-1.38	0.083	1326	1.11	0.917	16386	0.991
CYP4F22	-6.95	12	-1.38	0.0831	1327	1.11	0.917	16385	0.991
ZSWIM3	-6.95	12	-1.38	0.0831	1328	1.11	0.917	16384	0.991
POLR1C	-6.95	12	-1.38	0.0831	1329	1.11	0.917	16383	0.991
MFF	-6.95	12	-1.38	0.0832	1330	1.11	0.917	16382	0.991
GPR150	-6.95	12	-1.38	0.0832	1331	1.11	0.917	16381	0.991
TMTC1	-6.95	12	-1.38	0.0832	1332	1.11	0.917	16380	0.991
LIPC	-6.94	12	-1.38	0.0834	1333	1.11	0.917	16379	0.991
ORAI1	-6.94	12	-1.38	0.0835	1334	1.11	0.916	16378	0.991
PARP15	-6.94	12	-1.38	0.0835	1335	1.11	0.916	16377	0.991
ZNFX1	-6.94	12	-1.38	0.0836	1336	1.11	0.916	16376	0.991
DNAJC15	-6.94	12	-1.38	0.0836	1337	1.11	0.916	16375	0.991
WDPCP	-6.94	12	-1.38	0.0836	1338	1.11	0.916	16374	0.991
SAG	-6.94	12	-1.38	0.0837	1339	1.11	0.916	16373	0.991
HSD17B3	-6.94	12	-1.38	0.0837	1340	1.11	0.916	16372	0.991
KHDC1	-6.94	12	-1.38	0.0837	1341	1.11	0.916	16371	0.991
RUSC1	-6.93	12	-1.38	0.0838	1342	1.11	0.916	16370	0.991
GLIS3	-6.93	12	-1.38	0.0839	1343	1.11	0.916	16369	0.991
AQPEP	-6.93	12	-1.38	0.0839	1344	1.11	0.916	16368	0.991
C10orf88	-6.93	12	-1.38	0.0839	1345	1.11	0.916	16367	0.991
SRRM2	-6.93	12	-1.38	0.084	1346	1.11	0.916	16366	0.991
TCFL5	-6.93	12	-1.38	0.084	1347	1.1	0.916	16365	0.991
BUB3	-6.62	11	-1.38	0.0844	1348	1.11	0.916	16364	0.991
PRKAG3	-6.92	12	-1.38	0.0844	1349	1.11	0.916	16363	0.991
BAD	-6.91	12	-1.38	0.0845	1350	1.11	0.915	16362	0.991
ENSA	-6.91	12	-1.37	0.0846	1351	1.11	0.915	16361	0.991
KCTD9	-5.99	9	-1.37	0.0846	1352	1.11	0.915	16360	0.991
LDLR	-6.91	12	-1.37	0.0846	1353	1.11	0.915	16359	0.991
LSM6	-5.98	9	-1.37	0.0847	1354	1.11	0.915	16358	0.991
RNF208	-6.91	12	-1.37	0.0847	1355	1.11	0.915	16357	0.991
MB21D1	-6.91	12	-1.37	0.0847	1356	1.11	0.915	16356	0.991
RPL12	-6.3	10	-1.37	0.0848	1357	1.11	0.915	16355	0.991
GTF2I	-6.9	12	-1.37	0.0849	1358	1.11	0.915	16354	0.991
DNAJC3	-6.9	12	-1.37	0.0849	1359	1.11	0.915	16353	0.991
CNGA3	-6.9	12	-1.37	0.0851	1360	1.11	0.915	16352	0.991
EYS	-6.9	12	-1.37	0.0851	1361	1.11	0.915	16351	0.991
CD151	-6.9	12	-1.37	0.0852	1362	1.11	0.915	16350	0.991
NDP	-6.89	12	-1.37	0.0853	1363	1.11	0.915	16349	0.991
TPD52	-6.89	12	-1.37	0.0853	1364	1.11	0.915	16348	0.991
C1orf74	-6.89	12	-1.37	0.0853	1365	1.11	0.915	16347	0.991
GNB2L1	-6.6	11	-1.37	0.0855	1366	1.11	0.915	16346	0.991
FBP1	-6.89	12	-1.37	0.0855	1367	1.11	0.914	16345	0.991
CACNG5	-6.88	12	-1.37	0.0857	1368	1.11	0.914	16344	0.991
OR1J1	-6.88	12	-1.37	0.0858	1369	1.11	0.914	16343	0.991
FRMD5	-6.88	12	-1.37	0.0858	1370	1.11	0.914	16342	0.991
APOLD1	-6.88	12	-1.37	0.0859	1371	1.11	0.914	16341	0.991
TBC1D20	-6.88	12	-1.37	0.0859	1372	1.11	0.914	16340	0.991
DNAJC5B	-6.88	12	-1.37	0.086	1373	1.11	0.914	16339	0.991
NAP1L2	-6.87	12	-1.37	0.086	1374	1.11	0.914	16338	0.991
MDGA1	-6.87	12	-1.37	0.086	1375	1.11	0.914	16337	0.991
FAXDC2	-6.87	12	-1.37	0.0861	1376	1.11	0.914	16336	0.991
MED30	-5.95	9	-1.37	0.0861	1377	1.11	0.914	16335	0.991
ATXN7L3B	-6.27	10	-1.37	0.0861	1378	1.11	0.914	16334	0.991
DZIP1L	-6.87	12	-1.36	0.0862	1379	1.11	0.914	16333	0.991
KIAA1161	-6.87	12	-1.36	0.0862	1380	1.11	0.914	16332	0.991
SEPW1	-6.87	12	-1.36	0.0863	1381	1.11	0.914	16331	0.991
MAP4K3	-6.87	12	-1.36	0.0863	1382	1.11	0.914	16330	0.991
CENPV	-6.87	12	-1.36	0.0863	1383	1.11	0.914	16329	0.991
PRSS16	-6.87	12	-1.36	0.0863	1384	1.1	0.914	16328	0.991
TNNC1	-6.86	12	-1.36	0.0864	1385	1.11	0.914	16327	0.991
PIGF	-6.86	12	-1.36	0.0864	1386	1.1	0.914	16326	0.991
FUS	-6.86	12	-1.36	0.0865	1387	1.11	0.913	16325	0.991
NPW	-6.86	12	-1.36	0.0866	1388	1.1	0.913	16324	0.991
UPK3B	-6.86	12	-1.36	0.0866	1389	1.1	0.913	16323	0.991
INVS	-6.86	12	-1.36	0.0866	1390	1.1	0.913	16322	0.991
FSCN3	-6.86	12	-1.36	0.0866	1391	1.1	0.913	16321	0.991
PODXL2	-6.56	11	-1.36	0.0867	1392	1.1	0.913	16320	0.991
CD44	-6.85	12	-1.36	0.0868	1393	1.1	0.913	16319	0.991
POLR2A	-6.85	12	-1.36	0.0868	1394	1.1	0.913	16318	0.991
ZBTB39	-6.85	12	-1.36	0.0869	1395	1.1	0.913	16317	0.991
MIB2	-6.85	12	-1.36	0.0869	1396	1.1	0.913	16316	0.991
ABCD4	-6.84	12	-1.36	0.0873	1397	1.11	0.913	16315	0.991
MYH9	-6.84	12	-1.36	0.0875	1398	1.11	0.913	16314	0.991
FSIP1	-6.24	10	-1.36	0.0876	1399	1.11	0.912	16313	0.991
PSTPIP1	-6.83	12	-1.36	0.0876	1400	1.11	0.912	16312	0.991
F12	-6.83	12	-1.36	0.0876	1401	1.11	0.912	16311	0.991
ASB6	-6.82	12	-1.35	0.0881	1402	1.11	0.912	16310	0.99
SRP72	-6.82	12	-1.35	0.0882	1403	1.11	0.912	16309	0.99
HPCA	-5.9	9	-1.35	0.0882	1404	1.11	0.912	16308	0.99
CYB5R4	-6.81	12	-1.35	0.0883	1405	1.11	0.912	16307	0.99
RELL2	-6.81	12	-1.35	0.0884	1406	1.11	0.912	16306	0.99
TTF2	-6.81	12	-1.35	0.0884	1407	1.11	0.912	16305	0.99
GALNT2	-6.81	12	-1.35	0.0884	1408	1.11	0.912	16304	0.99
AGAP3	-6.81	12	-1.35	0.0885	1409	1.11	0.912	16303	0.99
PBDC1	-6.81	12	-1.35	0.0886	1410	1.11	0.911	16302	0.99
MAP2K4	-6.81	12	-1.35	0.0887	1411	1.11	0.911	16301	0.99
OR2V1	-6.8	12	-1.35	0.0887	1412	1.11	0.911	16300	0.99
TAOK1	-6.8	12	-1.35	0.0888	1413	1.11	0.911	16299	0.99
GTPBP2	-6.79	12	-1.35	0.0891	1414	1.12	0.911	16298	0.99
C9orf64	-6.79	12	-1.35	0.0892	1415	1.12	0.911	16297	0.99
GNG4	-6.79	12	-1.35	0.0892	1416	1.12	0.911	16296	0.99
C21orf2	-6.5	11	-1.35	0.0892	1417	1.12	0.911	16295	0.99
UBE3C	-6.79	12	-1.35	0.0892	1418	1.11	0.911	16294	0.99
PRKD3	-6.79	12	-1.35	0.0892	1419	1.11	0.911	16293	0.99
CDH12	-6.79	12	-1.35	0.0893	1420	1.11	0.911	16292	0.99
LMNB1	-6.79	12	-1.34	0.0893	1421	1.11	0.911	16291	0.99
LAMP1	-6.79	12	-1.34	0.0893	1422	1.11	0.911	16290	0.99
ADAMTS17	-6.79	12	-1.34	0.0894	1423	1.11	0.911	16289	0.99
POM121	-6.78	12	-1.34	0.0896	1424	1.11	0.91	16288	0.99
QRFP	-6.78	12	-1.34	0.0896	1425	1.11	0.91	16287	0.99
FAM71C	-6.78	12	-1.34	0.0896	1426	1.11	0.91	16286	0.99
HN1L	-6.78	12	-1.34	0.0898	1427	1.11	0.91	16285	0.99
SMARCAL1	-6.78	12	-1.34	0.0898	1428	1.11	0.91	16284	0.99
KIAA1958	-6.77	12	-1.34	0.0899	1429	1.11	0.91	16283	0.99
CNRIP1	-6.77	12	-1.34	0.0899	1430	1.11	0.91	16282	0.99
AAGAB	-6.77	12	-1.34	0.0899	1431	1.11	0.91	16281	0.99
TUSC1	-6.77	12	-1.34	0.09	1432	1.11	0.91	16280	0.99
CDCA8	-6.48	11	-1.34	0.09	1433	1.11	0.91	16279	0.99
FAM26D	-6.77	12	-1.34	0.0901	1434	1.11	0.91	16278	0.99
PRSS27	-6.77	12	-1.34	0.0901	1435	1.11	0.91	16277	0.99
PAIP2B	-6.77	12	-1.34	0.0901	1436	1.11	0.91	16276	0.99
ZNF503	-6.76	12	-1.34	0.0904	1437	1.11	0.91	16275	0.99
KCNMB1	-6.76	12	-1.34	0.0904	1438	1.11	0.91	16274	0.99
C8orf34	-6.76	12	-1.34	0.0906	1439	1.12	0.909	16273	0.99
TRAP1	-6.76	12	-1.34	0.0906	1440	1.11	0.909	16272	0.99
USP44	-6.76	12	-1.34	0.0906	1441	1.11	0.909	16271	0.99
PIK3R1	-6.75	12	-1.34	0.0907	1442	1.11	0.909	16270	0.99
GRPEL2	-6.75	12	-1.34	0.0909	1443	1.12	0.909	16269	0.99
CHTF18	-6.75	12	-1.33	0.091	1444	1.12	0.909	16268	0.99
PARD6A	-6.75	12	-1.33	0.091	1445	1.12	0.909	16267	0.99
MRPL22	-6.75	12	-1.33	0.091	1446	1.11	0.909	16266	0.99
QPCT	-6.74	12	-1.33	0.091	1447	1.11	0.909	16265	0.99
OTOF	-6.74	12	-1.33	0.091	1448	1.11	0.909	16264	0.99
TAAR6	-6.74	12	-1.33	0.0911	1449	1.11	0.909	16263	0.99
PDILT	-6.74	12	-1.33	0.0911	1450	1.11	0.909	16262	0.99
AHSA1	-6.74	12	-1.33	0.0911	1451	1.11	0.909	16261	0.99
SF1	-6.74	12	-1.33	0.0912	1452	1.11	0.909	16260	0.99
SLC24A4	-6.74	12	-1.33	0.0913	1453	1.11	0.909	16259	0.99
C7orf72	-6.74	12	-1.33	0.0913	1454	1.11	0.909	16258	0.99
RALA	-6.74	12	-1.33	0.0914	1455	1.11	0.909	16257	0.99
UBA1	-6.74	12	-1.33	0.0914	1456	1.11	0.909	16256	0.99
CTRL	-6.74	12	-1.33	0.0914	1457	1.11	0.909	16255	0.99
FNTB	-6.74	12	-1.33	0.0914	1458	1.11	0.909	16254	0.99
GAS2L3	-6.73	12	-1.33	0.0915	1459	1.11	0.909	16253	0.99
CCDC63	-6.73	12	-1.33	0.0915	1460	1.11	0.908	16252	0.99
ZNF212	-6.73	12	-1.33	0.0916	1461	1.11	0.908	16251	0.99
MLLT11	-6.73	12	-1.33	0.0917	1462	1.11	0.908	16250	0.99
SPECC1L	-6.73	12	-1.33	0.0917	1463	1.11	0.908	16249	0.99
MEMO1	-6.73	12	-1.33	0.0917	1464	1.11	0.908	16248	0.99
OR10A7	-6.72	12	-1.33	0.0918	1465	1.11	0.908	16247	0.99
GPR128	-6.72	12	-1.33	0.0919	1466	1.11	0.908	16246	0.99
EPG5	-6.72	12	-1.33	0.0919	1467	1.11	0.908	16245	0.99
ZNF335	-6.72	12	-1.33	0.0919	1468	1.11	0.908	16244	0.99
SMIM11	-5.82	9	-1.33	0.092	1469	1.11	0.908	16243	0.99
ALG5	-5.82	9	-1.33	0.092	1470	1.11	0.908	16242	0.99
ORC1	-6.72	12	-1.33	0.092	1471	1.11	0.908	16241	0.99
BCL7C	-6.72	12	-1.33	0.0922	1472	1.11	0.908	16240	0.99
CARS	-6.72	12	-1.33	0.0922	1473	1.11	0.908	16239	0.99
C9orf50	-6.71	12	-1.33	0.0923	1474	1.11	0.908	16238	0.99
FOSB	-6.71	12	-1.33	0.0924	1475	1.11	0.908	16237	0.99
C16orf59	-6.71	12	-1.33	0.0924	1476	1.11	0.908	16236	0.99
HSPB3	-6.71	12	-1.33	0.0924	1477	1.11	0.908	16235	0.99
ZNF618	-6.71	12	-1.33	0.0924	1478	1.11	0.908	16234	0.99
CCDC121	-6.71	12	-1.33	0.0925	1479	1.11	0.908	16233	0.99
CIR1	-6.71	12	-1.33	0.0925	1480	1.11	0.907	16232	0.99
CDK18	-6.71	12	-1.33	0.0925	1481	1.11	0.907	16231	0.99
ETFA	-6.7	12	-1.32	0.0927	1482	1.11	0.907	16230	0.99
TSHZ3	-6.7	12	-1.32	0.0928	1483	1.11	0.907	16229	0.99
YTHDC1	-6.7	12	-1.32	0.0928	1484	1.11	0.907	16228	0.99
SOX30	-6.7	12	-1.32	0.0928	1485	1.11	0.907	16227	0.99
LRRC71	-6.7	12	-1.32	0.0928	1486	1.11	0.907	16226	0.99
HSPH1	-6.7	12	-1.32	0.0928	1487	1.11	0.907	16225	0.99
CYTL1	-6.7	12	-1.32	0.0929	1488	1.11	0.907	16224	0.99
RND1	-6.7	12	-1.32	0.0929	1489	1.11	0.907	16223	0.99
CDHR4	-6.7	12	-1.32	0.093	1490	1.11	0.907	16222	0.99
ZCCHC13	-6.7	12	-1.32	0.093	1491	1.1	0.907	16221	0.99
UPP2	-6.69	12	-1.32	0.0931	1492	1.1	0.907	16220	0.99
OR4N2	-6.69	12	-1.32	0.0932	1493	1.11	0.907	16219	0.99
GLYR1	-6.69	12	-1.32	0.0933	1494	1.11	0.907	16218	0.99
PABPC1L	-6.68	12	-1.32	0.0935	1495	1.11	0.907	16217	0.99
NCOA3	-6.68	12	-1.32	0.0935	1496	1.11	0.907	16216	0.99
BPIFB2	-6.68	12	-1.32	0.0935	1497	1.11	0.907	16215	0.99
SUGP1	-6.68	12	-1.32	0.0935	1498	1.11	0.907	16214	0.99
YTHDF1	-6.68	12	-1.32	0.0936	1499	1.11	0.906	16213	0.99
LAX1	-6.68	12	-1.32	0.0937	1500	1.11	0.906	16212	0.99
RAB15	-6.68	12	-1.32	0.0937	1501	1.11	0.906	16211	0.99
GABPB1	-6.68	12	-1.32	0.0938	1502	1.11	0.906	16210	0.99
LRRC14B	-6.67	12	-1.32	0.0939	1503	1.11	0.906	16209	0.99
PYGM	-6.67	12	-1.32	0.094	1504	1.11	0.906	16208	0.99
VWA2	-6.67	12	-1.32	0.094	1505	1.11	0.906	16207	0.99
CCDC138	-6.67	12	-1.32	0.094	1506	1.11	0.906	16206	0.99
SPCS3	-6.67	12	-1.32	0.0942	1507	1.11	0.906	16205	0.99
HNF4A	-6.67	12	-1.32	0.0942	1508	1.11	0.906	16204	0.99
ELMSAN1	-6.66	12	-1.32	0.0942	1509	1.11	0.906	16203	0.99
RFX6	-6.66	12	-1.32	0.0942	1510	1.11	0.906	16202	0.99
RABL6	-6.66	12	-1.32	0.0942	1511	1.1	0.906	16201	0.99
PELO	-6.66	12	-1.31	0.0943	1512	1.1	0.906	16200	0.99
PIK3CD	-6.66	12	-1.31	0.0944	1513	1.1	0.906	16199	0.99
THEM6	-6.66	12	-1.31	0.0945	1514	1.11	0.905	16198	0.99
RRP36	-6.66	12	-1.31	0.0945	1515	1.1	0.905	16197	0.99
TIRAP	-6.66	12	-1.31	0.0946	1516	1.1	0.905	16196	0.99
RASSF5	-6.66	12	-1.31	0.0946	1517	1.1	0.905	16195	0.99
C5orf24	-6.65	12	-1.31	0.0946	1518	1.1	0.905	16194	0.99
ELAVL3	-6.65	12	-1.31	0.0947	1519	1.1	0.905	16193	0.99
KCNJ12	-6.65	12	-1.31	0.0948	1520	1.1	0.905	16192	0.99
RBM12	-6.65	12	-1.31	0.0948	1521	1.1	0.905	16191	0.99
TMEM18	-6.65	12	-1.31	0.0948	1522	1.1	0.905	16190	0.99
PRSS8	-6.65	12	-1.31	0.0948	1523	1.1	0.905	16189	0.99
CBLL1	-6.65	12	-1.31	0.0948	1524	1.1	0.905	16188	0.99
OR5F1	-6.65	12	-1.31	0.095	1525	1.1	0.905	16187	0.99
LCN12	-6.64	12	-1.31	0.0952	1526	1.1	0.905	16186	0.99
CRB3	-6.64	12	-1.31	0.0952	1527	1.1	0.905	16185	0.99
MOB1A	-6.64	12	-1.31	0.0952	1528	1.1	0.905	16184	0.99
ITIH6	-6.64	12	-1.31	0.0953	1529	1.1	0.905	16183	0.99
RILPL1	-6.64	12	-1.31	0.0954	1530	1.1	0.905	16182	0.99
OR5W2	-6.64	12	-1.31	0.0954	1531	1.1	0.905	16181	0.99
ABHD2	-6.64	12	-1.31	0.0954	1532	1.1	0.905	16180	0.99
APOBEC3B	-6.64	12	-1.31	0.0954	1533	1.1	0.905	16179	0.99
LCN1	-6.63	12	-1.31	0.0955	1534	1.1	0.904	16178	0.99
MAP4K4	-6.63	12	-1.31	0.0956	1535	1.1	0.904	16177	0.99
CRIP1	-6.63	12	-1.31	0.0956	1536	1.1	0.904	16176	0.99
PSPC1	-6.63	12	-1.31	0.0958	1537	1.1	0.904	16175	0.99
HOXD13	-6.62	12	-1.3	0.096	1538	1.11	0.904	16174	0.99
RPS27L	-5.73	9	-1.3	0.0961	1539	1.11	0.904	16173	0.99
PEX2	-6.62	12	-1.3	0.0961	1540	1.1	0.904	16172	0.99
ELL3	-6.62	12	-1.3	0.0961	1541	1.1	0.904	16171	0.99
DDX18	-6.62	12	-1.3	0.0963	1542	1.11	0.904	16170	0.99
PRSS57	-6.62	12	-1.3	0.0963	1543	1.1	0.904	16169	0.99
ABCC3	-6.61	12	-1.3	0.0963	1544	1.1	0.904	16168	0.99
FN1	-6.61	12	-1.3	0.0964	1545	1.11	0.904	16167	0.99
DLD	-6.61	12	-1.3	0.0965	1546	1.11	0.904	16166	0.99
IRF4	-6.61	12	-1.3	0.0966	1547	1.11	0.903	16165	0.99
ROCK2	-6.61	12	-1.3	0.0966	1548	1.1	0.903	16164	0.99
KLHL1	-6.61	12	-1.3	0.0967	1549	1.11	0.903	16163	0.99
TRPC5	-6.6	12	-1.3	0.0967	1550	1.1	0.903	16162	0.99
IWS1	-5.72	9	-1.3	0.0967	1551	1.1	0.903	16161	0.99
DCT	-6.6	12	-1.3	0.0967	1552	1.1	0.903	16160	0.99
POLE	-6.6	12	-1.3	0.0968	1553	1.1	0.903	16159	0.99
POLK	-6.6	12	-1.3	0.0968	1554	1.1	0.903	16158	0.99
CDHR2	-6.6	12	-1.3	0.0969	1555	1.1	0.903	16157	0.99
RRAD	-6.6	12	-1.3	0.0969	1556	1.1	0.903	16156	0.99
BRF2	-6.6	12	-1.3	0.097	1557	1.1	0.903	16155	0.99
CASC5	-6.59	12	-1.3	0.0972	1558	1.1	0.903	16154	0.99
ABCB7	-6.59	12	-1.3	0.0972	1559	1.1	0.903	16153	0.99
TIAL1	-6.59	12	-1.3	0.0972	1560	1.1	0.903	16152	0.99
ICK	-6.59	12	-1.3	0.0973	1561	1.1	0.903	16151	0.99
PHF23	-6.59	12	-1.3	0.0973	1562	1.1	0.903	16150	0.99
SLC26A5	-6.59	12	-1.3	0.0973	1563	1.1	0.903	16149	0.99
NEIL1	-6.59	12	-1.3	0.0974	1564	1.1	0.903	16148	0.99
FOXP1	-6.59	12	-1.3	0.0975	1565	1.1	0.903	16147	0.99
PPFIBP2	-6.58	12	-1.3	0.0976	1566	1.1	0.902	16146	0.99
MEIS1	-6.58	12	-1.3	0.0976	1567	1.1	0.902	16145	0.99
ESD	-6.58	12	-1.3	0.0977	1568	1.1	0.902	16144	0.99
STRADA	-6.58	12	-1.3	0.0977	1569	1.1	0.902	16143	0.99
COPS7A	-6.58	12	-1.29	0.0977	1570	1.1	0.902	16142	0.99
T	-6.58	12	-1.29	0.0979	1571	1.1	0.902	16141	0.99
FOXE1	-6.57	12	-1.29	0.0979	1572	1.1	0.902	16140	0.99
C5orf51	-6.57	12	-1.29	0.098	1573	1.1	0.902	16139	0.99
TNFSF11	-6.57	12	-1.29	0.098	1574	1.1	0.902	16138	0.99
DYNC1I1	-6.57	12	-1.29	0.098	1575	1.1	0.902	16137	0.99
CHP1	-6.57	12	-1.29	0.0982	1576	1.1	0.902	16136	0.99
ARHGEF25	-6.57	12	-1.29	0.0982	1577	1.1	0.902	16135	0.99
PHC1	-6.57	12	-1.29	0.0983	1578	1.1	0.902	16134	0.99
ADAM10	-6.55	12	-1.29	0.0988	1579	1.11	0.901	16133	0.989
NRG2	-6.55	12	-1.29	0.0988	1580	1.11	0.901	16132	0.989
STK39	-6.55	12	-1.29	0.0989	1581	1.11	0.901	16131	0.989
MYOM1	-6.55	12	-1.29	0.099	1582	1.11	0.901	16130	0.989
CAND2	-6.55	12	-1.29	0.099	1583	1.11	0.901	16129	0.989
SYBU	-6.55	12	-1.29	0.0991	1584	1.11	0.901	16128	0.989
TNPO3	-6.27	11	-1.29	0.0991	1585	1.11	0.901	16127	0.989
PRDX1	-5.67	9	-1.29	0.0993	1586	1.11	0.901	16126	0.989
PMPCA	-6.54	12	-1.29	0.0993	1587	1.11	0.901	16125	0.989
TESK1	-6.54	12	-1.29	0.0994	1588	1.11	0.901	16124	0.989
ZSCAN23	-6.54	12	-1.29	0.0994	1589	1.11	0.901	16123	0.989
P2RY12	-6.54	12	-1.28	0.0994	1590	1.11	0.901	16122	0.989
EPHA5	-6.54	12	-1.28	0.0994	1591	1.11	0.901	16121	0.989
OR10J5	-6.54	12	-1.28	0.0994	1592	1.11	0.901	16120	0.989
TXNDC16	-6.54	12	-1.28	0.0995	1593	1.11	0.9	16119	0.989
CLIC3	-6.53	12	-1.28	0.0997	1594	1.11	0.9	16118	0.989
UBE3A	-6.53	12	-1.28	0.0997	1595	1.11	0.9	16117	0.989
TTBK2	-6.53	12	-1.28	0.0999	1596	1.11	0.9	16116	0.989
PFKFB1	-6.53	12	-1.28	0.0999	1597	1.11	0.9	16115	0.989
RAP1GAP	-6.53	12	-1.28	0.0999	1598	1.11	0.9	16114	0.989
CTSV	-6.53	12	-1.28	0.1	1599	1.11	0.9	16113	0.989
FOXP4	-6.52	12	-1.28	0.1	1600	1.11	0.9	16112	0.989
TPX2	-6.24	11	-1.28	0.1	1601	1.11	0.9	16111	0.989
TUBB4B	-6.52	12	-1.28	0.1	1602	1.11	0.9	16110	0.989
C8orf82	-6.52	12	-1.28	0.1	1603	1.11	0.9	16109	0.989
LY86	-6.52	12	-1.28	0.1	1604	1.11	0.9	16108	0.989
MTHFD1L	-6.52	12	-1.28	0.1	1605	1.11	0.9	16107	0.989
PLCB2	-6.52	12	-1.28	0.1	1606	1.11	0.9	16106	0.989
SNTB2	-6.52	12	-1.28	0.1	1607	1.11	0.9	16105	0.989
ACACB	-6.51	12	-1.28	0.101	1608	1.11	0.899	16104	0.989
GUK1	-6.23	11	-1.28	0.101	1609	1.11	0.899	16103	0.989
RAB9B	-6.51	12	-1.28	0.101	1610	1.11	0.899	16102	0.989
ATP6V1C1	-6.5	12	-1.28	0.101	1611	1.11	0.899	16101	0.989
SERAC1	-6.5	12	-1.28	0.101	1612	1.11	0.899	16100	0.989
C1QTNF7	-6.5	12	-1.28	0.101	1613	1.11	0.899	16099	0.989
C12orf71	-6.5	12	-1.27	0.101	1614	1.11	0.899	16098	0.989
MGAT3	-6.5	12	-1.27	0.101	1615	1.11	0.899	16097	0.989
PLVAP	-6.5	12	-1.27	0.101	1616	1.11	0.899	16096	0.989
PPARD	-6.5	12	-1.27	0.101	1617	1.11	0.899	16095	0.989
ZNF3	-6.49	12	-1.27	0.101	1618	1.11	0.899	16094	0.989
ARMCX6	-6.49	12	-1.27	0.101	1619	1.11	0.899	16093	0.989
RNASEH2C	-6.49	12	-1.27	0.101	1620	1.11	0.899	16092	0.989
GPR114	-6.49	12	-1.27	0.101	1621	1.11	0.899	16091	0.989
ZFYVE20	-6.49	12	-1.27	0.102	1622	1.11	0.898	16090	0.989
HESX1	-6.49	12	-1.27	0.102	1623	1.11	0.898	16089	0.989
MFSD3	-6.49	12	-1.27	0.102	1624	1.11	0.898	16088	0.989
FBXO41	-6.48	12	-1.27	0.102	1625	1.11	0.898	16087	0.989
C20orf196	-6.48	12	-1.27	0.102	1626	1.11	0.898	16086	0.989
UBC	-6.48	12	-1.27	0.102	1627	1.11	0.898	16085	0.989
HMBOX1	-6.48	12	-1.27	0.102	1628	1.11	0.898	16084	0.989
TRIM22	-6.48	12	-1.27	0.102	1629	1.11	0.898	16083	0.989
KIAA1430	-6.48	12	-1.27	0.102	1630	1.11	0.898	16082	0.989
GPR113	-6.47	12	-1.27	0.102	1631	1.11	0.898	16081	0.989
TMEM201	-6.47	12	-1.27	0.102	1632	1.11	0.898	16080	0.989
FBXO7	-6.47	12	-1.27	0.102	1633	1.11	0.898	16079	0.989
LEKR1	-6.47	12	-1.27	0.102	1634	1.11	0.898	16078	0.989
FZR1	-6.47	12	-1.27	0.102	1635	1.11	0.898	16077	0.989
KCNE4	-4.57	6	-1.27	0.103	1636	1.11	0.897	16076	0.989
OSBPL1A	-6.47	12	-1.27	0.103	1637	1.11	0.897	16075	0.989
GLRA4	-6.46	12	-1.27	0.103	1638	1.11	0.897	16074	0.989
LRIF1	-6.46	12	-1.27	0.103	1639	1.11	0.897	16073	0.989
GCNT1	-6.46	12	-1.27	0.103	1640	1.11	0.897	16072	0.989
CX3CL1	-6.46	12	-1.26	0.103	1641	1.11	0.897	16071	0.989
DCX	-6.45	12	-1.26	0.103	1642	1.11	0.897	16070	0.989
GTF3C3	-6.45	12	-1.26	0.103	1643	1.11	0.897	16069	0.989
UBR7	-6.45	12	-1.26	0.103	1644	1.11	0.897	16068	0.989
HECW1	-6.45	12	-1.26	0.103	1645	1.11	0.897	16067	0.989
ZMAT4	-6.45	12	-1.26	0.103	1646	1.11	0.897	16066	0.989
DMXL1	-6.45	12	-1.26	0.103	1647	1.11	0.897	16065	0.989
NME4	-6.45	12	-1.26	0.103	1648	1.11	0.897	16064	0.989
LRRC47	-6.45	12	-1.26	0.103	1649	1.11	0.897	16063	0.989
LRRC38	-6.45	12	-1.26	0.103	1650	1.11	0.897	16062	0.989
STOML1	-6.44	12	-1.26	0.104	1651	1.11	0.896	16061	0.988
CNBD2	-6.44	12	-1.26	0.104	1652	1.11	0.896	16060	0.989
NT5C	-6.44	12	-1.26	0.104	1653	1.11	0.896	16059	0.989
PRMT2	-6.44	12	-1.26	0.104	1654	1.11	0.896	16058	0.989
PAIP2	-6.44	12	-1.26	0.104	1655	1.11	0.896	16057	0.989
C12orf75	-6.44	12	-1.26	0.104	1656	1.11	0.896	16056	0.989
TDRD6	-6.44	12	-1.26	0.104	1657	1.11	0.896	16055	0.989
MFSD2B	-6.43	12	-1.26	0.104	1658	1.11	0.896	16054	0.989
HMOX1	-6.43	12	-1.26	0.104	1659	1.11	0.896	16053	0.988
STRAP	-6.43	12	-1.26	0.104	1660	1.11	0.896	16052	0.988
OR51B2	-6.43	12	-1.26	0.104	1661	1.11	0.896	16051	0.988
UBTD2	-6.42	12	-1.26	0.105	1662	1.11	0.895	16050	0.988
CRYL1	-6.42	12	-1.26	0.105	1663	1.11	0.895	16049	0.988
SCAND1	-6.42	12	-1.26	0.105	1664	1.11	0.895	16048	0.988
UNC5D	-6.42	12	-1.26	0.105	1665	1.11	0.895	16047	0.988
CDCA5	-6.14	11	-1.25	0.105	1666	1.11	0.895	16046	0.988
DCTN1	-6.41	12	-1.25	0.105	1667	1.11	0.895	16045	0.988
KIF13B	-6.41	12	-1.25	0.105	1668	1.11	0.895	16044	0.988
LLGL2	-6.41	12	-1.25	0.105	1669	1.11	0.895	16043	0.988
CREB3L1	-6.41	12	-1.25	0.105	1670	1.11	0.895	16042	0.988
EXO5	-6.41	12	-1.25	0.105	1671	1.11	0.895	16041	0.988
TMEM210	-6.4	12	-1.25	0.105	1672	1.12	0.895	16040	0.988
SETD2	-6.4	12	-1.25	0.105	1673	1.12	0.895	16039	0.988
OR4K15	-6.4	12	-1.25	0.105	1674	1.12	0.895	16038	0.988
FRMPD2	-6.4	12	-1.25	0.105	1675	1.11	0.895	16037	0.988
SERPINB1	-6.39	12	-1.25	0.106	1676	1.12	0.894	16036	0.988
ALG12	-6.39	12	-1.25	0.106	1677	1.12	0.894	16035	0.988
OR8S1	-6.39	12	-1.25	0.106	1678	1.12	0.894	16034	0.988
BAG4	-6.39	12	-1.25	0.106	1679	1.12	0.894	16033	0.988
DYNAP	-6.39	12	-1.25	0.106	1680	1.12	0.894	16032	0.988
CDK14	-6.38	12	-1.25	0.106	1681	1.12	0.894	16031	0.988
ADA	-6.38	12	-1.25	0.106	1682	1.12	0.894	16030	0.988
MYBL2	-6.38	12	-1.25	0.106	1683	1.12	0.894	16029	0.987
BBS4	-6.38	12	-1.25	0.106	1684	1.12	0.894	16028	0.987
NCAPD3	-6.38	12	-1.25	0.106	1685	1.12	0.894	16027	0.988
CDC14B	-6.38	12	-1.25	0.106	1686	1.12	0.894	16026	0.987
CNTRL	-6.37	12	-1.24	0.107	1687	1.12	0.893	16025	0.987
AUH	-6.37	12	-1.24	0.107	1688	1.12	0.893	16024	0.987
METTL8	-6.37	12	-1.24	0.107	1689	1.12	0.893	16023	0.988
SMAD4	-6.37	12	-1.24	0.107	1690	1.12	0.893	16022	0.987
FOXL2	-6.37	12	-1.24	0.107	1691	1.12	0.893	16021	0.987
NUP88	-6.36	12	-1.24	0.107	1692	1.12	0.893	16020	0.987
GABRA3	-6.36	12	-1.24	0.107	1693	1.12	0.893	16019	0.987
KCNT1	-6.36	12	-1.24	0.107	1694	1.12	0.893	16018	0.987
EPCAM	-6.36	12	-1.24	0.107	1695	1.12	0.893	16017	0.987
SMTNL2	-6.36	12	-1.24	0.107	1696	1.12	0.893	16016	0.987
BARX1	-6.35	12	-1.24	0.107	1697	1.12	0.893	16015	0.987
C10orf128	-6.35	12	-1.24	0.108	1698	1.12	0.892	16014	0.987
LRP12	-5.5	9	-1.24	0.108	1699	1.12	0.892	16013	0.987
GOLGA5	-5.5	9	-1.24	0.108	1700	1.12	0.892	16012	0.987
RBM25	-6.35	12	-1.24	0.108	1701	1.12	0.892	16011	0.987
MC2R	-6.35	12	-1.24	0.108	1702	1.12	0.892	16010	0.987
ZAR1L	-6.35	12	-1.24	0.108	1703	1.12	0.892	16009	0.987
RNF212	-6.35	12	-1.24	0.108	1704	1.12	0.892	16008	0.987
TCF23	-6.35	12	-1.24	0.108	1705	1.12	0.892	16007	0.987
OR2C1	-6.35	12	-1.24	0.108	1706	1.12	0.892	16006	0.987
POLD3	-6.35	12	-1.24	0.108	1707	1.12	0.892	16005	0.987
BIRC5	-6.35	12	-1.24	0.108	1708	1.12	0.892	16004	0.987
HHAT	-6.35	12	-1.24	0.108	1709	1.12	0.892	16003	0.987
IL2RG	-6.35	12	-1.24	0.108	1710	1.12	0.892	16002	0.987
RELA	-6.35	12	-1.24	0.108	1711	1.12	0.892	16001	0.987
SERPINB13	-6.34	12	-1.24	0.108	1712	1.12	0.892	16000	0.987
TMEM64	-6.34	12	-1.24	0.108	1713	1.12	0.892	15999	0.987
IMP3	-5.79	10	-1.24	0.108	1714	1.12	0.892	15998	0.987
OR8J3	-6.33	12	-1.24	0.108	1715	1.12	0.892	15997	0.987
DHX33	-6.33	12	-1.24	0.108	1716	1.12	0.892	15996	0.987
WFS1	-5.48	9	-1.23	0.108	1717	1.12	0.892	15995	0.987
PRSS23	-6.33	12	-1.23	0.109	1718	1.12	0.891	15994	0.987
PCYT1B	-6.33	12	-1.23	0.109	1719	1.12	0.891	15993	0.987
PLEK	-6.33	12	-1.23	0.109	1720	1.12	0.891	15992	0.987
EXOC6B	-6.32	12	-1.23	0.109	1721	1.12	0.891	15991	0.987
C6orf47	-6.32	12	-1.23	0.109	1722	1.12	0.891	15990	0.987
CDH11	-6.32	12	-1.23	0.109	1723	1.12	0.891	15989	0.987
TRMT12	-6.32	12	-1.23	0.109	1724	1.12	0.891	15988	0.987
C5orf47	-6.32	12	-1.23	0.109	1725	1.12	0.891	15987	0.987
CCDC180	-6.32	12	-1.23	0.109	1726	1.12	0.891	15986	0.987
GDE1	-6.32	12	-1.23	0.109	1727	1.12	0.891	15985	0.987
DTD2	-6.32	12	-1.23	0.109	1728	1.12	0.891	15984	0.987
OGFOD2	-6.32	12	-1.23	0.109	1729	1.12	0.891	15983	0.987
HBEGF	-6.32	12	-1.23	0.109	1730	1.12	0.891	15982	0.987
SIMC1	-6.32	12	-1.23	0.109	1731	1.12	0.891	15981	0.987
OR10H2	-6.32	12	-1.23	0.109	1732	1.12	0.891	15980	0.987
ZNF536	-6.31	12	-1.23	0.109	1733	1.12	0.891	15979	0.987
EGFL6	-6.31	12	-1.23	0.109	1734	1.12	0.891	15978	0.987
BANP	-5.76	10	-1.23	0.109	1735	1.12	0.891	15977	0.987
QPRT	-6.31	12	-1.23	0.11	1736	1.12	0.89	15976	0.987
YLPM1	-6.31	12	-1.23	0.11	1737	1.12	0.89	15975	0.987
PPM1B	-6.31	12	-1.23	0.11	1738	1.12	0.89	15974	0.987
TAS2R1	-5.46	9	-1.23	0.11	1739	1.12	0.89	15973	0.987
RALGAPA1	-6.3	12	-1.23	0.11	1740	1.12	0.89	15972	0.987
SCRT1	-6.3	12	-1.23	0.11	1741	1.12	0.89	15971	0.987
YIPF6	-6.3	12	-1.23	0.11	1742	1.12	0.89	15970	0.987
PVR	-6.3	12	-1.23	0.11	1743	1.12	0.89	15969	0.987
KLF9	-6.3	12	-1.23	0.11	1744	1.12	0.89	15968	0.987
UBE4B	-6.3	12	-1.23	0.11	1745	1.12	0.89	15967	0.987
TMEM198	-6.3	12	-1.23	0.11	1746	1.12	0.89	15966	0.987
SPATA31E1	-6.29	12	-1.23	0.11	1747	1.12	0.89	15965	0.987
PURA	-6.29	12	-1.22	0.11	1748	1.12	0.89	15964	0.987
WDR70	-6.29	12	-1.22	0.11	1749	1.12	0.89	15963	0.987
PLAU	-6.29	12	-1.22	0.11	1750	1.12	0.89	15962	0.987
PTPLAD1	-6.29	12	-1.22	0.11	1751	1.12	0.89	15961	0.987
CAP1	-6.29	12	-1.22	0.11	1752	1.12	0.89	15960	0.987
EP300	-6.29	12	-1.22	0.11	1753	1.12	0.89	15959	0.987
SLC44A3	-6.29	12	-1.22	0.111	1754	1.12	0.889	15958	0.987
ITGA7	-6.29	12	-1.22	0.111	1755	1.12	0.889	15957	0.987
CENPA	-6.28	12	-1.22	0.111	1756	1.12	0.889	15956	0.987
ZNF706	-6.28	12	-1.22	0.111	1757	1.12	0.889	15955	0.987
SYN3	-6.28	12	-1.22	0.111	1758	1.12	0.889	15954	0.987
MFAP1	-6.28	12	-1.22	0.111	1759	1.12	0.889	15953	0.987
MAB21L2	-6.28	12	-1.22	0.111	1760	1.12	0.889	15952	0.987
PCYOX1L	-6.28	12	-1.22	0.111	1761	1.12	0.889	15951	0.987
TMEM230	-5.43	9	-1.22	0.111	1762	1.12	0.889	15950	0.987
ZNF263	-6.27	12	-1.22	0.111	1763	1.12	0.889	15949	0.987
DND1	-6.27	12	-1.22	0.111	1764	1.12	0.889	15948	0.987
R3HCC1L	-6.27	12	-1.22	0.111	1765	1.12	0.889	15947	0.987
IPPK	-6.27	12	-1.22	0.111	1766	1.11	0.889	15946	0.987
GSAP	-6.27	12	-1.22	0.111	1767	1.11	0.889	15945	0.987
PAAF1	-6.27	12	-1.22	0.111	1768	1.12	0.889	15944	0.987
ADCYAP1	-6.27	12	-1.22	0.111	1769	1.12	0.889	15943	0.987
FAM214B	-6.27	12	-1.22	0.112	1770	1.12	0.888	15942	0.987
DKK3	-6.26	12	-1.22	0.112	1771	1.12	0.888	15941	0.987
HIST1H3H	-6.26	12	-1.22	0.112	1772	1.12	0.888	15940	0.987
GRAMD4	-6.26	12	-1.22	0.112	1773	1.12	0.888	15939	0.987
DHX9	-6.26	12	-1.22	0.112	1774	1.12	0.888	15938	0.987
RBM15	-6.26	12	-1.22	0.112	1775	1.11	0.888	15937	0.987
MTFP1	-6.26	12	-1.22	0.112	1776	1.12	0.888	15936	0.987
TEX261	-6.26	12	-1.22	0.112	1777	1.12	0.888	15935	0.987
NOL3	-6.25	12	-1.22	0.112	1778	1.12	0.888	15934	0.987
GATAD2A	-6.25	12	-1.22	0.112	1779	1.12	0.888	15933	0.987
WNT1	-6.25	12	-1.22	0.112	1780	1.12	0.888	15932	0.987
NEXN	-6.25	12	-1.22	0.112	1781	1.12	0.888	15931	0.987
MMGT1	-6.25	12	-1.21	0.112	1782	1.12	0.888	15930	0.987
COASY	-6.25	12	-1.21	0.112	1783	1.11	0.888	15929	0.987
SIX6	-6.25	12	-1.21	0.112	1784	1.11	0.888	15928	0.987
PRKAA1	-6.25	12	-1.21	0.112	1785	1.11	0.888	15927	0.987
N4BP2	-6.25	12	-1.21	0.112	1786	1.11	0.888	15926	0.987
BRMS1	-6.25	12	-1.21	0.112	1787	1.11	0.888	15925	0.987
CHRNA10	-6.25	12	-1.21	0.112	1788	1.11	0.888	15924	0.987
WIZ	-6.24	12	-1.21	0.112	1789	1.11	0.888	15923	0.987
ARL6IP1	-6.24	12	-1.21	0.112	1790	1.11	0.888	15922	0.987
OFD1	-6.24	12	-1.21	0.113	1791	1.11	0.887	15921	0.987
ZNF768	-6.24	12	-1.21	0.113	1792	1.11	0.887	15920	0.987
MAP3K11	-6.24	12	-1.21	0.113	1793	1.11	0.887	15919	0.987
ZCCHC6	-6.24	12	-1.21	0.113	1794	1.11	0.887	15918	0.987
SLC35F6	-6.24	12	-1.21	0.113	1795	1.11	0.887	15917	0.987
UBE2B	-6.24	12	-1.21	0.113	1796	1.11	0.887	15916	0.987
AFG3L2	-6.23	12	-1.21	0.113	1797	1.11	0.887	15915	0.987
MRAP	-6.23	12	-1.21	0.113	1798	1.11	0.887	15914	0.987
SPP2	-6.23	12	-1.21	0.113	1799	1.11	0.887	15913	0.987
LARS	-5.97	11	-1.21	0.113	1800	1.11	0.887	15912	0.987
SURF4	-6.23	12	-1.21	0.113	1801	1.11	0.887	15911	0.987
C22orf39	-6.23	12	-1.21	0.113	1802	1.11	0.887	15910	0.987
LTBP2	-6.23	12	-1.21	0.113	1803	1.11	0.887	15909	0.987
RUVBL1	-6.23	12	-1.21	0.113	1804	1.11	0.887	15908	0.987
GTF2H1	-6.23	12	-1.21	0.113	1805	1.11	0.887	15907	0.987
ERGIC3	-6.23	12	-1.21	0.113	1806	1.11	0.887	15906	0.987
MBTD1	-6.23	12	-1.21	0.113	1807	1.11	0.887	15905	0.988
ST3GAL5	-6.23	12	-1.21	0.113	1808	1.11	0.887	15904	0.987
NUTM1	-6.22	12	-1.21	0.113	1809	1.11	0.887	15903	0.987
CD274	-6.22	12	-1.21	0.114	1810	1.11	0.886	15902	0.987
KRR1	-6.22	12	-1.21	0.114	1811	1.11	0.886	15901	0.987
METTL5	-6.21	12	-1.21	0.114	1812	1.11	0.886	15900	0.987
DNAJC14	-5.95	11	-1.21	0.114	1813	1.11	0.886	15899	0.987
B2M	-6.21	12	-1.21	0.114	1814	1.11	0.886	15898	0.987
C6orf164	-6.21	12	-1.2	0.114	1815	1.11	0.886	15897	0.987
GPR3	-6.21	12	-1.2	0.114	1816	1.11	0.886	15896	0.987
TSPYL4	-6.21	12	-1.2	0.114	1817	1.11	0.886	15895	0.987
CCP110	-6.21	12	-1.2	0.114	1818	1.11	0.886	15894	0.987
RNF44	-6.2	12	-1.2	0.114	1819	1.11	0.886	15893	0.987
DNAJB8	-6.2	12	-1.2	0.114	1820	1.11	0.886	15892	0.987
MRVI1	-6.2	12	-1.2	0.115	1821	1.11	0.885	15891	0.987
C2orf62	-6.2	12	-1.2	0.115	1822	1.11	0.885	15890	0.987
WDR61	-6.19	12	-1.2	0.115	1823	1.12	0.885	15889	0.987
NCMAP	-6.19	12	-1.2	0.115	1824	1.12	0.885	15888	0.987
SERPINA7	-6.19	12	-1.2	0.115	1825	1.12	0.885	15887	0.987
ITPKA	-6.19	12	-1.2	0.115	1826	1.12	0.885	15886	0.987
GOLGA1	-6.19	12	-1.2	0.115	1827	1.11	0.885	15885	0.987
THUMPD1	-6.19	12	-1.2	0.115	1828	1.11	0.885	15884	0.987
TSPAN1	-6.19	12	-1.2	0.115	1829	1.11	0.885	15883	0.987
CTTN	-6.19	12	-1.2	0.115	1830	1.11	0.885	15882	0.987
C16orf95	-6.19	12	-1.2	0.115	1831	1.11	0.885	15881	0.987
GNPNAT1	-6.19	12	-1.2	0.115	1832	1.11	0.885	15880	0.987
FABP12	-6.18	12	-1.2	0.115	1833	1.11	0.885	15879	0.987
UGT3A1	-6.18	12	-1.2	0.115	1834	1.11	0.885	15878	0.987
PADI4	-6.18	12	-1.2	0.115	1835	1.11	0.885	15877	0.987
RPS14	-5.91	11	-1.2	0.116	1836	1.11	0.884	15876	0.987
NT5DC1	-6.18	12	-1.2	0.116	1837	1.12	0.884	15875	0.987
ZNF280D	-6.17	12	-1.2	0.116	1838	1.12	0.884	15874	0.986
TCF4	-6.17	12	-1.2	0.116	1839	1.12	0.884	15873	0.986
NTRK2	-6.17	12	-1.19	0.116	1840	1.12	0.884	15872	0.986
ELFN2	-6.17	12	-1.19	0.116	1841	1.12	0.884	15871	0.986
ARFIP1	-6.17	12	-1.19	0.116	1842	1.12	0.884	15870	0.986
PEX14	-6.16	12	-1.19	0.116	1843	1.12	0.884	15869	0.986
WDR73	-6.16	12	-1.19	0.116	1844	1.12	0.884	15868	0.986
FAM35A	-6.16	12	-1.19	0.116	1845	1.12	0.884	15867	0.986
OR5V1	-6.16	12	-1.19	0.116	1846	1.12	0.884	15866	0.986
AKAP12	-6.16	12	-1.19	0.116	1847	1.12	0.884	15865	0.986
CD300LD	-6.16	12	-1.19	0.116	1848	1.12	0.884	15864	0.986
LPA	-6.16	12	-1.19	0.117	1849	1.12	0.883	15863	0.986
ATP6V0A2	-6.16	12	-1.19	0.117	1850	1.12	0.883	15862	0.986
PHF3	-6.15	12	-1.19	0.117	1851	1.12	0.883	15861	0.986
GPR116	-6.15	12	-1.19	0.117	1852	1.12	0.883	15860	0.986
THSD1	-6.15	12	-1.19	0.117	1853	1.12	0.883	15859	0.986
IPMK	-6.15	12	-1.19	0.117	1854	1.12	0.883	15858	0.986
MCM6	-6.15	12	-1.19	0.117	1855	1.12	0.883	15857	0.986
PPFIBP1	-6.15	12	-1.19	0.117	1856	1.12	0.883	15856	0.986
KBTBD7	-6.15	12	-1.19	0.117	1857	1.12	0.883	15855	0.986
PLXNA2	-6.15	12	-1.19	0.117	1858	1.12	0.883	15854	0.986
APOBEC3C	-6.15	12	-1.19	0.117	1859	1.12	0.883	15853	0.986
PYCARD	-6.15	12	-1.19	0.117	1860	1.11	0.883	15852	0.987
KCTD17	-6.15	12	-1.19	0.117	1861	1.11	0.883	15851	0.987
CREB3L4	-6.15	12	-1.19	0.117	1862	1.11	0.883	15850	0.987
M1AP	-6.14	12	-1.19	0.117	1863	1.11	0.883	15849	0.987
IRAK3	-6.14	12	-1.19	0.117	1864	1.11	0.883	15848	0.987
COL22A1	-6.14	12	-1.19	0.117	1865	1.11	0.883	15847	0.987
NAA16	-6.14	12	-1.19	0.117	1866	1.11	0.883	15846	0.987
PACSIN2	-6.14	12	-1.19	0.117	1867	1.11	0.883	15845	0.987
KDM6A	-5.31	9	-1.19	0.118	1868	1.11	0.882	15844	0.986
OCA2	-6.14	12	-1.19	0.118	1869	1.11	0.882	15843	0.987
CCDC78	-6.14	12	-1.19	0.118	1870	1.11	0.882	15842	0.987
ST5	-6.14	12	-1.19	0.118	1871	1.11	0.882	15841	0.987
TAP2	-6.13	12	-1.19	0.118	1872	1.11	0.882	15840	0.987
C10orf71	-6.13	12	-1.19	0.118	1873	1.11	0.882	15839	0.987
CCDC77	-6.13	12	-1.19	0.118	1874	1.11	0.882	15838	0.987
GLP1R	-5.31	9	-1.19	0.118	1875	1.11	0.882	15837	0.987
ZNF500	-6.13	12	-1.19	0.118	1876	1.11	0.882	15836	0.987
TMEM229A	-6.13	12	-1.19	0.118	1877	1.11	0.882	15835	0.987
MAZ	-6.13	12	-1.19	0.118	1878	1.11	0.882	15834	0.987
CDCA7L	-6.13	12	-1.19	0.118	1879	1.11	0.882	15833	0.987
POLR1A	-6.13	12	-1.19	0.118	1880	1.11	0.882	15832	0.987
OR13G1	-6.13	12	-1.18	0.118	1881	1.11	0.882	15831	0.987
C9orf141	-6.12	12	-1.18	0.118	1882	1.11	0.882	15830	0.986
EPYC	-6.12	12	-1.18	0.118	1883	1.11	0.882	15829	0.987
TTC6	-6.12	12	-1.18	0.118	1884	1.11	0.882	15828	0.987
POC1A	-6.12	12	-1.18	0.118	1885	1.11	0.882	15827	0.987
PRPF18	-6.12	12	-1.18	0.118	1886	1.11	0.882	15826	0.987
SLC16A8	-6.12	12	-1.18	0.118	1887	1.11	0.882	15825	0.987
DUOXA2	-6.11	12	-1.18	0.119	1888	1.11	0.881	15824	0.986
PDIA2	-6.11	12	-1.18	0.119	1889	1.11	0.881	15823	0.986
C1orf204	-6.11	12	-1.18	0.119	1890	1.11	0.881	15822	0.986
MAGEC2	-6.11	12	-1.18	0.119	1891	1.11	0.881	15821	0.986
MRPL18	-6.11	12	-1.18	0.119	1892	1.11	0.881	15820	0.986
CASKIN1	-5.29	9	-1.18	0.119	1893	1.11	0.881	15819	0.986
HEBP2	-6.1	12	-1.18	0.119	1894	1.11	0.881	15818	0.986
CT47B1	-6.1	12	-1.18	0.119	1895	1.11	0.881	15817	0.986
POMC	-6.1	12	-1.18	0.119	1896	1.11	0.881	15816	0.986
NSUN5	-6.1	12	-1.18	0.119	1897	1.11	0.881	15815	0.986
KIAA1683	-6.1	12	-1.18	0.119	1898	1.11	0.881	15814	0.986
B3GNT4	-5.84	11	-1.18	0.119	1899	1.11	0.881	15813	0.986
STOX1	-6.1	12	-1.18	0.119	1900	1.11	0.881	15812	0.986
PTK7	-6.1	12	-1.18	0.119	1901	1.11	0.881	15811	0.986
PEBP1	-6.09	12	-1.18	0.12	1902	1.11	0.88	15810	0.986
FUT3	-6.09	12	-1.18	0.12	1903	1.11	0.88	15809	0.986
MAN1B1	-6.09	12	-1.18	0.12	1904	1.11	0.88	15808	0.986
UBD	-6.09	12	-1.18	0.12	1905	1.11	0.88	15807	0.986
HIST2H2BF	-4.3	6	-1.18	0.12	1906	1.11	0.88	15806	0.986
RARRES3	-6.09	12	-1.18	0.12	1907	1.11	0.88	15805	0.986
TM4SF20	-6.09	12	-1.18	0.12	1908	1.11	0.88	15804	0.986
HNRNPLL	-6.08	12	-1.17	0.12	1909	1.11	0.88	15803	0.986
ABCG1	-6.08	12	-1.17	0.12	1910	1.11	0.88	15802	0.986
B3GNTL1	-6.08	12	-1.17	0.12	1911	1.11	0.88	15801	0.986
AP3B1	-6.08	12	-1.17	0.12	1912	1.11	0.88	15800	0.986
TSPYL5	-6.08	12	-1.17	0.12	1913	1.11	0.88	15799	0.986
TUBA3C	-4.3	6	-1.17	0.12	1914	1.11	0.88	15798	0.986
DMTN	-6.08	12	-1.17	0.12	1915	1.11	0.88	15797	0.986
PLEKHF2	-5.26	9	-1.17	0.12	1916	1.11	0.88	15796	0.986
HIST1H2BA	-6.07	12	-1.17	0.121	1917	1.11	0.879	15795	0.986
LRIT2	-6.07	12	-1.17	0.121	1918	1.12	0.879	15794	0.986
C7orf66	-6.07	12	-1.17	0.121	1919	1.12	0.879	15793	0.986
OR5B17	-6.06	12	-1.17	0.121	1920	1.12	0.879	15792	0.986
UBAP2L	-6.06	12	-1.17	0.121	1921	1.12	0.879	15791	0.986
ISG20	-6.06	12	-1.17	0.121	1922	1.12	0.879	15790	0.986
WDR26	-5.25	9	-1.17	0.121	1923	1.12	0.879	15789	0.986
ZNF843	-6.06	12	-1.17	0.121	1924	1.12	0.879	15788	0.986
POLH	-6.06	12	-1.17	0.121	1925	1.12	0.879	15787	0.986
CTTNBP2	-6.06	12	-1.17	0.121	1926	1.12	0.879	15786	0.986
MCM7	-6.06	12	-1.17	0.121	1927	1.12	0.879	15785	0.986
PAGR1	-6.05	12	-1.17	0.122	1928	1.12	0.878	15784	0.986
CDKN1B	-6.05	12	-1.17	0.122	1929	1.12	0.878	15783	0.986
CCNYL1	-6.05	12	-1.17	0.122	1930	1.12	0.878	15782	0.986
VEPH1	-6.05	12	-1.17	0.122	1931	1.12	0.878	15781	0.986
BTBD9	-6.05	12	-1.17	0.122	1932	1.12	0.878	15780	0.986
NUDT13	-6.05	12	-1.17	0.122	1933	1.12	0.878	15779	0.986
ZFP37	-6.05	12	-1.17	0.122	1934	1.12	0.878	15778	0.986
NPRL2	-6.04	12	-1.16	0.122	1935	1.12	0.878	15777	0.986
OR3A2	-6.04	12	-1.16	0.122	1936	1.12	0.878	15776	0.986
C4orf27	-6.04	12	-1.16	0.122	1937	1.12	0.878	15775	0.986
BCAS2	-6.04	12	-1.16	0.122	1938	1.12	0.878	15774	0.985
CC2D2B	-6.04	12	-1.16	0.122	1939	1.12	0.878	15773	0.985
LONRF2	-5.23	9	-1.16	0.122	1940	1.12	0.878	15772	0.986
CIDEC	-6.04	12	-1.16	0.122	1941	1.12	0.878	15771	0.986
ZCCHC3	-6.03	12	-1.16	0.122	1942	1.12	0.878	15770	0.986
AVL9	-6.03	12	-1.16	0.123	1943	1.12	0.877	15769	0.985
FAM98A	-6.03	12	-1.16	0.123	1944	1.12	0.877	15768	0.986
IGSF10	-6.03	12	-1.16	0.123	1945	1.12	0.877	15767	0.985
CYP4V2	-6.03	12	-1.16	0.123	1946	1.12	0.877	15766	0.986
SPRYD3	-6.03	12	-1.16	0.123	1947	1.12	0.877	15765	0.986
ITGA1	-6.03	12	-1.16	0.123	1948	1.12	0.877	15764	0.986
TMEM14C	-4.26	6	-1.16	0.123	1949	1.12	0.877	15763	0.985
FAM76B	-6.02	12	-1.16	0.123	1950	1.12	0.877	15762	0.985
EDC3	-6.02	12	-1.16	0.123	1951	1.12	0.877	15761	0.985
TGDS	-6.02	12	-1.16	0.123	1952	1.12	0.877	15760	0.986
GNAT3	-6.02	12	-1.16	0.123	1953	1.12	0.877	15759	0.985
IL24	-6.02	12	-1.16	0.123	1954	1.12	0.877	15758	0.985
AMER1	-6.02	12	-1.16	0.123	1955	1.12	0.877	15757	0.985
RIF1	-6.02	12	-1.16	0.123	1956	1.12	0.877	15756	0.985
SPAG16	-6.02	12	-1.16	0.123	1957	1.12	0.877	15755	0.985
HIST1H4D	-6.02	12	-1.16	0.123	1958	1.12	0.877	15754	0.985
RAB8B	-6.01	12	-1.16	0.124	1959	1.12	0.876	15753	0.985
OGFR	-6.01	12	-1.16	0.124	1960	1.12	0.876	15752	0.985
MYLPF	-6.01	12	-1.16	0.124	1961	1.12	0.876	15751	0.985
ACVRL1	-6.01	12	-1.16	0.124	1962	1.12	0.876	15750	0.985
KIRREL	-6.01	12	-1.16	0.124	1963	1.12	0.876	15749	0.985
TGFBI	-6.01	12	-1.16	0.124	1964	1.12	0.876	15748	0.985
OR51I2	-6.01	12	-1.16	0.124	1965	1.12	0.876	15747	0.985
CDT1	-6.01	12	-1.16	0.124	1966	1.12	0.876	15746	0.985
TOR1B	-6	12	-1.16	0.124	1967	1.12	0.876	15745	0.985
GNGT1	-6	12	-1.16	0.124	1968	1.12	0.876	15744	0.985
TM6SF1	-6	12	-1.16	0.124	1969	1.12	0.876	15743	0.985
PBRM1	-6	12	-1.15	0.124	1970	1.12	0.876	15742	0.985
FLOT1	-6	12	-1.15	0.124	1971	1.12	0.876	15741	0.986
ZNF259	-6	12	-1.15	0.124	1972	1.11	0.876	15740	0.986
SPINK4	-6	12	-1.15	0.124	1973	1.12	0.876	15739	0.985
TBPL1	-6	12	-1.15	0.124	1974	1.11	0.876	15738	0.986
L3MBTL4	-6	12	-1.15	0.124	1975	1.11	0.876	15737	0.986
OTUD5	-6	12	-1.15	0.124	1976	1.11	0.876	15736	0.986
VPS37D	-6	12	-1.15	0.124	1977	1.11	0.876	15735	0.986
HLF	-5.99	12	-1.15	0.124	1978	1.11	0.876	15734	0.986
AGXT	-5.99	12	-1.15	0.124	1979	1.11	0.876	15733	0.986
VPS9D1	-5.99	12	-1.15	0.125	1980	1.11	0.875	15732	0.986
PLEKHA1	-5.99	12	-1.15	0.125	1981	1.11	0.875	15731	0.986
OXT	-5.99	12	-1.15	0.125	1982	1.11	0.875	15730	0.986
LRRC23	-5.99	12	-1.15	0.125	1983	1.11	0.875	15729	0.986
CASR	-5.99	12	-1.15	0.125	1984	1.11	0.875	15728	0.986
FAM178A	-5.99	12	-1.15	0.125	1985	1.11	0.875	15727	0.986
CCDC79	-5.98	12	-1.15	0.125	1986	1.11	0.875	15726	0.986
KIF22	-5.98	12	-1.15	0.125	1987	1.11	0.875	15725	0.986
ARL5B	-5.98	12	-1.15	0.125	1988	1.11	0.875	15724	0.986
SLC36A2	-5.98	12	-1.15	0.125	1989	1.11	0.875	15723	0.986
LRRC8C	-5.98	12	-1.15	0.125	1990	1.11	0.875	15722	0.985
CXorf38	-5.98	12	-1.15	0.125	1991	1.11	0.875	15721	0.986
MYL5	-5.98	12	-1.15	0.125	1992	1.11	0.875	15720	0.986
NSMCE1	-5.98	12	-1.15	0.125	1993	1.11	0.875	15719	0.986
PRLHR	-5.98	12	-1.15	0.125	1994	1.11	0.875	15718	0.986
TRIM23	-5.98	12	-1.15	0.125	1995	1.11	0.875	15717	0.986
THAP5	-5.98	12	-1.15	0.125	1996	1.11	0.875	15716	0.986
NCAPG	-5.98	12	-1.15	0.125	1997	1.11	0.875	15715	0.986
PTPN12	-5.98	12	-1.15	0.125	1998	1.11	0.875	15714	0.986
CES2	-5.97	12	-1.15	0.126	1999	1.11	0.874	15713	0.986
[truncated: 15,712 more rows]
