# Supplementary material for: TDP1-independent pathways in the process and repair of TOP1-induced DNA damage
Source: Nat Commun. 2022 Jul 22;13:4240. doi: 10.1038/s41467-022-31801-7 (PMC9307636; doi:10.1038/s41467-022-31801-7)
Supplement: Supplementary file 6 — Supplementary Data 4 [file 41467_2022_31801_MOESM6_ESM.xlsx]

## Sheet: TDP1-KO_CPT
GENE	sumZ	numObs	normZ	pval_synth	rank_synth	fdr_synth	pval_supp	rank_supp	fdr_supp
ABCC4	-89.62	12	-18.1	1.5e-73	1	2.66e-69	1	17709	1
POLE4	-43.99	12	-8.69	1.74e-18	2	1.54e-14	1	17708	1
C17orf70	-41.64	12	-8.21	1.1e-16	3	6.52e-13	1	17707	1
ETAA1	-40.19	12	-7.91	1.29e-15	4	5.7e-12	1	17706	1
POLE3	-37.95	12	-7.45	4.74e-14	5	1.68e-10	1	17705	1
FANCF	-37.18	12	-7.29	1.54e-13	6	4.55e-10	1	17704	1
HSP90AB1	-34.27	12	-6.69	1.12e-11	7	2.84e-08	1	17703	1
XRCC1	-31.93	12	-6.21	2.71e-10	8	5.99e-07	1	17702	1
PDS5A	-30.66	12	-5.95	1.37e-09	9	2.7e-06	1	17701	1
CNOT1	-30.2	12	-5.85	2.45e-09	10	4.34e-06	1	17700	1
NF2	-30.06	12	-5.82	2.9e-09	11	4.67e-06	1	17699	1
KPNA4	-29.98	12	-5.81	3.2e-09	12	4.72e-06	1	17698	1
GTPBP2	-29.64	12	-5.73	4.89e-09	13	6.66e-06	1	17697	1
FANCD2	-28.93	12	-5.59	1.14e-08	14	1.45e-05	1	17696	1
PDCD10	-28.87	12	-5.58	1.23e-08	15	1.45e-05	1	17695	1
EWSR1	-28.39	12	-5.48	2.17e-08	16	2.4e-05	1	17694	1
FANCG	-28.06	12	-5.41	3.17e-08	17	3.3e-05	1	17693	1
EME1	-27.96	12	-5.39	3.54e-08	18	3.49e-05	1	17692	1
XRCC2	-27.67	12	-5.33	4.94e-08	19	4.6e-05	1	17691	1
SIAH1	-27.22	12	-5.24	8.18e-08	20	7.25e-05	1	17690	1
BRCA2	-27.12	12	-5.21	9.19e-08	21	7.75e-05	1	17689	1
RAD51B	-26.77	12	-5.14	1.35e-07	22	0.000108	1	17688	1
RPE	-26.46	12	-5.08	1.89e-07	23	0.000146	1	17687	1
RAD54L	-26.32	12	-5.05	2.2e-07	24	0.000163	1	17686	1
SCAP	-26.29	12	-5.04	2.28e-07	25	0.000162	1	17685	1
TSC1	-26.12	12	-5.01	2.73e-07	26	0.000186	1	17684	1
PDS5B	-25.95	12	-4.97	3.28e-07	27	0.000215	1	17683	1
KIAA1524	-25.76	12	-4.94	4e-07	28	0.000253	1	17682	1
MGEA5	-25.65	12	-4.91	4.52e-07	29	0.000276	1	17681	1
MCM9	-25.64	12	-4.91	4.57e-07	30	0.00027	1	17680	1
FANCA	-25.39	12	-4.86	5.94e-07	31	0.000339	1	17679	1
AUNIP	-25.08	12	-4.79	8.15e-07	32	0.000451	1	17678	1
COPS8	-24.94	12	-4.77	9.38e-07	33	0.000503	1	17677	1
APEX2	-24.93	12	-4.76	9.48e-07	34	0.000494	1	17676	1
ANKRD32	-24.32	12	-4.64	1.77e-06	35	0.000893	1	17675	1
RALGAPB	-24.25	12	-4.62	1.89e-06	36	0.000927	1	17674	1
PARP1	-24.08	12	-4.59	2.23e-06	37	0.00107	1	17673	1
USP37	-23.7	12	-4.51	3.23e-06	38	0.00151	1	17672	1
HMGCR	-23.48	12	-4.47	4e-06	39	0.00182	1	17671	1
KDM5C	-23.28	12	-4.42	4.84e-06	40	0.00214	1	17670	1
SCAF8	-23.19	12	-4.4	5.31e-06	41	0.00229	1	17669	1
STRA13	-23.15	12	-4.4	5.51e-06	42	0.00232	1	17668	1
FCHO2	-23.14	12	-4.39	5.57e-06	43	0.0023	1	17667	1
GPBP1	-23.11	12	-4.39	5.72e-06	44	0.0023	1	17666	1
TDP2	-23.11	12	-4.39	5.74e-06	45	0.00226	1	17665	1
PRDX1	-19.87	9	-4.35	6.67e-06	46	0.00257	1	17664	1
FANCL	-22.81	12	-4.33	7.59e-06	47	0.00286	1	17663	1
SMARCAL1	-22.77	12	-4.32	7.86e-06	48	0.0029	1	17662	1
DNTTIP1	-22.57	12	-4.28	9.51e-06	49	0.00344	1	17661	1
HSP90AA1	-22.38	12	-4.24	1.13e-05	50	0.004	1	17660	1
RHNO1	-21.95	12	-4.15	1.67e-05	51	0.00581	1	17659	1
RNF40	-21.79	12	-4.12	1.93e-05	52	0.00656	1	17658	1
MSH6	-21.75	12	-4.11	2e-05	53	0.0067	1	17657	1
FANCI	-21.53	12	-4.06	2.42e-05	54	0.00794	1	17656	1
VASN	-21.52	12	-4.06	2.44e-05	55	0.00787	1	17655	1
CDK13	-21.45	12	-4.05	2.6e-05	56	0.00822	1	17654	1
RNASEH2A	-21.36	12	-4.03	2.83e-05	57	0.00878	1	17653	1
SET	-21.32	12	-4.02	2.93e-05	58	0.00893	1	17652	1
ZNF217	-20.88	12	-3.93	4.26e-05	59	0.0128	1	17651	1
RCOR1	-20.8	12	-3.91	4.57e-05	60	0.0135	1	17650	1
FANCB	-20.71	12	-3.89	4.95e-05	61	0.0144	1	17649	1
MATR3	-20.43	12	-3.84	6.26e-05	62	0.0179	1	17648	1
AP2S1	-20.36	12	-3.82	6.62e-05	63	0.0186	1	17647	1
CNOT11	-20.26	12	-3.8	7.22e-05	64	0.02	1	17646	1
FAM49B	-20.26	12	-3.8	7.22e-05	65	0.0197	1	17645	1
C19orf43	-20.22	12	-3.79	7.48e-05	66	0.0201	1	17644	1
AHSA1	-19.98	12	-3.74	9.11e-05	67	0.0241	1	17643	1
SCAF4	-19.82	12	-3.71	0.000103	68	0.0269	1	17642	1
CAB39	-19.79	12	-3.7	0.000106	69	0.0272	1	17641	1
ZER1	-19.72	12	-3.69	0.000113	70	0.0285	1	17640	1
STUB1	-19.69	12	-3.68	0.000115	71	0.0286	1	17639	1
RABGEF1	-19.57	12	-3.66	0.000126	72	0.0311	1	17638	1
RECQL5	-19.52	12	-3.65	0.000132	73	0.0321	1	17637	1
UBE2A	-16.82	9	-3.63	0.000143	74	0.0342	1	17636	1
HMGCS1	-19.41	12	-3.63	0.000144	75	0.034	1	17635	1
UBE2T	-19.4	12	-3.62	0.000146	76	0.034	1	17634	1
COPS3	-19.35	12	-3.61	0.000152	77	0.0349	1	17633	1
MCM8	-19.3	12	-3.6	0.000157	78	0.0357	1	17632	1
RAD18	-19.25	12	-3.59	0.000164	79	0.0367	1	17631	1
RBM12	-19.23	12	-3.59	0.000166	80	0.0367	1	17630	1
TSC2	-19.22	12	-3.59	0.000168	81	0.0367	1	17629	1
FOXC2	-19.2	12	-3.58	0.000171	82	0.0369	1	17628	1
FANCC	-18.95	12	-3.53	0.000207	83	0.0442	1	17627	1
WAC	-18.95	12	-3.53	0.000208	84	0.0439	1	17626	1
TAOK1	-18.85	12	-3.51	0.000223	85	0.0465	1	17625	1
HSPA4	-18.81	12	-3.5	0.000232	86	0.0478	1	17624	1
DIDO1	-18.78	12	-3.49	0.000237	87	0.0483	1	17623	1
KPNA3	-18.77	12	-3.49	0.000238	88	0.0479	1	17622	1
COPS7A	-18.35	12	-3.41	0.000329	89	0.0656	1	17621	1
ESCO2	-18.22	12	-3.38	0.000362	90	0.0713	1	17620	1
NCOA5	-18.2	12	-3.38	0.000368	91	0.0717	1	17619	1
ARMC5	-18.14	12	-3.36	0.000384	92	0.074	1	17618	1
PRKAR1A	-18.02	12	-3.34	0.000421	93	0.0802	1	17617	1
BRCA1	-17.99	12	-3.33	0.000429	94	0.0809	1	17616	1
SMC6	-17.94	12	-3.32	0.000446	95	0.0831	1	17615	1
KDM3B	-17.81	12	-3.29	0.000492	96	0.0908	1	17614	1
ZSWIM7	-17.78	12	-3.29	0.000504	97	0.092	0.999	17613	1
NFIB	-17.66	12	-3.26	0.000548	98	0.099	0.999	17612	1
GTF3C1	-17.55	12	-3.24	0.000594	99	0.106	0.999	17611	1
PSMC3IP	-17.55	12	-3.24	0.000595	100	0.105	0.999	17610	1.01
CMIP	-17.52	12	-3.24	0.000606	101	0.106	0.999	17609	1.01
C11orf57	-17.48	12	-3.23	0.000627	102	0.109	0.999	17608	1.01
ZC3H13	-15.09	9	-3.22	0.00065	103	0.112	0.999	17607	1.01
CUL2	-17.33	12	-3.2	0.000694	104	0.118	0.999	17606	1.01
TFCP2	-17.28	12	-3.19	0.00072	105	0.121	0.999	17605	1.01
STK11	-17.26	12	-3.18	0.000731	106	0.122	0.999	17604	1.01
SPIDR	-17.22	12	-3.17	0.000752	107	0.124	0.999	17603	1.01
EHMT2	-17.22	12	-3.17	0.000754	108	0.124	0.999	17602	1.01
KIAA0907	-17.17	12	-3.16	0.000778	109	0.126	0.999	17601	1.01
SHISA2	-17.14	12	-3.16	0.000798	110	0.129	0.999	17600	1.01
RPRD1B	-17.13	12	-3.16	0.0008	111	0.128	0.999	17599	1.01
RAD51D	-17.13	12	-3.15	0.000804	112	0.127	0.999	17598	1.01
HIST1H2AC	-17.02	12	-3.13	0.000866	113	0.136	0.999	17597	1.01
PBDC1	-17.01	12	-3.13	0.000874	114	0.136	0.999	17596	1.01
C9orf50	-17	12	-3.13	0.00088	115	0.136	0.999	17595	1.01
BIRC6	-16.97	12	-3.12	0.000897	116	0.137	0.999	17594	1.01
CTDSPL2	-16.63	12	-3.05	0.00114	117	0.172	0.999	17593	1.01
C1orf74	-16.59	12	-3.04	0.00117	118	0.175	0.999	17592	1.01
SMYD5	-14.36	9	-3.04	0.00118	119	0.175	0.999	17591	1.01
KCTD9	-14.29	9	-3.02	0.00125	120	0.184	0.999	17590	1.01
CDCA5	-16.48	12	-3.02	0.00126	121	0.185	0.999	17589	1.01
CYTIP	-16.36	12	-3	0.00136	122	0.198	0.999	17588	1.01
NEMF	-16.29	12	-2.98	0.00143	123	0.206	0.999	17587	1.01
EMC1	-16.25	12	-2.97	0.00147	124	0.21	0.999	17586	1.01
LRRC73	-16.08	12	-2.94	0.00165	125	0.234	0.998	17585	1.01
ZNF451	-15.98	12	-2.92	0.00176	126	0.247	0.998	17584	1.01
C16orf58	-15.95	12	-2.91	0.0018	127	0.251	0.998	17583	1.01
RMI1	-15.92	12	-2.9	0.00184	128	0.254	0.998	17582	1.01
CAND1	-15.88	12	-2.9	0.00188	129	0.259	0.998	17581	1.01
SPTAN1	-15.78	12	-2.88	0.00201	130	0.274	0.998	17580	1.01
CCNK	-14.39	10	-2.87	0.00202	131	0.274	0.998	17579	1.01
CBLL1	-15.68	12	-2.86	0.00214	132	0.288	0.998	17578	1.01
AGFG1	-15.67	12	-2.86	0.00215	133	0.286	0.998	17577	1.01
BRE	-15.63	12	-2.85	0.00221	134	0.292	0.998	17576	1.01
RABEPK	-15.57	12	-2.83	0.0023	135	0.301	0.998	17575	1.01
PKN3	-15.53	12	-2.82	0.00237	136	0.308	0.998	17574	1.01
FRYL	-15.45	12	-2.81	0.00249	137	0.321	0.998	17573	1.01
EPT1	-13.36	9	-2.8	0.00253	138	0.324	0.997	17572	1.01
GFRA3	-15.41	12	-2.8	0.00254	139	0.324	0.997	17571	1.01
NIPBL	-15.41	12	-2.8	0.00255	140	0.323	0.997	17570	1.01
PICALM	-15.39	12	-2.8	0.00258	141	0.324	0.997	17569	1.01
TYMS	-15.39	12	-2.8	0.00258	142	0.322	0.997	17568	1.01
DDX31	-13.32	9	-2.79	0.0026	143	0.321	0.997	17567	1.01
ARID3C	-15.34	12	-2.79	0.00267	144	0.328	0.997	17566	1.01
PI4KA	-15.33	12	-2.78	0.00269	145	0.329	0.997	17565	1.01
SOD1	-15.3	12	-2.78	0.00274	146	0.333	0.997	17564	1.01
INTS12	-15.29	12	-2.78	0.00276	147	0.332	0.997	17563	1.01
NCOR1	-15.28	12	-2.77	0.00278	148	0.332	0.997	17562	1.01
SEMA4D	-15.19	12	-2.75	0.00294	149	0.349	0.997	17561	1.01
NELFE	-15.18	12	-2.75	0.00295	150	0.348	0.997	17560	1.01
LRWD1	-15.18	12	-2.75	0.00296	151	0.347	0.997	17559	1.01
CDC37L1	-13.12	9	-2.75	0.00302	152	0.351	0.997	17558	1.01
RASGRF2	-15.06	12	-2.73	0.00319	153	0.369	0.997	17557	1.01
SS18	-15	12	-2.72	0.0033	154	0.38	0.997	17556	1.01
SF1	-14.92	12	-2.7	0.00347	155	0.396	0.997	17555	1.01
NCAPH	-13.57	10	-2.69	0.0036	156	0.408	0.996	17554	1.01
OR13J1	-14.86	12	-2.69	0.00361	157	0.407	0.996	17553	1.01
NAT16	-14.83	12	-2.68	0.00368	158	0.412	0.996	17552	1.01
PARP4	-14.78	12	-2.67	0.00378	159	0.421	0.996	17551	1.01
CSTF3	-14.78	12	-2.67	0.00379	160	0.42	0.996	17550	1.01
MTF2	-14.77	12	-2.67	0.00382	161	0.42	0.996	17549	1.01
WDHD1	-14.75	12	-2.66	0.00386	162	0.422	0.996	17548	1.01
PCDHA4	-14.74	12	-2.66	0.00389	163	0.422	0.996	17547	1.01
INTS6	-14.71	12	-2.66	0.00395	164	0.426	0.996	17546	1.01
PEBP4	-14.71	12	-2.66	0.00395	165	0.424	0.996	17545	1.01
TAF7	-14.7	12	-2.65	0.00399	166	0.425	0.996	17544	1.01
MEMO1	-14.64	12	-2.64	0.00412	167	0.436	0.996	17543	1.01
TBXAS1	-14.63	12	-2.64	0.00415	168	0.438	0.996	17542	1.01
REL	-14.62	12	-2.64	0.00417	169	0.437	0.996	17541	1.01
DGKH	-14.58	12	-2.63	0.00427	170	0.445	0.996	17540	1.01
HELQ	-14.52	12	-2.62	0.00443	171	0.459	0.996	17539	1.01
PPIG	-14.45	12	-2.6	0.00463	172	0.477	0.995	17538	1.01
SENP6	-14.42	12	-2.6	0.00472	173	0.483	0.995	17537	1.01
MTA2	-14.41	12	-2.59	0.00475	174	0.483	0.995	17536	1.01
GPC2	-14.38	12	-2.59	0.00483	175	0.489	0.995	17535	1.01
UIMC1	-14.28	12	-2.57	0.00511	176	0.514	0.995	17534	1
DGKD	-14.2	12	-2.55	0.00538	177	0.539	0.995	17533	1
RCC2	-12.28	9	-2.55	0.00544	178	0.541	0.995	17532	1
OSBPL2	-14.18	12	-2.55	0.00544	179	0.539	0.995	17531	1
DENR	-14.18	12	-2.55	0.00545	180	0.536	0.995	17530	1
ASCC2	-14.16	12	-2.54	0.00549	181	0.537	0.995	17529	1
RBBP8	-14.16	12	-2.54	0.00551	182	0.536	0.994	17528	1
ASNSD1	-14.15	12	-2.54	0.00553	183	0.535	0.994	17527	1
NPRL2	-14.15	12	-2.54	0.00554	184	0.533	0.994	17526	1
CDK5	-14.14	12	-2.54	0.00556	185	0.532	0.994	17525	1
COPS5	-14.12	12	-2.53	0.00564	186	0.537	0.994	17524	1
COPS4	-14.11	12	-2.53	0.00565	187	0.536	0.994	17523	1
GTF3C2	-14.1	12	-2.53	0.00571	188	0.538	0.994	17522	1
UAP1L1	-14.09	12	-2.53	0.00572	189	0.536	0.994	17521	1
STK35	-14.08	12	-2.53	0.00575	190	0.536	0.994	17520	1
YTHDF2	-14.06	12	-2.52	0.00584	191	0.542	0.994	17519	1
DAB2IP	-14.05	12	-2.52	0.00585	192	0.54	0.994	17518	1
NFKBIL1	-14.04	12	-2.52	0.0059	193	0.541	0.994	17517	1
NXNL2	-14.03	12	-2.52	0.00593	194	0.542	0.994	17516	1.01
SCNM1	-14	12	-2.51	0.00603	195	0.548	0.994	17515	1
CDS2	-13.98	12	-2.5	0.00613	196	0.554	0.994	17514	1
INTS1	-13.96	12	-2.5	0.00619	197	0.556	0.994	17513	1
CDYL	-13.95	12	-2.5	0.0062	198	0.555	0.994	17512	1
SEMA4F	-13.95	12	-2.5	0.00623	199	0.554	0.994	17511	1.01
ARF6	-13.94	12	-2.5	0.00624	200	0.553	0.994	17510	1.01
TICRR	-13.94	12	-2.5	0.00625	201	0.551	0.994	17509	1.01
IL17D	-13.93	12	-2.49	0.00631	202	0.553	0.994	17508	1.01
SOCS3	-13.92	12	-2.49	0.00633	203	0.552	0.994	17507	1.01
SPTLC1	-13.91	12	-2.49	0.00637	204	0.553	0.994	17506	1.01
SNTB2	-13.91	12	-2.49	0.00638	205	0.551	0.994	17505	1.01
BRCC3	-13.9	12	-2.49	0.00641	206	0.551	0.994	17504	1.01
SPG20	-13.89	12	-2.49	0.00644	207	0.551	0.994	17503	1.01
C2CD4B	-13.86	12	-2.48	0.00654	208	0.557	0.993	17502	1.01
COPS6	-13.85	12	-2.48	0.00658	209	0.557	0.993	17501	1.01
TMEM209	-13.84	12	-2.48	0.00663	210	0.559	0.993	17500	1.01
HCFC1	-13.82	12	-2.47	0.00672	211	0.564	0.993	17499	1.01
PELI1	-13.81	12	-2.47	0.00674	212	0.563	0.993	17498	1.01
MKLN1	-13.8	12	-2.47	0.00677	213	0.563	0.993	17497	1.01
RNF20	-13.79	12	-2.47	0.00681	214	0.564	0.993	17496	1.01
DHX35	-13.78	12	-2.46	0.00686	215	0.565	0.993	17495	1.01
MUS81	-13.75	12	-2.46	0.00699	216	0.573	0.993	17494	1.01
EIF4ENIF1	-13.7	12	-2.45	0.00716	217	0.585	0.993	17493	1.01
GMFB	-13.7	12	-2.45	0.00718	218	0.583	0.993	17492	1.01
SMAD4	-13.7	12	-2.45	0.00718	219	0.58	0.993	17491	1.01
CHAMP1	-13.7	12	-2.45	0.00718	220	0.578	0.993	17490	1.01
MBTPS1	-13.65	12	-2.44	0.00739	221	0.592	0.993	17489	1.01
KATNA1	-13.65	12	-2.44	0.00741	222	0.591	0.993	17488	1.01
PSMF1	-13.64	12	-2.44	0.00743	223	0.59	0.993	17487	1.01
PMVK	-13.57	12	-2.42	0.00773	224	0.611	0.992	17486	1
SLC29A1	-13.57	12	-2.42	0.00774	225	0.609	0.992	17485	1
NAA50	-13.54	12	-2.42	0.00785	226	0.615	0.992	17484	1
DUS4L	-13.53	12	-2.41	0.0079	227	0.616	0.992	17483	1
PABPC3	-13.51	12	-2.41	0.00798	228	0.62	0.992	17482	1
ESD	-13.5	12	-2.41	0.00806	229	0.623	0.992	17481	1
RPIA	-13.49	12	-2.41	0.00807	230	0.622	0.992	17480	1
NARG2	-13.45	12	-2.4	0.00829	231	0.635	0.992	17479	1
GTF2H5	-13.44	12	-2.39	0.00834	232	0.636	0.992	17478	1
FBXL14	-13.43	12	-2.39	0.00838	233	0.637	0.992	17477	1
VPS4A	-13.39	12	-2.38	0.00855	234	0.647	0.991	17476	1
PPP2R5D	-13.38	12	-2.38	0.00859	235	0.647	0.991	17475	1
PRDM12	-13.38	12	-2.38	0.00859	236	0.645	0.991	17474	1
MALL	-13.36	12	-2.38	0.0087	237	0.65	0.991	17473	1
PDE8B	-11.57	9	-2.38	0.00873	238	0.65	0.991	17472	1
SOHLH2	-11.55	9	-2.37	0.00885	239	0.655	0.991	17471	1
CCDC180	-13.31	12	-2.37	0.00893	240	0.659	0.991	17470	1
ITM2B	-13.31	12	-2.37	0.00898	241	0.66	0.991	17469	1
RSPH9	-13.3	12	-2.37	0.00901	242	0.659	0.991	17468	1
TLX2	-13.3	12	-2.36	0.00902	243	0.657	0.991	17467	1
DEPDC5	-13.29	12	-2.36	0.00904	244	0.656	0.991	17466	1
ATP8B2	-13.29	12	-2.36	0.00904	245	0.653	0.991	17465	1
C9orf84	-13.27	12	-2.36	0.00915	246	0.659	0.991	17464	1
NDNL2	-12.68	11	-2.35	0.00928	247	0.666	0.991	17463	1
ZAP70	-13.24	12	-2.35	0.0093	248	0.664	0.991	17462	1
PHF21A	-13.23	12	-2.35	0.00936	249	0.666	0.991	17461	1
MMS22L	-13.22	12	-2.35	0.00939	250	0.665	0.991	17460	1
MEDAG	-13.21	12	-2.35	0.00949	251	0.669	0.991	17459	1
HFE	-13.17	12	-2.34	0.00968	252	0.68	0.99	17458	1
L3MBTL3	-13.17	12	-2.34	0.0097	253	0.679	0.99	17457	1
SPTBN1	-13.1	12	-2.32	0.0101	254	0.703	0.99	17456	1
G3BP1	-13.1	12	-2.32	0.0101	255	0.7	0.99	17455	1
GALT	-13.08	12	-2.32	0.0102	256	0.703	0.99	17454	1
NTMT1	-13.05	12	-2.31	0.0103	257	0.711	0.99	17453	1
CHTF8	-12.49	11	-2.31	0.0104	258	0.713	0.99	17452	1
PTPN12	-13.02	12	-2.31	0.0105	259	0.718	0.989	17451	1
WDR34	-13.01	12	-2.31	0.0106	260	0.72	0.989	17450	1
AP3B1	-12.96	12	-2.29	0.0109	261	0.738	0.989	17449	1
PRKAB1	-12.95	12	-2.29	0.0109	262	0.739	0.989	17448	1
DPYD	-12.93	12	-2.29	0.011	263	0.742	0.989	17447	1
TNFRSF19	-12.89	12	-2.28	0.0113	264	0.758	0.989	17446	1
CABIN1	-12.89	12	-2.28	0.0113	265	0.755	0.989	17445	1
PRKACG	-12.87	12	-2.28	0.0114	266	0.758	0.989	17444	1
ANP32A	-12.86	12	-2.28	0.0114	267	0.758	0.989	17443	1
ABCG8	-12.86	12	-2.28	0.0114	268	0.756	0.989	17442	1
TEX261	-12.86	12	-2.28	0.0114	269	0.753	0.989	17441	1
INTS5	-12.82	12	-2.27	0.0117	270	0.769	0.988	17440	1
PTPRB	-12.8	12	-2.26	0.0119	271	0.775	0.988	17439	1
EQTN	-12.79	12	-2.26	0.0119	272	0.777	0.988	17438	1
TDRD3	-12.78	12	-2.26	0.012	273	0.776	0.988	17437	1
SYS1	-12.77	12	-2.26	0.012	274	0.776	0.988	17436	1
AAGAB	-12.77	12	-2.26	0.012	275	0.773	0.988	17435	1
INIP	-12.77	12	-2.26	0.012	276	0.771	0.988	17434	1
PAPD4	-12.75	12	-2.25	0.0122	277	0.778	0.988	17433	1
NF1	-12.73	12	-2.25	0.0123	278	0.783	0.988	17432	1
RLF	-12.73	12	-2.25	0.0123	279	0.781	0.988	17431	1
JPH3	-12.73	12	-2.25	0.0123	280	0.778	0.988	17430	1
DCT	-12.7	12	-2.24	0.0125	281	0.788	0.987	17429	1
RANBP2	-12.68	12	-2.24	0.0126	282	0.792	0.987	17428	1
MVB12B	-12.68	12	-2.24	0.0126	283	0.791	0.987	17427	1
TP53	-12.67	12	-2.24	0.0127	284	0.791	0.987	17426	1
OR5D13	-12.66	12	-2.23	0.0128	285	0.794	0.987	17425	1
PDIA6	-12.64	12	-2.23	0.0129	286	0.799	0.987	17424	1
TEK	-12.63	12	-2.23	0.013	287	0.801	0.987	17423	1
SMARCA2	-12.61	12	-2.22	0.0131	288	0.806	0.987	17422	1
PLCG1	-12.6	12	-2.22	0.0131	289	0.806	0.987	17421	1
C16orf72	-10.9	9	-2.22	0.0133	290	0.812	0.987	17420	1
SURF6	-12.56	12	-2.21	0.0134	291	0.819	0.987	17419	1
GJA3	-12.55	12	-2.21	0.0135	292	0.82	0.986	17418	1
OR2A2	-12.54	12	-2.21	0.0136	293	0.821	0.986	17417	1
TTI1	-12.52	12	-2.2	0.0137	294	0.828	0.986	17416	1
E2F5	-12.51	12	-2.2	0.0138	295	0.83	0.986	17415	1
SGK223	-12.46	12	-2.19	0.0142	296	0.85	0.986	17414	1
ZBTB43	-12.45	12	-2.19	0.0143	297	0.851	0.986	17413	1
ERMP1	-12.44	12	-2.19	0.0143	298	0.851	0.986	17412	1
ZNF76	-12.43	12	-2.19	0.0144	299	0.853	0.986	17411	1
RBM5	-12.41	12	-2.18	0.0146	300	0.859	0.985	17410	1
C15orf52	-12.4	12	-2.18	0.0146	301	0.86	0.985	17409	1
FEV	-12.39	12	-2.18	0.0147	302	0.861	0.985	17408	1
GPR148	-12.37	12	-2.17	0.0148	303	0.867	0.985	17407	1
CYB5R4	-12.36	12	-2.17	0.0149	304	0.869	0.985	17406	1
TGFBRAP1	-12.36	12	-2.17	0.015	305	0.87	0.985	17405	1
DYSF	-12.33	12	-2.17	0.0152	306	0.877	0.985	17404	1
TIAL1	-12.31	12	-2.16	0.0153	307	0.884	0.985	17403	1
RFC5	-12.3	12	-2.16	0.0154	308	0.888	0.985	17402	1
ESCO1	-12.29	12	-2.16	0.0155	309	0.887	0.985	17401	1
GLRX3	-12.29	12	-2.16	0.0155	310	0.886	0.984	17400	1
LMNB1	-12.29	12	-2.16	0.0155	311	0.884	0.984	17399	1
BCLAF1	-11.21	10	-2.16	0.0156	312	0.884	0.984	17398	1
EPSTI1	-12.27	12	-2.15	0.0156	313	0.884	0.984	17397	1
TEX9	-12.26	12	-2.15	0.0157	314	0.887	0.984	17396	1
MYO7B	-12.25	12	-2.15	0.0158	315	0.89	0.984	17395	1
WDFY2	-12.25	12	-2.15	0.0158	316	0.888	0.984	17394	1
CDC6	-11.7	11	-2.14	0.016	317	0.896	0.984	17393	1
CCDC121	-12.22	12	-2.14	0.0161	318	0.895	0.984	17392	1
SAR1B	-12.19	12	-2.14	0.0163	319	0.907	0.984	17391	1
NIPSNAP1	-12.18	12	-2.13	0.0164	320	0.909	0.984	17390	1
MSH4	-12.18	12	-2.13	0.0164	321	0.906	0.984	17389	1
C9orf135	-12.18	12	-2.13	0.0164	322	0.904	0.984	17388	1
OLFML2A	-12.17	12	-2.13	0.0165	323	0.903	0.984	17387	1
SPRY2	-12.17	12	-2.13	0.0165	324	0.901	0.984	17386	1
MYL6	-12.16	12	-2.13	0.0165	325	0.901	0.983	17385	1
SCLY	-12.15	12	-2.13	0.0167	326	0.906	0.983	17384	1
ENSA	-12.15	12	-2.13	0.0167	327	0.904	0.983	17383	1
LY75	-12.15	12	-2.13	0.0167	328	0.901	0.983	17382	1
SFR1	-12.14	12	-2.13	0.0167	329	0.9	0.983	17381	1
C2orf76	-12.14	12	-2.13	0.0167	330	0.898	0.983	17380	1
TRIM54	-12.14	12	-2.13	0.0168	331	0.897	0.983	17379	1
TMEM230	-11.59	11	-2.12	0.017	332	0.908	0.983	17378	1
MPV17L	-12.1	12	-2.12	0.0171	333	0.909	0.983	17377	1
FAM50B	-12.1	12	-2.12	0.0171	334	0.908	0.983	17376	1
C3orf38	-12.08	12	-2.11	0.0173	335	0.915	0.983	17375	1
SPTLC2	-12.07	12	-2.11	0.0173	336	0.914	0.983	17374	1
FAF2	-12.06	12	-2.11	0.0174	337	0.915	0.983	17373	1
SIAH3	-12.06	12	-2.11	0.0174	338	0.913	0.983	17372	1
IREB2	-12.06	12	-2.11	0.0174	339	0.911	0.983	17371	1
MAGIX	-12.06	12	-2.11	0.0174	340	0.909	0.983	17370	1
URGCP	-12.06	12	-2.11	0.0175	341	0.907	0.983	17369	1
KCNJ4	-12.06	12	-2.11	0.0175	342	0.904	0.983	17368	1
KHDC1L	-12.06	12	-2.11	0.0175	343	0.902	0.983	17367	1
SLC51B	-12.04	12	-2.11	0.0176	344	0.908	0.982	17366	1
LST1	-12.02	12	-2.1	0.0178	345	0.912	0.982	17365	1
MAF	-12.02	12	-2.1	0.0178	346	0.913	0.982	17364	1
TRIM39	-11.98	12	-2.09	0.0181	347	0.926	0.982	17363	1
XIRP1	-11.97	12	-2.09	0.0182	348	0.928	0.982	17362	1
NRARP	-11.96	12	-2.09	0.0183	349	0.931	0.982	17361	1
WDPCP	-11.95	12	-2.09	0.0185	350	0.935	0.982	17360	1
EGR4	-11.94	12	-2.08	0.0185	351	0.936	0.981	17359	1
TDP1	-11.94	12	-2.08	0.0186	352	0.934	0.981	17358	1
SLC7A1	-11.94	12	-2.08	0.0186	353	0.932	0.981	17357	1
ROPN1L	-11.91	12	-2.08	0.0188	354	0.939	0.981	17356	1
ADAMTSL3	-11.91	12	-2.08	0.0188	355	0.939	0.981	17355	1
DLEC1	-11.91	12	-2.08	0.0188	356	0.936	0.981	17354	1
RAB5B	-11.9	12	-2.08	0.0189	357	0.936	0.981	17353	1
PRRC2B	-11.9	12	-2.08	0.0189	358	0.936	0.981	17352	1
CNOT7	-11.89	12	-2.08	0.019	359	0.937	0.981	17351	1
PPP4C	-11.87	12	-2.07	0.0192	360	0.945	0.981	17350	1
SLC10A5	-11.83	12	-2.06	0.0196	361	0.96	0.98	17349	1
NAV1	-11.83	12	-2.06	0.0196	362	0.958	0.98	17348	1
C2orf78	-11.82	12	-2.06	0.0197	363	0.96	0.98	17347	1
VPS13D	-11.82	12	-2.06	0.0197	364	0.96	0.98	17346	1
PPP2R5E	-11.82	12	-2.06	0.0197	365	0.958	0.98	17345	1
TBC1D7	-11.81	12	-2.06	0.0198	366	0.959	0.98	17344	1
ZNF785	-11.81	12	-2.06	0.0198	367	0.957	0.98	17343	1
EMID1	-11.8	12	-2.06	0.0198	368	0.955	0.98	17342	1
UBR5	-11.77	12	-2.05	0.0202	369	0.967	0.98	17341	1
MZT1	-8.32	6	-2.05	0.0202	370	0.965	0.98	17340	1
GLS2	-11.77	12	-2.05	0.0202	371	0.965	0.98	17339	1
NUMA1	-11.76	12	-2.05	0.0203	372	0.966	0.98	17338	1
SCAI	-11.75	12	-2.05	0.0203	373	0.966	0.98	17337	1
RMI2	-11.75	12	-2.05	0.0204	374	0.964	0.98	17336	1
KCTD4	-11.75	12	-2.05	0.0204	375	0.962	0.98	17335	1
RTF1	-11.75	12	-2.05	0.0204	376	0.96	0.98	17334	1
IFNB1	-11.74	12	-2.04	0.0205	377	0.961	0.98	17333	1
STAG2	-11.72	12	-2.04	0.0207	378	0.97	0.979	17332	1
CARKD	-11.71	12	-2.04	0.0208	379	0.971	0.979	17331	1
ALG12	-11.71	12	-2.04	0.0208	380	0.97	0.979	17330	1
SRPR	-11.7	12	-2.04	0.0209	381	0.97	0.979	17329	1
SNRK	-11.7	12	-2.04	0.0209	382	0.969	0.979	17328	1
MAP3K9	-11.7	12	-2.04	0.0209	383	0.967	0.979	17327	1
BMF	-11.69	12	-2.03	0.021	384	0.968	0.979	17326	1
RAD51	-11.69	12	-2.03	0.021	385	0.968	0.979	17325	1
ZBTB34	-11.68	12	-2.03	0.0211	386	0.968	0.979	17324	1
LIMS1	-11.68	12	-2.03	0.0211	387	0.968	0.979	17323	1
EHMT1	-11.66	12	-2.03	0.0213	388	0.972	0.979	17322	1
THAP5	-11.66	12	-2.03	0.0213	389	0.971	0.979	17321	1
NRBP1	-11.65	12	-2.02	0.0215	390	0.975	0.979	17320	1
GLE1	-11.65	12	-2.02	0.0215	391	0.972	0.979	17319	1
GABRR1	-11.64	12	-2.02	0.0215	392	0.971	0.979	17318	1
TRMT10B	-11.64	12	-2.02	0.0215	393	0.969	0.979	17317	1
PDHA1	-11.64	12	-2.02	0.0215	394	0.968	0.978	17316	1
MCFD2	-11.64	12	-2.02	0.0216	395	0.968	0.978	17315	1
PAN3	-11.62	12	-2.02	0.0217	396	0.97	0.978	17314	1
SPRED2	-11.62	12	-2.02	0.0218	397	0.972	0.978	17313	1
CA5A	-11.61	12	-2.02	0.0218	398	0.97	0.978	17312	1
CNTN1	-11.6	12	-2.02	0.0219	399	0.972	0.978	17311	1
IDI1	-11.59	12	-2.01	0.0221	400	0.977	0.978	17310	1
LMX1B	-11.59	12	-2.01	0.0221	401	0.975	0.978	17309	1
FAM175A	-11.58	12	-2.01	0.0221	402	0.975	0.978	17308	1
TMEM30A	-11.58	12	-2.01	0.0222	403	0.973	0.978	17307	1
C7orf13	-11.58	12	-2.01	0.0222	404	0.973	0.978	17306	1
SLC12A2	-11.56	12	-2.01	0.0223	405	0.977	0.978	17305	1
CLPS	-11.56	12	-2.01	0.0224	406	0.977	0.978	17304	1
RAD1	-11.55	12	-2.01	0.0225	407	0.977	0.978	17303	1
PRR14L	-11.53	12	-2	0.0227	408	0.986	0.977	17302	1
SCEL	-11.53	12	-2	0.0227	409	0.985	0.977	17301	1
C16orf54	-11.52	12	-2	0.0228	410	0.985	0.977	17300	1
CDK20	-11.52	12	-2	0.0228	411	0.984	0.977	17299	1
WDR31	-11.52	12	-2	0.0229	412	0.983	0.977	17298	1
MSGN1	-11.51	12	-2	0.0229	413	0.983	0.977	17297	1
C8orf17	-11.5	12	-1.99	0.0231	414	0.987	0.977	17296	1
LAMC3	-11.5	12	-1.99	0.0231	415	0.984	0.977	17295	1
CENPM	-11.5	12	-1.99	0.0231	416	0.983	0.977	17294	1
RAB5C	-11.49	12	-1.99	0.0231	417	0.983	0.977	17293	1
CNOT4	-11.49	12	-1.99	0.0232	418	0.983	0.977	17292	1
CYLD	-11.46	12	-1.99	0.0235	419	0.994	0.976	17291	1
AUP1	-11.46	12	-1.99	0.0236	420	0.993	0.976	17290	1
CIAO1	-11.45	12	-1.98	0.0236	421	0.993	0.976	17289	1
GINS1	-11.45	12	-1.98	0.0237	422	0.993	0.976	17288	1
luciferase	-28.03	72	-1.98	0.0237	423	0.992	0.976	17287	1
HIST1H4E	-8.09	6	-1.98	0.0238	424	0.992	0.976	17286	1
ENTHD1	-11.44	12	-1.98	0.0238	425	0.992	0.976	17285	1
DSCC1	-11.43	12	-1.98	0.0239	426	0.993	0.976	17284	1
KBTBD7	-11.43	12	-1.98	0.0239	427	0.991	0.976	17283	1
PAEP	-11.41	12	-1.98	0.0241	428	0.997	0.976	17282	1
XRCC3	-11.41	12	-1.97	0.0241	429	0.997	0.976	17281	1
TEX30	-11.4	12	-1.97	0.0242	430	0.998	0.976	17280	1
TMX2	-11.37	12	-1.97	0.0245	431	1.01	0.975	17279	1
NUDT2	-11.36	12	-1.97	0.0246	432	1.01	0.975	17278	1
PIGR	-11.36	12	-1.97	0.0246	433	1.01	0.975	17277	1
RNF183	-11.36	12	-1.96	0.0247	434	1.01	0.975	17276	1
ITGAL	-11.36	12	-1.96	0.0247	435	1.01	0.975	17275	1
PPP6R3	-11.35	12	-1.96	0.0248	436	1.01	0.975	17274	1
XBP1	-11.34	12	-1.96	0.0249	437	1.01	0.975	17273	1
DNAJC21	-11.34	12	-1.96	0.0249	438	1.01	0.975	17272	1
EGLN3	-11.34	12	-1.96	0.0249	439	1.01	0.975	17271	1
EP300	-11.33	12	-1.96	0.025	440	1.01	0.975	17270	1
DNAJB6	-9.81	9	-1.96	0.025	441	1.01	0.975	17269	1
DIP2A	-11.33	12	-1.96	0.025	442	1	0.975	17268	1
BARD1	-11.32	12	-1.96	0.0252	443	1.01	0.975	17267	1
SRCRB4D	-11.32	12	-1.96	0.0252	444	1.01	0.975	17266	1
BCAN	-11.32	12	-1.96	0.0252	445	1	0.975	17265	1
DOCK9	-11.3	12	-1.95	0.0255	446	1.01	0.975	17264	1
TLN2	-11.29	12	-1.95	0.0256	447	1.01	0.974	17263	1
SUCLA2	-11.28	12	-1.95	0.0256	448	1.01	0.974	17262	1
OSMR	-11.27	12	-1.95	0.0257	449	1.02	0.974	17261	1
HDAC3	-11.26	12	-1.94	0.0259	450	1.02	0.974	17260	0.999
CCT8L2	-11.26	12	-1.94	0.0259	451	1.02	0.974	17259	0.999
NOSTRIN	-11.26	12	-1.94	0.0259	452	1.02	0.974	17258	1
OR5L2	-9.74	9	-1.94	0.026	453	1.02	0.974	17257	1
TEKT4	-11.25	12	-1.94	0.0261	454	1.02	0.974	17256	1
ME1	-11.25	12	-1.94	0.0261	455	1.01	0.974	17255	1
C16orf89	-11.24	12	-1.94	0.0262	456	1.02	0.974	17254	1
BTN3A1	-11.23	12	-1.94	0.0262	457	1.02	0.974	17253	0.999
CHTF18	-11.23	12	-1.94	0.0263	458	1.02	0.974	17252	1
PNRC1	-11.22	12	-1.94	0.0264	459	1.02	0.974	17251	0.999
MGAT4A	-11.21	12	-1.94	0.0265	460	1.02	0.974	17250	0.999
CDH17	-11.2	12	-1.93	0.0267	461	1.02	0.973	17249	0.999
PLK2	-11.2	12	-1.93	0.0267	462	1.02	0.973	17248	0.999
C8orf22	-11.2	12	-1.93	0.0267	463	1.02	0.973	17247	0.999
TIPRL	-11.19	12	-1.93	0.0268	464	1.02	0.973	17246	0.999
CHST6	-11.16	12	-1.93	0.0271	465	1.03	0.973	17245	0.999
ATR	-11.15	12	-1.92	0.0273	466	1.04	0.973	17244	0.999
UBFD1	-11.15	12	-1.92	0.0273	467	1.04	0.973	17243	0.999
TARDBP	-10.67	11	-1.92	0.0274	468	1.04	0.973	17242	0.999
FBLN7	-11.13	12	-1.92	0.0275	469	1.04	0.972	17241	0.999
ABCB1	-11.13	12	-1.92	0.0275	470	1.04	0.972	17240	0.999
TBC1D2	-11.12	12	-1.92	0.0277	471	1.04	0.972	17239	0.999
TMC1	-11.11	12	-1.91	0.0278	472	1.04	0.972	17238	0.999
TRIP4	-11.11	12	-1.91	0.0278	473	1.04	0.972	17237	0.999
NINJ1	-11.1	12	-1.91	0.0279	474	1.04	0.972	17236	0.999
NRP2	-11.1	12	-1.91	0.028	475	1.04	0.972	17235	0.999
PYCARD	-11.09	12	-1.91	0.028	476	1.04	0.972	17234	0.999
CCDC120	-11.09	12	-1.91	0.0281	477	1.05	0.972	17233	0.999
CKAP2	-11.08	12	-1.91	0.0282	478	1.04	0.972	17232	0.999
ATP6V1B1	-11.08	12	-1.91	0.0282	479	1.04	0.972	17231	0.999
SMAD9	-11.07	12	-1.91	0.0283	480	1.05	0.972	17230	0.999
NIPAL2	-11.07	12	-1.9	0.0284	481	1.05	0.972	17229	0.999
SHC3	-11.06	12	-1.9	0.0285	482	1.05	0.972	17228	0.999
RFX7	-11.06	12	-1.9	0.0285	483	1.05	0.971	17227	0.999
HEXIM1	-11.06	12	-1.9	0.0285	484	1.04	0.971	17226	0.999
RPA3	-11.05	12	-1.9	0.0286	485	1.05	0.971	17225	0.999
FAM105B	-9.57	9	-1.9	0.0287	486	1.05	0.971	17224	0.999
ZCCHC6	-11.04	12	-1.9	0.0287	487	1.04	0.971	17223	0.999
C4A	-7.8	6	-1.9	0.0288	488	1.04	0.971	17222	0.999
MEIS1	-11.03	12	-1.9	0.029	489	1.05	0.971	17221	0.999
GMDS	-11.01	12	-1.89	0.0291	490	1.05	0.971	17220	0.998
PAK6	-11.01	12	-1.89	0.0291	491	1.05	0.971	17219	0.998
MKRN2	-11.01	12	-1.89	0.0292	492	1.05	0.971	17218	0.998
SNAPC4	-11	12	-1.89	0.0293	493	1.05	0.971	17217	0.998
MOGS	-11	12	-1.89	0.0293	494	1.05	0.971	17216	0.999
GIGYF2	-11	12	-1.89	0.0293	495	1.05	0.971	17215	0.999
TMEM252	-10.04	10	-1.89	0.0294	496	1.05	0.971	17214	0.999
TSPYL6	-10.99	12	-1.89	0.0294	497	1.05	0.971	17213	0.999
CHD5	-10.99	12	-1.89	0.0295	498	1.05	0.971	17212	0.999
FAM71F2	-10.99	12	-1.89	0.0295	499	1.05	0.971	17211	0.999
DLGAP3	-10.99	12	-1.89	0.0295	500	1.04	0.971	17210	0.999
SYCP2L	-10.98	12	-1.89	0.0295	501	1.04	0.97	17209	0.999
ANGPTL5	-10.98	12	-1.89	0.0295	502	1.04	0.97	17208	0.999
NAA25	-10.98	12	-1.89	0.0296	503	1.04	0.97	17207	0.999
RAD50	-10.02	10	-1.89	0.0296	504	1.04	0.97	17206	0.999
DMRT1	-10.94	12	-1.88	0.0301	505	1.06	0.97	17205	0.998
KIF27	-10.94	12	-1.88	0.0301	506	1.05	0.97	17204	0.998
SETD2	-10.94	12	-1.88	0.0302	507	1.05	0.97	17203	0.998
N6AMT1	-10.93	12	-1.88	0.0303	508	1.06	0.97	17202	0.998
WDR17	-10.92	12	-1.87	0.0304	509	1.06	0.97	17201	0.998
ZNF281	-10.92	12	-1.87	0.0305	510	1.06	0.97	17200	0.998
EPB41	-10.91	12	-1.87	0.0305	511	1.06	0.969	17199	0.998
SUB1	-9.44	9	-1.87	0.0308	512	1.06	0.969	17198	0.998
CDCA7L	-10.9	12	-1.87	0.0308	513	1.06	0.969	17197	0.998
LDHB	-10.89	12	-1.87	0.0308	514	1.06	0.969	17196	0.998
RPLP2	-9.43	9	-1.87	0.0308	515	1.06	0.969	17195	0.998
CANX	-10.88	12	-1.87	0.031	516	1.06	0.969	17194	0.998
ZBTB5	-10.88	12	-1.87	0.031	517	1.06	0.969	17193	0.998
TOMM6	-10.86	12	-1.86	0.0313	518	1.07	0.969	17192	0.998
OR13C4	-10.85	12	-1.86	0.0315	519	1.07	0.969	17191	0.998
DHCR24	-10.83	12	-1.86	0.0317	520	1.08	0.968	17190	0.998
CKAP2L	-10.83	12	-1.86	0.0317	521	1.08	0.968	17189	0.998
RAPGEF4	-10.83	12	-1.86	0.0317	522	1.08	0.968	17188	0.998
FAM169B	-10.83	12	-1.86	0.0318	523	1.08	0.968	17187	0.998
RBM27	-10.82	12	-1.85	0.0318	524	1.08	0.968	17186	0.998
DARS	-10.82	12	-1.85	0.0319	525	1.08	0.968	17185	0.998
DNAJA1	-10.81	12	-1.85	0.032	526	1.08	0.968	17184	0.998
INTS7	-10.81	12	-1.85	0.032	527	1.08	0.968	17183	0.998
NCKAP5	-10.8	12	-1.85	0.0322	528	1.08	0.968	17182	0.998
KDM1A	-10.8	12	-1.85	0.0322	529	1.08	0.968	17181	0.998
C5orf55	-10.79	12	-1.85	0.0323	530	1.08	0.968	17180	0.998
CHUK	-10.77	12	-1.84	0.0326	531	1.09	0.967	17179	0.997
PAXIP1	-10.77	12	-1.84	0.0327	532	1.09	0.967	17178	0.997
STX6	-10.76	12	-1.84	0.0327	533	1.09	0.967	17177	0.997
ATRIP	-10.76	12	-1.84	0.0328	534	1.09	0.967	17176	0.997
C16orf52	-10.76	12	-1.84	0.0328	535	1.09	0.967	17175	0.997
ZDHHC12	-10.75	12	-1.84	0.0329	536	1.09	0.967	17174	0.997
ZDHHC7	-10.75	12	-1.84	0.0329	537	1.09	0.967	17173	0.997
PRKD1	-10.74	12	-1.84	0.033	538	1.09	0.967	17172	0.997
TJAP1	-10.74	12	-1.84	0.033	539	1.08	0.967	17171	0.997
GKAP1	-10.74	12	-1.84	0.033	540	1.08	0.967	17170	0.997
NT5DC4	-10.73	12	-1.84	0.0332	541	1.09	0.967	17169	0.997
MAP4K3	-10.73	12	-1.84	0.0332	542	1.08	0.967	17168	0.997
PHF8	-10.72	12	-1.83	0.0334	543	1.09	0.967	17167	0.997
SETD1A	-10.7	12	-1.83	0.0337	544	1.1	0.966	17166	0.997
BLOC1S5	-10.69	12	-1.83	0.0338	545	1.1	0.966	17165	0.997
NAT6	-10.69	12	-1.83	0.0339	546	1.1	0.966	17164	0.997
TIGD6	-10.69	12	-1.83	0.0339	547	1.1	0.966	17163	0.997
CEP57L1	-10.68	12	-1.83	0.0339	548	1.1	0.966	17162	0.997
TMIGD2	-10.68	12	-1.82	0.034	549	1.1	0.966	17161	0.997
HINFP	-10.67	12	-1.82	0.0342	550	1.1	0.966	17160	0.997
TREML2	-10.66	12	-1.82	0.0343	551	1.1	0.966	17159	0.997
USP24	-10.66	12	-1.82	0.0344	552	1.1	0.966	17158	0.997
FAM91A1	-10.65	12	-1.82	0.0345	553	1.11	0.965	17157	0.997
AIP	-10.64	12	-1.82	0.0346	554	1.11	0.965	17156	0.997
HNRNPK	-10.63	12	-1.81	0.0348	555	1.11	0.965	17155	0.996
C9orf116	-10.63	12	-1.81	0.0348	556	1.11	0.965	17154	0.996
FHL2	-10.62	12	-1.81	0.0349	557	1.11	0.965	17153	0.996
RGMB	-10.62	12	-1.81	0.0349	558	1.11	0.965	17152	0.996
RNF2	-10.61	12	-1.81	0.035	559	1.11	0.965	17151	0.996
FZD4	-10.61	12	-1.81	0.0351	560	1.11	0.965	17150	0.996
WNT10B	-10.61	12	-1.81	0.0351	561	1.11	0.965	17149	0.996
PHKG2	-10.61	12	-1.81	0.0352	562	1.11	0.965	17148	0.996
S1PR3	-9.18	9	-1.81	0.0353	563	1.11	0.965	17147	0.996
SETX	-10.58	12	-1.8	0.0356	564	1.12	0.964	17146	0.996
VARS2	-10.58	12	-1.8	0.0356	565	1.12	0.964	17145	0.996
KATNB1	-10.58	12	-1.8	0.0356	566	1.11	0.964	17144	0.996
HEMGN	-10.58	12	-1.8	0.0356	567	1.11	0.964	17143	0.996
KHDC3L	-10.56	12	-1.8	0.0359	568	1.12	0.964	17142	0.996
CCDC70	-10.56	12	-1.8	0.0359	569	1.12	0.964	17141	0.996
IL1R1	-10.56	12	-1.8	0.036	570	1.12	0.964	17140	0.996
GCC2	-10.56	12	-1.8	0.036	571	1.12	0.964	17139	0.996
RAD52	-10.54	12	-1.8	0.0362	572	1.12	0.964	17138	0.996
ZNF655	-10.54	12	-1.8	0.0362	573	1.12	0.964	17137	0.996
HNRNPM	-10.54	12	-1.8	0.0363	574	1.12	0.964	17136	0.996
DAZAP1	-10.54	12	-1.8	0.0363	575	1.12	0.964	17135	0.996
GPSM3	-10.53	12	-1.79	0.0364	576	1.12	0.964	17134	0.996
NCAPG	-10.53	12	-1.79	0.0364	577	1.12	0.964	17133	0.996
VCPIP1	-10.53	12	-1.79	0.0365	578	1.12	0.964	17132	0.996
LIPT2	-10.51	12	-1.79	0.0367	579	1.12	0.963	17131	0.996
DET1	-10.51	12	-1.79	0.0367	580	1.12	0.963	17130	0.996
RBM39	-10.51	12	-1.79	0.0368	581	1.12	0.963	17129	0.996
KCNE2	-10.51	12	-1.79	0.0368	582	1.12	0.963	17128	0.996
STK17B	-10.51	12	-1.79	0.0368	583	1.12	0.963	17127	0.996
FIBP	-10.5	12	-1.79	0.0368	584	1.12	0.963	17126	0.996
TMEM127	-10.5	12	-1.79	0.0368	585	1.12	0.963	17125	0.996
FAM185A	-10.5	12	-1.79	0.0369	586	1.12	0.963	17124	0.996
GPX6	-10.49	12	-1.79	0.037	587	1.12	0.963	17123	0.996
GTPBP1	-10.49	12	-1.79	0.037	588	1.11	0.963	17122	0.996
NHP2L1	-10.48	12	-1.78	0.0372	589	1.12	0.963	17121	0.996
MARVELD2	-10.48	12	-1.78	0.0372	590	1.12	0.963	17120	0.996
MAD1L1	-10.48	12	-1.78	0.0372	591	1.12	0.963	17119	0.996
C6orf201	-10.48	12	-1.78	0.0373	592	1.11	0.963	17118	0.996
C16orf98	-10.48	12	-1.78	0.0373	593	1.11	0.963	17117	0.996
HSP90B1	-10.47	12	-1.78	0.0373	594	1.11	0.963	17116	0.996
CDC27	-10.47	12	-1.78	0.0374	595	1.11	0.963	17115	0.996
C11orf72	-9.55	10	-1.78	0.0374	596	1.11	0.963	17114	0.996
FBXO5	-10.46	12	-1.78	0.0376	597	1.11	0.962	17113	0.996
FANCM	-10.46	12	-1.78	0.0376	598	1.11	0.962	17112	0.996
KCNT1	-10.46	12	-1.78	0.0376	599	1.11	0.962	17111	0.996
KAZN	-10.45	12	-1.78	0.0376	600	1.11	0.962	17110	0.996
PPP3R1	-7.39	6	-1.78	0.0378	601	1.11	0.962	17109	0.996
SLC26A9	-10.44	12	-1.78	0.0379	602	1.12	0.962	17108	0.996
SERPINA3	-10.43	12	-1.77	0.038	603	1.12	0.962	17107	0.996
SKP1	-9.03	9	-1.77	0.038	604	1.11	0.962	17106	0.996
CDK10	-10.43	12	-1.77	0.038	605	1.11	0.962	17105	0.996
LUC7L	-10.43	12	-1.77	0.0381	606	1.11	0.962	17104	0.996
LIN54	-10.43	12	-1.77	0.0381	607	1.11	0.962	17103	0.996
INHA	-10.43	12	-1.77	0.0381	608	1.11	0.962	17102	0.996
EMC9	-10.43	12	-1.77	0.0381	609	1.11	0.962	17101	0.996
SRRT	-10.42	12	-1.77	0.0382	610	1.11	0.962	17100	0.996
HMG20B	-10.42	12	-1.77	0.0383	611	1.11	0.962	17099	0.996
CADPS2	-10.4	12	-1.77	0.0385	612	1.11	0.961	17098	0.996
SLC4A1AP	-10.39	12	-1.77	0.0387	613	1.12	0.961	17097	0.996
CENPN	-10.39	12	-1.77	0.0387	614	1.12	0.961	17096	0.996
TCL1B	-10.39	12	-1.76	0.0388	615	1.12	0.961	17095	0.996
SAG	-10.39	12	-1.76	0.0388	616	1.12	0.961	17094	0.996
RICTOR	-10.39	12	-1.76	0.0388	617	1.11	0.961	17093	0.996
TOPAZ1	-10.37	12	-1.76	0.039	618	1.12	0.961	17092	0.996
NUDC	-10.37	12	-1.76	0.0391	619	1.12	0.961	17091	0.996
TAF2	-10.36	12	-1.76	0.0392	620	1.12	0.961	17090	0.996
NOTO	-10.35	12	-1.76	0.0394	621	1.12	0.961	17089	0.995
DBF4	-10.35	12	-1.76	0.0395	622	1.12	0.961	17088	0.995
TREM2	-10.34	12	-1.76	0.0396	623	1.12	0.96	17087	0.995
ZSWIM1	-10.34	12	-1.76	0.0396	624	1.12	0.96	17086	0.995
SIGMAR1	-9.9	11	-1.76	0.0396	625	1.12	0.96	17085	0.995
TOP1MT	-10.33	12	-1.75	0.0397	626	1.12	0.96	17084	0.995
IL13RA1	-10.33	12	-1.75	0.0397	627	1.12	0.96	17083	0.995
XRCC5	-10.33	12	-1.75	0.0397	628	1.12	0.96	17082	0.995
FZD3	-10.33	12	-1.75	0.0398	629	1.12	0.96	17081	0.996
DNAJA2	-10.33	12	-1.75	0.0398	630	1.12	0.96	17080	0.996
GMCL1	-10.33	12	-1.75	0.0398	631	1.12	0.96	17079	0.996
ADAM10	-10.32	12	-1.75	0.0399	632	1.12	0.96	17078	0.996
MPST	-10.31	12	-1.75	0.0401	633	1.12	0.96	17077	0.995
STX1B	-10.31	12	-1.75	0.0402	634	1.12	0.96	17076	0.995
VPS72	-10.31	12	-1.75	0.0402	635	1.12	0.96	17075	0.995
DHX15	-10.3	12	-1.75	0.0403	636	1.12	0.96	17074	0.995
HSPH1	-10.29	12	-1.75	0.0405	637	1.13	0.96	17073	0.995
APOL3	-10.29	12	-1.74	0.0406	638	1.13	0.959	17072	0.995
FBXL19	-10.28	12	-1.74	0.0406	639	1.13	0.959	17071	0.995
AP2M1	-10.28	12	-1.74	0.0406	640	1.12	0.959	17070	0.995
ST6GALNAC5	-10.28	12	-1.74	0.0407	641	1.12	0.959	17069	0.995
UGP2	-10.28	12	-1.74	0.0407	642	1.12	0.959	17068	0.995
R3HDML	-10.27	12	-1.74	0.0409	643	1.13	0.959	17067	0.995
OTUD3	-10.26	12	-1.74	0.041	644	1.13	0.959	17066	0.995
WBP1	-10.26	12	-1.74	0.041	645	1.13	0.959	17065	0.995
NDE1	-10.26	12	-1.74	0.0411	646	1.13	0.959	17064	0.995
CUL5	-10.25	12	-1.74	0.0412	647	1.13	0.959	17063	0.995
TMCO6	-10.25	12	-1.74	0.0412	648	1.13	0.959	17062	0.995
OR1J1	-10.25	12	-1.74	0.0413	649	1.13	0.959	17061	0.995
CBLN2	-10.25	12	-1.74	0.0413	650	1.13	0.959	17060	0.995
RXRA	-8.87	9	-1.74	0.0413	651	1.12	0.959	17059	0.995
ASTL	-10.23	12	-1.73	0.0417	652	1.13	0.958	17058	0.995
DUS2	-10.23	12	-1.73	0.0417	653	1.13	0.958	17057	0.995
GPR144	-10.22	12	-1.73	0.0417	654	1.13	0.958	17056	0.995
FAM154A	-10.21	12	-1.73	0.0419	655	1.13	0.958	17055	0.995
ILKAP	-10.21	12	-1.73	0.0419	656	1.13	0.958	17054	0.995
OR1F1	-10.21	12	-1.73	0.0419	657	1.13	0.958	17053	0.995
C14orf2	-7.22	6	-1.73	0.0419	658	1.13	0.958	17052	0.995
NEFH	-10.21	12	-1.73	0.042	659	1.13	0.958	17051	0.995
SMC5	-10.2	12	-1.73	0.0421	660	1.13	0.958	17050	0.995
MSH2	-10.2	12	-1.73	0.0421	661	1.13	0.958	17049	0.995
CLDN10	-10.19	12	-1.72	0.0423	662	1.13	0.958	17048	0.995
EPC2	-10.19	12	-1.72	0.0423	663	1.13	0.958	17047	0.995
SMG1	-9.74	11	-1.72	0.0426	664	1.14	0.957	17046	0.995
N4BP1	-10.18	12	-1.72	0.0426	665	1.13	0.957	17045	0.995
REEP1	-10.18	12	-1.72	0.0426	666	1.13	0.957	17044	0.995
TBC1D22B	-8.81	9	-1.72	0.0428	667	1.14	0.957	17043	0.995
FAM155A	-10.16	12	-1.72	0.0428	668	1.14	0.957	17042	0.995
GSX1	-10.16	12	-1.72	0.0428	669	1.13	0.957	17041	0.995
RAD51AP1	-10.16	12	-1.72	0.0429	670	1.13	0.957	17040	0.995
BHLHE41	-10.15	12	-1.72	0.043	671	1.14	0.957	17039	0.995
TEX37	-10.15	12	-1.72	0.0431	672	1.14	0.957	17038	0.995
RPA2	-10.15	12	-1.72	0.0432	673	1.14	0.957	17037	0.995
C9orf16	-10.14	12	-1.71	0.0432	674	1.14	0.957	17036	0.995
GPN3	-8.28	8	-1.71	0.0433	675	1.14	0.957	17035	0.995
CERS3	-10.13	12	-1.71	0.0434	676	1.14	0.957	17034	0.995
LYN	-10.13	12	-1.71	0.0434	677	1.14	0.957	17033	0.995
RARS	-10.13	12	-1.71	0.0435	678	1.14	0.957	17032	0.995
MESDC1	-10.13	12	-1.71	0.0435	679	1.13	0.957	17031	0.995
NDC80	-9.69	11	-1.71	0.0437	680	1.14	0.956	17030	0.994
KIRREL	-10.12	12	-1.71	0.0438	681	1.14	0.956	17029	0.994
CCDC88A	-10.11	12	-1.71	0.0438	682	1.14	0.956	17028	0.994
LRIF1	-10.11	12	-1.71	0.0439	683	1.14	0.956	17027	0.994
GPATCH11	-7.15	6	-1.71	0.0439	684	1.14	0.956	17026	0.994
DEFB132	-10.11	12	-1.71	0.0439	685	1.14	0.956	17025	0.994
DLAT	-10.11	12	-1.71	0.0439	686	1.13	0.956	17024	0.995
KIAA0368	-10.1	12	-1.71	0.044	687	1.14	0.956	17023	0.994
TGIF2	-10.1	12	-1.71	0.0441	688	1.14	0.956	17022	0.994
PCDHGA12	-10.09	12	-1.7	0.0442	689	1.14	0.956	17021	0.994
AGPAT2	-10.08	12	-1.7	0.0444	690	1.14	0.956	17020	0.994
ROS1	-10.08	12	-1.7	0.0444	691	1.14	0.956	17019	0.994
MPHOSPH8	-10.08	12	-1.7	0.0444	692	1.14	0.956	17018	0.994
HSPB3	-10.07	12	-1.7	0.0447	693	1.14	0.955	17017	0.994
OR2G6	-10.06	12	-1.7	0.0447	694	1.14	0.955	17016	0.994
STK39	-10.06	12	-1.7	0.0448	695	1.14	0.955	17015	0.994
LCLAT1	-10.06	12	-1.7	0.0448	696	1.14	0.955	17014	0.994
ZNF282	-10.06	12	-1.7	0.0449	697	1.14	0.955	17013	0.994
TRA2A	-10.06	12	-1.7	0.0449	698	1.14	0.955	17012	0.994
TEKT5	-10.06	12	-1.7	0.0449	699	1.14	0.955	17011	0.994
HMOX2	-10.05	12	-1.7	0.0449	700	1.14	0.955	17010	0.994
PTCH1	-10.05	12	-1.7	0.045	701	1.14	0.955	17009	0.994
AGPS	-10.04	12	-1.69	0.0452	702	1.14	0.955	17008	0.994
TONSL	-10.04	12	-1.69	0.0452	703	1.14	0.955	17007	0.994
FAM81B	-10.03	12	-1.69	0.0454	704	1.14	0.955	17006	0.994
MBOAT2	-10.03	12	-1.69	0.0454	705	1.14	0.955	17005	0.994
GAL3ST4	-10.02	12	-1.69	0.0455	706	1.14	0.954	17004	0.994
WWP1	-10.02	12	-1.69	0.0456	707	1.14	0.954	17003	0.994
RSBN1L	-10.02	12	-1.69	0.0457	708	1.14	0.954	17002	0.994
SLC36A3	-10.02	12	-1.69	0.0457	709	1.14	0.954	17001	0.994
SHF	-10.01	12	-1.69	0.0457	710	1.14	0.954	17000	0.994
ITSN2	-10.01	12	-1.69	0.0458	711	1.14	0.954	16999	0.994
CRISPLD1	-10.01	12	-1.69	0.0459	712	1.14	0.954	16998	0.994
CDKN1A	-10	12	-1.69	0.046	713	1.14	0.954	16997	0.994
PPP6C	-10	12	-1.68	0.046	714	1.14	0.954	16996	0.994
PPP1R3G	-10	12	-1.68	0.046	715	1.14	0.954	16995	0.994
LRRC43	-9.99	12	-1.68	0.0462	716	1.14	0.954	16994	0.994
LGR5	-9.98	12	-1.68	0.0464	717	1.14	0.954	16993	0.994
XPO7	-9.98	12	-1.68	0.0464	718	1.14	0.954	16992	0.994
GPR45	-9.97	12	-1.68	0.0465	719	1.15	0.953	16991	0.994
LHFP	-9.97	12	-1.68	0.0465	720	1.14	0.953	16990	0.994
HIST1H2BA	-9.97	12	-1.68	0.0465	721	1.14	0.953	16989	0.994
PRUNE2	-9.97	12	-1.68	0.0466	722	1.14	0.953	16988	0.994
BAAT	-9.97	12	-1.68	0.0466	723	1.14	0.953	16987	0.994
TROAP	-9.96	12	-1.68	0.0467	724	1.14	0.953	16986	0.994
PAQR8	-9.96	12	-1.68	0.0467	725	1.14	0.953	16985	0.994
CERS6	-9.96	12	-1.68	0.0468	726	1.14	0.953	16984	0.994
CHP1	-9.96	12	-1.68	0.0469	727	1.14	0.953	16983	0.994
ITGAD	-9.95	12	-1.68	0.047	728	1.14	0.953	16982	0.994
UMPS	-9.95	12	-1.67	0.0471	729	1.14	0.953	16981	0.994
RFC2	-9.94	12	-1.67	0.0471	730	1.14	0.953	16980	0.994
CYB561A3	-9.94	12	-1.67	0.0473	731	1.14	0.953	16979	0.994
ACTR1B	-9.94	12	-1.67	0.0473	732	1.14	0.953	16978	0.994
CAMKMT	-9.94	12	-1.67	0.0473	733	1.14	0.953	16977	0.994
C15orf56	-9.92	12	-1.67	0.0475	734	1.15	0.952	16976	0.994
NACC2	-9.92	12	-1.67	0.0477	735	1.15	0.952	16975	0.993
OAS2	-8.58	9	-1.67	0.0478	736	1.15	0.952	16974	0.993
LINS	-9.91	12	-1.67	0.0478	737	1.15	0.952	16973	0.993
TMEM208	-9.9	12	-1.66	0.048	738	1.15	0.952	16972	0.993
FAM161A	-9.9	12	-1.66	0.0481	739	1.15	0.952	16971	0.993
ELN	-9.9	12	-1.66	0.0481	740	1.15	0.952	16970	0.993
ACAA2	-9.89	12	-1.66	0.0481	741	1.15	0.952	16969	0.993
DUSP22	-9.89	12	-1.66	0.0482	742	1.15	0.952	16968	0.993
CD40	-9.89	12	-1.66	0.0482	743	1.15	0.952	16967	0.993
PRELP	-9.89	12	-1.66	0.0482	744	1.15	0.952	16966	0.993
PRSS22	-9.89	12	-1.66	0.0483	745	1.15	0.952	16965	0.993
SMPD4	-9.87	12	-1.66	0.0486	746	1.15	0.951	16964	0.993
PATL1	-9.87	12	-1.66	0.0487	747	1.16	0.951	16963	0.993
UBAC2	-9.87	12	-1.66	0.0487	748	1.15	0.951	16962	0.993
FXYD2	-9.87	12	-1.66	0.0487	749	1.15	0.951	16961	0.993
POT1	-9.87	12	-1.66	0.0487	750	1.15	0.951	16960	0.993
AMER1	-9.86	12	-1.66	0.0488	751	1.15	0.951	16959	0.993
RTFDC1	-9.86	12	-1.66	0.0488	752	1.15	0.951	16958	0.993
ZMYM5	-9.85	12	-1.65	0.0491	753	1.16	0.951	16957	0.993
SLC20A1	-9.84	12	-1.65	0.0493	754	1.16	0.951	16956	0.993
SRSF7	-9.84	12	-1.65	0.0493	755	1.16	0.951	16955	0.993
CSRNP3	-9.83	12	-1.65	0.0494	756	1.16	0.951	16954	0.993
BAI1	-9.83	12	-1.65	0.0494	757	1.16	0.951	16953	0.993
KRT1	-9.83	12	-1.65	0.0494	758	1.16	0.951	16952	0.993
PEAK1	-9.83	12	-1.65	0.0494	759	1.15	0.951	16951	0.993
GLT8D2	-9.82	12	-1.65	0.0496	760	1.16	0.95	16950	0.993
KIAA1244	-9.82	12	-1.65	0.0496	761	1.16	0.95	16949	0.993
TCTE1	-9.82	12	-1.65	0.0497	762	1.15	0.95	16948	0.993
USP7	-9.82	12	-1.65	0.0497	763	1.15	0.95	16947	0.993
CERCAM	-9.81	12	-1.65	0.0499	764	1.16	0.95	16946	0.993
SART3	-9.39	11	-1.65	0.0499	765	1.16	0.95	16945	0.993
CACNG3	-9.81	12	-1.64	0.05	766	1.16	0.95	16944	0.993
KPNA2	-8.95	10	-1.64	0.05	767	1.15	0.95	16943	0.993
RBM48	-9.8	12	-1.64	0.05	768	1.15	0.95	16942	0.993
TTYH3	-9.8	12	-1.64	0.0501	769	1.15	0.95	16941	0.993
PNPLA5	-9.79	12	-1.64	0.0503	770	1.16	0.95	16940	0.993
PHF5A	-8.48	9	-1.64	0.0504	771	1.16	0.95	16939	0.993
SLC6A8	-9.79	12	-1.64	0.0504	772	1.16	0.95	16938	0.993
COL4A3BP	-9.78	12	-1.64	0.0506	773	1.16	0.949	16937	0.993
BAIAP2L2	-9.78	12	-1.64	0.0506	774	1.16	0.949	16936	0.993
CDKN2AIPNL	-9.78	12	-1.64	0.0506	775	1.16	0.949	16935	0.993
MDH2	-9.78	12	-1.64	0.0506	776	1.16	0.949	16934	0.993
TDRD7	-9.36	11	-1.64	0.0507	777	1.15	0.949	16933	0.993
LEO1	-9.77	12	-1.64	0.0507	778	1.15	0.949	16932	0.993
SFTPC	-9.77	12	-1.64	0.0508	779	1.15	0.949	16931	0.993
MORC3	-9.76	12	-1.64	0.051	780	1.16	0.949	16930	0.993
MSI1	-9.76	12	-1.64	0.051	781	1.16	0.949	16929	0.993
COL11A1	-9.76	12	-1.63	0.051	782	1.16	0.949	16928	0.993
CHD4	-9.76	12	-1.63	0.0511	783	1.16	0.949	16927	0.993
CREG2	-9.75	12	-1.63	0.0512	784	1.16	0.949	16926	0.993
ZBTB12	-9.75	12	-1.63	0.0512	785	1.15	0.949	16925	0.993
C1orf220	-9.75	12	-1.63	0.0512	786	1.15	0.949	16924	0.993
WTAP	-9.75	12	-1.63	0.0512	787	1.15	0.949	16923	0.993
ARPP19	-9.74	12	-1.63	0.0515	788	1.16	0.949	16922	0.993
CEP57	-9.72	12	-1.63	0.0518	789	1.16	0.948	16921	0.992
MTMR3	-9.72	12	-1.63	0.0518	790	1.16	0.948	16920	0.992
FAM73B	-9.72	12	-1.63	0.0519	791	1.16	0.948	16919	0.992
TMEM241	-9.71	12	-1.63	0.052	792	1.16	0.948	16918	0.992
DAB2	-9.71	12	-1.63	0.052	793	1.16	0.948	16917	0.992
ZXDC	-9.71	12	-1.63	0.052	794	1.16	0.948	16916	0.992
MYO1B	-9.71	12	-1.63	0.052	795	1.16	0.948	16915	0.992
KIF24	-9.71	12	-1.62	0.0521	796	1.16	0.948	16914	0.992
CD180	-8.86	10	-1.62	0.0522	797	1.16	0.948	16913	0.992
JPH2	-9.7	12	-1.62	0.0522	798	1.16	0.948	16912	0.992
NUP133	-8.86	10	-1.62	0.0523	799	1.16	0.948	16911	0.992
UBE2QL1	-9.7	12	-1.62	0.0523	800	1.16	0.948	16910	0.992
SCG2	-9.7	12	-1.62	0.0523	801	1.16	0.948	16909	0.992
PPP1R9A	-9.7	12	-1.62	0.0524	802	1.16	0.948	16908	0.993
RND3	-9.7	12	-1.62	0.0524	803	1.16	0.948	16907	0.993
GABARAPL1	-9.69	12	-1.62	0.0524	804	1.15	0.948	16906	0.993
SNX12	-9.69	12	-1.62	0.0524	805	1.15	0.948	16905	0.993
CD2AP	-9.69	12	-1.62	0.0525	806	1.15	0.947	16904	0.993
TMEM14C	-6.85	6	-1.62	0.0527	807	1.16	0.947	16903	0.992
C9orf163	-9.68	12	-1.62	0.0527	808	1.16	0.947	16902	0.993
MAP4K4	-9.67	12	-1.62	0.0529	809	1.16	0.947	16901	0.992
ANKS4B	-9.66	12	-1.62	0.0531	810	1.16	0.947	16900	0.992
PAXBP1	-9.66	12	-1.61	0.0532	811	1.16	0.947	16899	0.992
C1orf112	-9.65	12	-1.61	0.0535	812	1.17	0.947	16898	0.992
AKR1D1	-9.65	12	-1.61	0.0535	813	1.16	0.947	16897	0.992
HS3ST2	-9.64	12	-1.61	0.0536	814	1.17	0.946	16896	0.992
MTCH1	-9.64	12	-1.61	0.0536	815	1.16	0.946	16895	0.992
GLRA2	-9.64	12	-1.61	0.0536	816	1.16	0.946	16894	0.992
LIMK1	-9.64	12	-1.61	0.0537	817	1.16	0.946	16893	0.992
ZNF106	-9.63	12	-1.61	0.0539	818	1.17	0.946	16892	0.992
NTSR1	-9.63	12	-1.61	0.0539	819	1.17	0.946	16891	0.992
AK3	-9.63	12	-1.61	0.0539	820	1.16	0.946	16890	0.992
DNAJC27	-9.62	12	-1.61	0.054	821	1.16	0.946	16889	0.992
DDX49	-9.62	12	-1.61	0.054	822	1.16	0.946	16888	0.992
SLC39A5	-9.62	12	-1.61	0.0542	823	1.17	0.946	16887	0.992
SLC35F6	-9.61	12	-1.61	0.0542	824	1.16	0.946	16886	0.992
UNG	-9.61	12	-1.61	0.0542	825	1.16	0.946	16885	0.992
QKI	-9.61	12	-1.6	0.0544	826	1.17	0.946	16884	0.992
ORC2	-9.6	12	-1.6	0.0546	827	1.17	0.945	16883	0.992
NAA40	-9.59	12	-1.6	0.0547	828	1.17	0.945	16882	0.992
SPAG4	-9.59	12	-1.6	0.0547	829	1.17	0.945	16881	0.992
RLIM	-9.59	12	-1.6	0.0547	830	1.17	0.945	16880	0.992
STARD13	-9.59	12	-1.6	0.0547	831	1.17	0.945	16879	0.992
CTR9	-9.59	12	-1.6	0.0548	832	1.17	0.945	16878	0.992
ATN1	-9.58	12	-1.6	0.0549	833	1.17	0.945	16877	0.992
HOXD13	-9.58	12	-1.6	0.055	834	1.17	0.945	16876	0.992
EPM2A	-9.58	12	-1.6	0.055	835	1.17	0.945	16875	0.992
GPS1	-9.58	12	-1.6	0.055	836	1.16	0.945	16874	0.992
PRKRIP1	-9.58	12	-1.6	0.055	837	1.16	0.945	16873	0.992
EMC8	-9.58	12	-1.6	0.055	838	1.16	0.945	16872	0.992
SPNS1	-9.58	12	-1.6	0.0551	839	1.16	0.945	16871	0.992
CNTFR	-9.57	12	-1.6	0.0551	840	1.16	0.945	16870	0.992
ZNF474	-9.57	12	-1.6	0.0551	841	1.16	0.945	16869	0.992
FLRT1	-9.57	12	-1.6	0.0552	842	1.16	0.945	16868	0.992
OPN1SW	-9.57	12	-1.6	0.0552	843	1.16	0.945	16867	0.992
NUTF2	-9.16	11	-1.6	0.0553	844	1.16	0.945	16866	0.992
TTF1	-9.56	12	-1.6	0.0553	845	1.16	0.945	16865	0.992
FAM122A	-9.56	12	-1.59	0.0554	846	1.16	0.945	16864	0.992
ACAP3	-9.55	12	-1.59	0.0556	847	1.16	0.944	16863	0.992
PHF2	-9.55	12	-1.59	0.0557	848	1.16	0.944	16862	0.992
C2orf66	-9.55	12	-1.59	0.0557	849	1.16	0.944	16861	0.992
C15orf37	-9.55	12	-1.59	0.0557	850	1.16	0.944	16860	0.992
SLITRK6	-9.55	12	-1.59	0.0558	851	1.16	0.944	16859	0.992
PHLDA2	-9.54	12	-1.59	0.0558	852	1.16	0.944	16858	0.992
C12orf57	-9.54	12	-1.59	0.0559	853	1.16	0.944	16857	0.992
SOGA3	-9.54	12	-1.59	0.056	854	1.16	0.944	16856	0.992
SRSF5	-9.53	12	-1.59	0.0562	855	1.16	0.944	16855	0.992
NUDT1	-9.53	12	-1.59	0.0562	856	1.16	0.944	16854	0.992
BBS4	-9.53	12	-1.59	0.0562	857	1.16	0.944	16853	0.992
KLHL1	-9.52	12	-1.59	0.0563	858	1.16	0.944	16852	0.992
KIAA1161	-9.51	12	-1.58	0.0565	859	1.17	0.943	16851	0.992
PRADC1	-9.51	12	-1.58	0.0566	860	1.17	0.943	16850	0.991
C16orf96	-9.51	12	-1.58	0.0567	861	1.17	0.943	16849	0.991
PLB1	-9.51	12	-1.58	0.0567	862	1.16	0.943	16848	0.992
NAA16	-9.5	12	-1.58	0.057	863	1.17	0.943	16847	0.991
NFRKB	-9.49	12	-1.58	0.057	864	1.17	0.943	16846	0.991
NFIL3	-9.49	12	-1.58	0.0571	865	1.17	0.943	16845	0.991
IGSF9	-9.49	12	-1.58	0.0571	866	1.17	0.943	16844	0.991
ILF2	-9.49	12	-1.58	0.0571	867	1.17	0.943	16843	0.991
HYKK	-9.48	12	-1.58	0.0573	868	1.17	0.943	16842	0.991
WIPI2	-9.47	12	-1.58	0.0575	869	1.17	0.942	16841	0.991
LHCGR	-9.47	12	-1.58	0.0575	870	1.17	0.942	16840	0.991
PRKD3	-9.46	12	-1.57	0.0577	871	1.17	0.942	16839	0.991
MCM2	-9.46	12	-1.57	0.0577	872	1.17	0.942	16838	0.991
DOPEY1	-9.46	12	-1.57	0.0579	873	1.17	0.942	16837	0.991
RCBTB1	-9.45	12	-1.57	0.058	874	1.17	0.942	16836	0.991
COL4A3	-9.45	12	-1.57	0.0581	875	1.18	0.942	16835	0.991
C15orf57	-9.45	12	-1.57	0.0581	876	1.17	0.942	16834	0.991
VKORC1	-9.44	12	-1.57	0.0583	877	1.18	0.942	16833	0.991
SLC26A5	-9.44	12	-1.57	0.0583	878	1.18	0.942	16832	0.991
TRIM13	-9.43	12	-1.57	0.0586	879	1.18	0.941	16831	0.991
SLC1A1	-9.42	12	-1.57	0.0587	880	1.18	0.941	16830	0.99
SLC34A1	-9.42	12	-1.57	0.0587	881	1.18	0.941	16829	0.99
USH2A	-9.41	12	-1.56	0.0589	882	1.18	0.941	16828	0.99
LacZ	-42.01	239	-1.56	0.0589	883	1.18	0.941	16827	0.99
TTI2	-9.41	12	-1.56	0.0589	884	1.18	0.941	16826	0.99
CDT1	-9.01	11	-1.56	0.0589	885	1.18	0.941	16825	0.991
PEX13	-9.41	12	-1.56	0.059	886	1.18	0.941	16824	0.991
MTBP	-9.41	12	-1.56	0.0591	887	1.18	0.941	16823	0.99
THTPA	-9.4	12	-1.56	0.0592	888	1.18	0.941	16822	0.99
JUP	-9.39	12	-1.56	0.0594	889	1.18	0.941	16821	0.99
CDKN2B	-9.39	12	-1.56	0.0595	890	1.18	0.94	16820	0.99
PRKAA1	-9.39	12	-1.56	0.0595	891	1.18	0.94	16819	0.99
DNM2	-9.38	12	-1.56	0.0596	892	1.18	0.94	16818	0.99
CSTF1	-8.98	11	-1.56	0.0597	893	1.18	0.94	16817	0.99
NAT10	-9.38	12	-1.56	0.0597	894	1.18	0.94	16816	0.99
SLC28A3	-9.38	12	-1.56	0.0598	895	1.18	0.94	16815	0.99
FAM182B	-9.38	12	-1.56	0.0598	896	1.18	0.94	16814	0.99
ALMS1	-9.38	12	-1.56	0.0598	897	1.18	0.94	16813	0.99
CLCN5	-9.37	12	-1.56	0.0599	898	1.18	0.94	16812	0.99
SLC16A2	-9.37	12	-1.56	0.0599	899	1.18	0.94	16811	0.99
CCNYL1	-9.36	12	-1.55	0.0602	900	1.18	0.94	16810	0.99
RNPEP	-9.36	12	-1.55	0.0602	901	1.18	0.94	16809	0.99
ABCC1	-9.36	12	-1.55	0.0603	902	1.18	0.94	16808	0.99
C16orf95	-9.35	12	-1.55	0.0603	903	1.18	0.94	16807	0.99
KNSTRN	-9.35	12	-1.55	0.0604	904	1.18	0.94	16806	0.99
ZNF500	-9.34	12	-1.55	0.0606	905	1.19	0.939	16805	0.99
UPF2	-9.34	12	-1.55	0.0606	906	1.18	0.939	16804	0.99
KIF12	-9.34	12	-1.55	0.0607	907	1.18	0.939	16803	0.99
SSX2IP	-9.34	12	-1.55	0.0608	908	1.19	0.939	16802	0.99
VPS51	-9.33	12	-1.55	0.0609	909	1.19	0.939	16801	0.99
OR2A5	-9.33	12	-1.55	0.0609	910	1.18	0.939	16800	0.99
PTBP1	-9.33	12	-1.55	0.061	911	1.19	0.939	16799	0.99
NECAB3	-9.33	12	-1.55	0.061	912	1.18	0.939	16798	0.99
CMBL	-9.33	12	-1.55	0.061	913	1.18	0.939	16797	0.99
CREB3	-9.32	12	-1.55	0.0612	914	1.18	0.939	16796	0.99
EXD3	-9.32	12	-1.55	0.0612	915	1.18	0.939	16795	0.99
TRIM14	-9.32	12	-1.54	0.0612	916	1.18	0.939	16794	0.99
RASD2	-9.31	12	-1.54	0.0615	917	1.19	0.939	16793	0.99
SPINK4	-9.31	12	-1.54	0.0615	918	1.19	0.939	16792	0.99
MAST2	-9.31	12	-1.54	0.0615	919	1.19	0.938	16791	0.99
TNRC6A	-9.3	12	-1.54	0.0617	920	1.19	0.938	16790	0.99
C7orf34	-9.3	12	-1.54	0.0617	921	1.19	0.938	16789	0.99
C1orf131	-9.3	12	-1.54	0.0618	922	1.19	0.938	16788	0.99
EPC1	-9.3	12	-1.54	0.0618	923	1.19	0.938	16787	0.99
TRPM3	-9.3	12	-1.54	0.0618	924	1.18	0.938	16786	0.99
HHIPL1	-9.29	12	-1.54	0.062	925	1.19	0.938	16785	0.99
EMC7	-9.28	12	-1.54	0.0621	926	1.19	0.938	16784	0.99
FAM166B	-9.28	12	-1.54	0.0622	927	1.19	0.938	16783	0.99
PIWIL2	-9.28	12	-1.54	0.0623	928	1.19	0.938	16782	0.99
FAM53B	-9.27	12	-1.53	0.0626	929	1.19	0.937	16781	0.989
EBPL	-9.26	12	-1.53	0.0626	930	1.19	0.937	16780	0.989
GLYATL3	-9.26	12	-1.53	0.0627	931	1.19	0.937	16779	0.989
CASS4	-9.26	12	-1.53	0.0627	932	1.19	0.937	16778	0.989
RBMS1	-9.25	12	-1.53	0.0629	933	1.19	0.937	16777	0.989
FAM26D	-9.25	12	-1.53	0.063	934	1.19	0.937	16776	0.989
TRNAU1AP	-9.25	12	-1.53	0.063	935	1.19	0.937	16775	0.989
CHRAC1	-9.24	12	-1.53	0.0631	936	1.19	0.937	16774	0.989
PRRC2A	-9.24	12	-1.53	0.0632	937	1.19	0.937	16773	0.989
ASPRV1	-9.24	12	-1.53	0.0633	938	1.2	0.937	16772	0.989
INO80C	-9.24	12	-1.53	0.0633	939	1.19	0.937	16771	0.989
TGFA	-9.24	12	-1.53	0.0633	940	1.19	0.937	16770	0.989
CAPZA3	-9.23	12	-1.53	0.0634	941	1.19	0.937	16769	0.989
IRX6	-9.23	12	-1.53	0.0636	942	1.19	0.936	16768	0.989
C8orf76	-9.22	12	-1.53	0.0636	943	1.19	0.936	16767	0.989
TNRC6B	-9.22	12	-1.52	0.0638	944	1.2	0.936	16766	0.989
MCM6	-9.21	12	-1.52	0.064	945	1.2	0.936	16765	0.989
SOX21	-9.21	12	-1.52	0.064	946	1.2	0.936	16764	0.989
ARFGAP1	-9.21	12	-1.52	0.064	947	1.2	0.936	16763	0.989
ZNF879	-9.21	12	-1.52	0.064	948	1.2	0.936	16762	0.989
GJA4	-9.21	12	-1.52	0.0641	949	1.2	0.936	16761	0.989
UBP1	-9.21	12	-1.52	0.0641	950	1.2	0.936	16760	0.989
LMO7	-9.2	12	-1.52	0.0642	951	1.2	0.936	16759	0.989
TUB	-9.2	12	-1.52	0.0643	952	1.2	0.936	16758	0.989
PCIF1	-9.19	12	-1.52	0.0644	953	1.2	0.936	16757	0.989
SSTR3	-9.19	12	-1.52	0.0644	954	1.2	0.936	16756	0.989
RECK	-9.19	12	-1.52	0.0645	955	1.2	0.935	16755	0.989
PHF20L1	-9.19	12	-1.52	0.0646	956	1.2	0.935	16754	0.989
ERI1	-9.18	12	-1.52	0.0648	957	1.2	0.935	16753	0.989
XIRP2	-9.18	12	-1.52	0.0648	958	1.2	0.935	16752	0.989
DPPA3	-9.18	12	-1.52	0.0648	959	1.2	0.935	16751	0.989
ARHGDIB	-9.18	12	-1.51	0.0649	960	1.2	0.935	16750	0.989
GUSB	-9.17	12	-1.51	0.065	961	1.2	0.935	16749	0.989
MYO10	-9.17	12	-1.51	0.065	962	1.2	0.935	16748	0.989
C9orf9	-9.17	12	-1.51	0.0651	963	1.2	0.935	16747	0.989
CGNL1	-9.17	12	-1.51	0.0652	964	1.2	0.935	16746	0.989
ZNF318	-9.16	12	-1.51	0.0653	965	1.2	0.935	16745	0.988
FAM53C	-9.16	12	-1.51	0.0654	966	1.2	0.935	16744	0.988
KIAA1429	-9.16	12	-1.51	0.0654	967	1.2	0.935	16743	0.989
DCDC2	-9.16	12	-1.51	0.0654	968	1.2	0.935	16742	0.989
BLM	-9.15	12	-1.51	0.0655	969	1.2	0.935	16741	0.989
ADCYAP1R1	-9.15	12	-1.51	0.0655	970	1.2	0.935	16740	0.989
AAED1	-9.15	12	-1.51	0.0655	971	1.19	0.934	16739	0.989
RAE1	-9.15	12	-1.51	0.0655	972	1.19	0.934	16738	0.989
USP20	-9.15	12	-1.51	0.0655	973	1.19	0.934	16737	0.989
PSKH2	-9.15	12	-1.51	0.0657	974	1.19	0.934	16736	0.989
SRRM2	-9.14	12	-1.51	0.0657	975	1.19	0.934	16735	0.989
C20orf196	-9.14	12	-1.51	0.0657	976	1.19	0.934	16734	0.989
ZNF513	-9.14	12	-1.51	0.0658	977	1.19	0.934	16733	0.989
TARS2	-9.14	12	-1.51	0.0658	978	1.19	0.934	16732	0.989
CD6	-9.14	12	-1.51	0.0659	979	1.19	0.934	16731	0.989
ZNF623	-9.13	12	-1.51	0.0661	980	1.19	0.934	16730	0.989
UBE2W	-9.13	12	-1.51	0.0662	981	1.19	0.934	16729	0.989
LARP1	-9.13	12	-1.5	0.0662	982	1.19	0.934	16728	0.989
ACSS1	-9.13	12	-1.5	0.0662	983	1.19	0.934	16727	0.989
ETV6	-9.13	12	-1.5	0.0662	984	1.19	0.934	16726	0.989
TTC28	-9.12	12	-1.5	0.0663	985	1.19	0.934	16725	0.989
TNFRSF1B	-9.12	12	-1.5	0.0663	986	1.19	0.934	16724	0.989
MLANA	-9.12	12	-1.5	0.0663	987	1.19	0.934	16723	0.989
RNF6	-9.12	12	-1.5	0.0663	988	1.19	0.934	16722	0.989
ZNF777	-7.9	9	-1.5	0.0664	989	1.19	0.934	16721	0.989
C22orf42	-9.12	12	-1.5	0.0664	990	1.19	0.934	16720	0.989
SNAP29	-9.12	12	-1.5	0.0665	991	1.19	0.934	16719	0.989
PLA2R1	-9.12	12	-1.5	0.0665	992	1.19	0.934	16718	0.989
SLC27A2	-9.12	12	-1.5	0.0665	993	1.19	0.934	16717	0.989
IL1A	-9.11	12	-1.5	0.0665	994	1.18	0.933	16716	0.989
FASTK	-9.11	12	-1.5	0.0666	995	1.19	0.933	16715	0.989
KCND1	-9.11	12	-1.5	0.0667	996	1.19	0.933	16714	0.989
HNRNPUL2	-9.11	12	-1.5	0.0667	997	1.19	0.933	16713	0.989
METTL23	-9.1	12	-1.5	0.0668	998	1.19	0.933	16712	0.989
RANBP10	-9.1	12	-1.5	0.0669	999	1.19	0.933	16711	0.989
TANK	-9.1	12	-1.5	0.0669	1000	1.19	0.933	16710	0.989
SPRED1	-9.1	12	-1.5	0.067	1001	1.19	0.933	16709	0.989
PDLIM4	-9.09	12	-1.5	0.0671	1002	1.19	0.933	16708	0.989
NR1D2	-9.09	12	-1.5	0.0672	1003	1.19	0.933	16707	0.989
ACSL6	-9.09	12	-1.5	0.0673	1004	1.19	0.933	16706	0.989
BIRC2	-9.08	12	-1.5	0.0673	1005	1.19	0.933	16705	0.989
SPZ1	-9.08	12	-1.5	0.0673	1006	1.19	0.933	16704	0.989
ACADL	-9.08	12	-1.5	0.0674	1007	1.19	0.933	16703	0.989
TTC27	-9.08	12	-1.5	0.0674	1008	1.18	0.933	16702	0.989
YWHAE	-9.07	12	-1.49	0.0677	1009	1.19	0.932	16701	0.989
HAS2	-9.07	12	-1.49	0.0677	1010	1.19	0.932	16700	0.989
PDE11A	-9.07	12	-1.49	0.0677	1011	1.19	0.932	16699	0.989
FPGS	-9.07	12	-1.49	0.0678	1012	1.19	0.932	16698	0.989
ANKRD11	-9.06	12	-1.49	0.0679	1013	1.19	0.932	16697	0.989
CEP68	-9.06	12	-1.49	0.0679	1014	1.19	0.932	16696	0.989
B2M	-9.06	12	-1.49	0.068	1015	1.19	0.932	16695	0.989
DAOA	-9.06	12	-1.49	0.068	1016	1.19	0.932	16694	0.989
C3orf33	-6.4	6	-1.49	0.0681	1017	1.19	0.932	16693	0.989
MSC	-9.05	12	-1.49	0.0681	1018	1.18	0.932	16692	0.989
OPN5	-9.05	12	-1.49	0.0681	1019	1.18	0.932	16691	0.989
CBFA2T2	-9.05	12	-1.49	0.0682	1020	1.18	0.932	16690	0.989
BPIFB3	-9.04	12	-1.49	0.0685	1021	1.19	0.932	16689	0.988
C9orf78	-9.04	12	-1.49	0.0685	1022	1.19	0.931	16688	0.988
MUC22	-9.04	12	-1.49	0.0686	1023	1.19	0.931	16687	0.988
ANKRD36C	-9.04	12	-1.49	0.0686	1024	1.19	0.931	16686	0.989
SEPHS2	-9.04	12	-1.49	0.0686	1025	1.19	0.931	16685	0.989
PEX1	-9.03	12	-1.48	0.0688	1026	1.19	0.931	16684	0.988
TSN	-9.03	12	-1.48	0.0688	1027	1.19	0.931	16683	0.988
NBEA	-7.82	9	-1.48	0.0689	1028	1.19	0.931	16682	0.988
ADORA2A	-9.02	12	-1.48	0.069	1029	1.19	0.931	16681	0.988
TXLNG	-9.02	12	-1.48	0.069	1030	1.19	0.931	16680	0.988
CP	-9.02	12	-1.48	0.0691	1031	1.19	0.931	16679	0.988
SYT17	-9.02	12	-1.48	0.0691	1032	1.19	0.931	16678	0.988
RBM25	-9.02	12	-1.48	0.0692	1033	1.19	0.931	16677	0.988
CORO1A	-9.01	12	-1.48	0.0692	1034	1.19	0.931	16676	0.988
SF3B5	-9.01	12	-1.48	0.0692	1035	1.18	0.931	16675	0.988
PPP1R26	-9.01	12	-1.48	0.0693	1036	1.19	0.931	16674	0.988
METTL5	-9.01	12	-1.48	0.0694	1037	1.18	0.931	16673	0.988
PBK	-9.01	12	-1.48	0.0695	1038	1.18	0.931	16672	0.988
TMC7	-9	12	-1.48	0.0696	1039	1.19	0.93	16671	0.988
FAM129B	-9	12	-1.48	0.0696	1040	1.19	0.93	16670	0.988
KRT73	-8.99	12	-1.48	0.0698	1041	1.19	0.93	16669	0.988
C9orf3	-8.99	12	-1.48	0.0699	1042	1.19	0.93	16668	0.988
MED27	-8.99	12	-1.48	0.07	1043	1.19	0.93	16667	0.988
GTF3C4	-7.78	9	-1.48	0.07	1044	1.19	0.93	16666	0.988
KRT72	-8.98	12	-1.48	0.07	1045	1.19	0.93	16665	0.988
BEND6	-8.98	12	-1.48	0.0701	1046	1.19	0.93	16664	0.988
DDX46	-8.98	12	-1.47	0.0701	1047	1.19	0.93	16663	0.988
ETNK1	-8.98	12	-1.47	0.0701	1048	1.19	0.93	16662	0.988
BHLHA9	-8.98	12	-1.47	0.0702	1049	1.18	0.93	16661	0.988
FEN1	-8.98	12	-1.47	0.0703	1050	1.19	0.93	16660	0.988
ZUFSP	-8.97	12	-1.47	0.0703	1051	1.18	0.93	16659	0.988
FBXO21	-8.97	12	-1.47	0.0704	1052	1.19	0.93	16658	0.988
NCOA6	-8.97	12	-1.47	0.0704	1053	1.18	0.93	16657	0.988
SERPINB6	-8.97	12	-1.47	0.0705	1054	1.18	0.93	16656	0.988
GPR107	-7.77	9	-1.47	0.0705	1055	1.18	0.929	16655	0.988
TMEM59	-8.96	12	-1.47	0.0706	1056	1.18	0.929	16654	0.988
TMEM9B	-8.96	12	-1.47	0.0706	1057	1.18	0.929	16653	0.988
ING3	-8.96	12	-1.47	0.0707	1058	1.18	0.929	16652	0.988
CCNB1	-8.96	12	-1.47	0.0707	1059	1.18	0.929	16651	0.988
GPR22	-8.96	12	-1.47	0.0707	1060	1.18	0.929	16650	0.988
KIAA0226L	-8.96	12	-1.47	0.0707	1061	1.18	0.929	16649	0.988
POLR1C	-8.96	12	-1.47	0.0708	1062	1.18	0.929	16648	0.988
SURF4	-8.95	12	-1.47	0.0709	1063	1.18	0.929	16647	0.988
GCKR	-8.95	12	-1.47	0.071	1064	1.18	0.929	16646	0.988
SND1	-8.95	12	-1.47	0.071	1065	1.18	0.929	16645	0.988
BRD1	-8.95	12	-1.47	0.0711	1066	1.18	0.929	16644	0.988
C9orf117	-8.94	12	-1.47	0.0712	1067	1.18	0.929	16643	0.988
KCTD5	-8.94	12	-1.47	0.0712	1068	1.18	0.929	16642	0.988
ORC1	-8.94	12	-1.47	0.0712	1069	1.18	0.929	16641	0.988
ABL1	-8.94	12	-1.47	0.0713	1070	1.18	0.929	16640	0.988
FMR1	-8.94	12	-1.47	0.0713	1071	1.18	0.929	16639	0.988
TMEM215	-8.94	12	-1.47	0.0713	1072	1.18	0.929	16638	0.988
CXorf65	-8.93	12	-1.47	0.0714	1073	1.18	0.929	16637	0.988
PCDHGA1	-8.93	12	-1.47	0.0714	1074	1.18	0.929	16636	0.988
PALB2	-8.93	12	-1.46	0.0715	1075	1.18	0.929	16635	0.988
ATP6V1G2	-8.93	12	-1.46	0.0715	1076	1.18	0.929	16634	0.989
ATG5	-8.93	12	-1.46	0.0715	1077	1.18	0.928	16633	0.989
GJA10	-8.93	12	-1.46	0.0716	1078	1.18	0.928	16632	0.989
DMC1	-8.93	12	-1.46	0.0717	1079	1.18	0.928	16631	0.988
POLR2A	-8.93	12	-1.46	0.0717	1080	1.18	0.928	16630	0.989
CAD	-8.92	12	-1.46	0.0718	1081	1.18	0.928	16629	0.989
OR4C13	-8.91	12	-1.46	0.0721	1082	1.18	0.928	16628	0.988
COL21A1	-8.91	12	-1.46	0.0722	1083	1.18	0.928	16627	0.988
C15orf53	-8.91	12	-1.46	0.0722	1084	1.18	0.928	16626	0.988
NONO	-8.91	12	-1.46	0.0722	1085	1.18	0.928	16625	0.988
FMO5	-8.53	11	-1.46	0.0722	1086	1.18	0.928	16624	0.988
PDCL3	-8.9	12	-1.46	0.0724	1087	1.18	0.928	16623	0.988
DCC	-8.9	12	-1.46	0.0725	1088	1.18	0.928	16622	0.988
RTKN	-8.89	12	-1.46	0.0727	1089	1.18	0.927	16621	0.988
LATS1	-8.89	12	-1.46	0.0728	1090	1.18	0.927	16620	0.988
NRF1	-8.89	12	-1.46	0.0728	1091	1.18	0.927	16619	0.988
GNPAT	-8.87	12	-1.45	0.0732	1092	1.19	0.927	16618	0.988
BAG6	-8.87	12	-1.45	0.0733	1093	1.19	0.927	16617	0.988
C7orf60	-8.86	12	-1.45	0.0734	1094	1.19	0.927	16616	0.988
CCBL1	-8.86	12	-1.45	0.0735	1095	1.19	0.927	16615	0.988
B3GNT2	-8.86	12	-1.45	0.0735	1096	1.19	0.926	16614	0.988
NYAP2	-8.86	12	-1.45	0.0735	1097	1.19	0.926	16613	0.988
SNW1	-7.67	9	-1.45	0.0736	1098	1.19	0.926	16612	0.988
PHF3	-8.85	12	-1.45	0.0738	1099	1.19	0.926	16611	0.987
FBXW12	-8.85	12	-1.45	0.0738	1100	1.19	0.926	16610	0.987
USB1	-8.85	12	-1.45	0.0739	1101	1.19	0.926	16609	0.987
FOPNL	-8.85	12	-1.45	0.0739	1102	1.19	0.926	16608	0.987
EMP2	-8.84	12	-1.45	0.074	1103	1.19	0.926	16607	0.987
RUFY4	-8.84	12	-1.45	0.074	1104	1.19	0.926	16606	0.987
SLC9A4	-8.84	12	-1.45	0.0741	1105	1.19	0.926	16605	0.987
CEP170B	-8.84	12	-1.45	0.0742	1106	1.19	0.926	16604	0.987
CHAC2	-8.83	12	-1.44	0.0744	1107	1.19	0.926	16603	0.987
MITD1	-8.83	12	-1.44	0.0745	1108	1.19	0.926	16602	0.987
ARF4	-8.45	11	-1.44	0.0745	1109	1.19	0.925	16601	0.987
PKDCC	-8.82	12	-1.44	0.0746	1110	1.19	0.925	16600	0.987
GAS1	-8.82	12	-1.44	0.0748	1111	1.19	0.925	16599	0.987
B3GNT9	-8.82	12	-1.44	0.0748	1112	1.19	0.925	16598	0.987
EEF1G	-8.81	12	-1.44	0.0749	1113	1.19	0.925	16597	0.987
SGCG	-8.81	12	-1.44	0.0749	1114	1.19	0.925	16596	0.987
CR1	-8.04	10	-1.44	0.0751	1115	1.19	0.925	16595	0.987
NIN	-8.8	12	-1.44	0.0752	1116	1.19	0.925	16594	0.987
BSDC1	-8.8	12	-1.44	0.0753	1117	1.19	0.925	16593	0.987
EDEM2	-8.8	12	-1.44	0.0753	1118	1.19	0.925	16592	0.987
SPIN3	-8.79	12	-1.44	0.0755	1119	1.19	0.925	16591	0.987
DLX2	-8.79	12	-1.44	0.0756	1120	1.2	0.924	16590	0.987
TEX26	-8.78	12	-1.43	0.0759	1121	1.2	0.924	16589	0.987
SLC7A13	-8.78	12	-1.43	0.0759	1122	1.2	0.924	16588	0.987
CCT7	-8.41	11	-1.43	0.0759	1123	1.2	0.924	16587	0.987
RAB32	-8.78	12	-1.43	0.076	1124	1.2	0.924	16586	0.987
SLC25A32	-8.78	12	-1.43	0.076	1125	1.2	0.924	16585	0.987
FOLR1	-8.78	12	-1.43	0.076	1126	1.19	0.924	16584	0.987
THSD4	-8.77	12	-1.43	0.0762	1127	1.2	0.924	16583	0.987
RGS7	-8.77	12	-1.43	0.0762	1128	1.2	0.924	16582	0.987
TBC1D25	-8.76	12	-1.43	0.0763	1129	1.2	0.924	16581	0.987
C12orf43	-6.19	6	-1.43	0.0765	1130	1.2	0.923	16580	0.986
PCNT	-8.75	12	-1.43	0.0767	1131	1.2	0.923	16579	0.986
SDF2L1	-8.75	12	-1.43	0.0769	1132	1.2	0.923	16578	0.986
SNAI1	-8.74	12	-1.43	0.0769	1133	1.2	0.923	16577	0.986
CIITA	-8.74	12	-1.43	0.077	1134	1.2	0.923	16576	0.986
PCBP2	-8.74	12	-1.43	0.0771	1135	1.2	0.923	16575	0.986
TOPBP1	-8.74	12	-1.42	0.0771	1136	1.2	0.923	16574	0.986
C12orf49	-8.74	12	-1.42	0.0771	1137	1.2	0.923	16573	0.986
WASF3	-8.74	12	-1.42	0.0771	1138	1.2	0.923	16572	0.986
CDSN	-8.73	12	-1.42	0.0774	1139	1.2	0.923	16571	0.986
TJP2	-8.73	12	-1.42	0.0775	1140	1.2	0.923	16570	0.986
BRF1	-8.35	11	-1.42	0.0776	1141	1.2	0.922	16569	0.986
NDOR1	-8.72	12	-1.42	0.0777	1142	1.2	0.922	16568	0.986
DPH7	-8.72	12	-1.42	0.0777	1143	1.2	0.922	16567	0.986
TMEM130	-8.72	12	-1.42	0.0777	1144	1.2	0.922	16566	0.986
BRD4	-8.71	12	-1.42	0.0779	1145	1.2	0.922	16565	0.986
SH2D3C	-8.71	12	-1.42	0.0779	1146	1.2	0.922	16564	0.986
KIF2A	-8.71	12	-1.42	0.078	1147	1.2	0.922	16563	0.986
FRMD3	-8.34	11	-1.42	0.0781	1148	1.2	0.922	16562	0.986
CHADL	-8.71	12	-1.42	0.0781	1149	1.2	0.922	16561	0.986
CAPN15	-8.7	12	-1.42	0.0782	1150	1.2	0.922	16560	0.986
CLCN7	-8.7	12	-1.42	0.0782	1151	1.2	0.922	16559	0.986
PPAPDC2	-8.7	12	-1.42	0.0784	1152	1.2	0.922	16558	0.986
MESP1	-8.7	12	-1.42	0.0784	1153	1.2	0.922	16557	0.986
C11orf48	-8.69	12	-1.41	0.0786	1154	1.21	0.921	16556	0.986
OR51S1	-8.69	12	-1.41	0.0786	1155	1.21	0.921	16555	0.986
MND1	-8.69	12	-1.41	0.0787	1156	1.21	0.921	16554	0.986
GALNT12	-8.68	12	-1.41	0.0787	1157	1.21	0.921	16553	0.986
ARL11	-8.68	12	-1.41	0.0788	1158	1.21	0.921	16552	0.986
SLC1A3	-8.68	12	-1.41	0.0788	1159	1.2	0.921	16551	0.986
DNAJC14	-7.92	10	-1.41	0.079	1160	1.21	0.921	16550	0.986
RGL4	-8.67	12	-1.41	0.0792	1161	1.21	0.921	16549	0.985
COL4A2	-8.67	12	-1.41	0.0792	1162	1.21	0.921	16548	0.985
CCIN	-8.67	12	-1.41	0.0793	1163	1.21	0.921	16547	0.985
QRFP	-8.67	12	-1.41	0.0793	1164	1.21	0.921	16546	0.985
OXGR1	-8.67	12	-1.41	0.0793	1165	1.21	0.921	16545	0.985
WDR90	-8.66	12	-1.41	0.0793	1166	1.2	0.921	16544	0.985
NREP	-7.5	9	-1.41	0.0794	1167	1.2	0.921	16543	0.986
RANBP6	-8.66	12	-1.41	0.0794	1168	1.2	0.921	16542	0.986
CLEC4F	-8.66	12	-1.41	0.0794	1169	1.2	0.921	16541	0.986
DTL	-8.29	11	-1.41	0.0795	1170	1.2	0.921	16540	0.986
XPO6	-8.66	12	-1.41	0.0795	1171	1.2	0.92	16539	0.986
BCAP29	-8.66	12	-1.41	0.0796	1172	1.2	0.92	16538	0.986
MYEF2	-8.66	12	-1.41	0.0796	1173	1.2	0.92	16537	0.986
AFF3	-8.65	12	-1.41	0.0797	1174	1.2	0.92	16536	0.986
U2SURP	-8.65	12	-1.41	0.0797	1175	1.2	0.92	16535	0.986
C21orf54	-8.65	12	-1.41	0.0797	1176	1.2	0.92	16534	0.986
KHK	-8.65	12	-1.41	0.0797	1177	1.2	0.92	16533	0.986
OR2H2	-8.65	12	-1.41	0.0798	1178	1.2	0.92	16532	0.986
GAD1	-8.65	12	-1.41	0.0798	1179	1.2	0.92	16531	0.986
GABRB3	-8.65	12	-1.41	0.0798	1180	1.2	0.92	16530	0.986
FAM194B	-8.65	12	-1.41	0.0799	1181	1.2	0.92	16529	0.986
SLC4A3	-8.64	12	-1.41	0.0799	1182	1.2	0.92	16528	0.986
TOR2A	-8.64	12	-1.41	0.08	1183	1.2	0.92	16527	0.986
ZNF775	-8.64	12	-1.4	0.0801	1184	1.2	0.92	16526	0.986
NOBOX	-8.64	12	-1.4	0.0802	1185	1.2	0.92	16525	0.986
PDE10A	-8.64	12	-1.4	0.0802	1186	1.2	0.92	16524	0.986
SCYL1	-8.63	12	-1.4	0.0803	1187	1.2	0.92	16523	0.986
UBE2J1	-8.63	12	-1.4	0.0803	1188	1.2	0.92	16522	0.986
PCMTD2	-8.63	12	-1.4	0.0804	1189	1.2	0.92	16521	0.986
MBOAT1	-8.63	12	-1.4	0.0804	1190	1.2	0.92	16520	0.986
PCDHB10	-8.63	12	-1.4	0.0804	1191	1.2	0.92	16519	0.986
BRD3	-8.63	12	-1.4	0.0805	1192	1.2	0.92	16518	0.986
ACOT4	-8.62	12	-1.4	0.0806	1193	1.2	0.919	16517	0.986
GORASP2	-8.62	12	-1.4	0.0808	1194	1.2	0.919	16516	0.986
PRELID2	-8.62	12	-1.4	0.0808	1195	1.2	0.919	16515	0.986
SH3BGRL3	-7.46	9	-1.4	0.0808	1196	1.2	0.919	16514	0.986
KIAA1586	-7.46	9	-1.4	0.0809	1197	1.2	0.919	16513	0.986
HRH2	-8.61	12	-1.4	0.081	1198	1.2	0.919	16512	0.986
EIF1AY	-8.61	12	-1.4	0.0811	1199	1.2	0.919	16511	0.986
ROBO3	-8.61	12	-1.4	0.0811	1200	1.2	0.919	16510	0.986
B3GNT7	-8.61	12	-1.4	0.0811	1201	1.2	0.919	16509	0.986
TRIM60	-8.61	12	-1.4	0.0812	1202	1.2	0.919	16508	0.986
ACYP1	-8.6	12	-1.4	0.0812	1203	1.2	0.919	16507	0.986
GZMA	-8.6	12	-1.4	0.0813	1204	1.2	0.919	16506	0.986
COPS2	-8.6	12	-1.4	0.0813	1205	1.2	0.919	16505	0.986
GALNT13	-8.6	12	-1.4	0.0814	1206	1.2	0.919	16504	0.986
ENHO	-8.59	12	-1.39	0.0815	1207	1.2	0.918	16503	0.986
PHLPP1	-8.59	12	-1.39	0.0815	1208	1.2	0.918	16502	0.986
SRSF11	-8.59	12	-1.39	0.0816	1209	1.19	0.918	16501	0.986
ANKS1A	-8.59	12	-1.39	0.0816	1210	1.19	0.918	16500	0.986
LRRC14	-8.59	12	-1.39	0.0816	1211	1.19	0.918	16499	0.986
ELMOD3	-8.58	12	-1.39	0.0818	1212	1.2	0.918	16498	0.986
PAN2	-8.58	12	-1.39	0.0819	1213	1.2	0.918	16497	0.986
ANKH	-8.57	12	-1.39	0.0821	1214	1.2	0.918	16496	0.985
MCM4	-8.57	12	-1.39	0.0821	1215	1.2	0.918	16495	0.985
ZFPL1	-8.57	12	-1.39	0.0822	1216	1.2	0.918	16494	0.985
KCTD10	-8.57	12	-1.39	0.0822	1217	1.2	0.918	16493	0.985
IQCF3	-8.57	12	-1.39	0.0822	1218	1.2	0.918	16492	0.985
FBXW11	-8.57	12	-1.39	0.0823	1219	1.2	0.918	16491	0.985
SBF1	-8.57	12	-1.39	0.0824	1220	1.2	0.918	16490	0.985
PRSS3	-8.56	12	-1.39	0.0827	1221	1.2	0.917	16489	0.985
SLX4	-7.4	9	-1.39	0.0829	1222	1.2	0.917	16488	0.985
PRPF31	-8.55	12	-1.39	0.083	1223	1.2	0.917	16487	0.985
ENOX1	-8.55	12	-1.38	0.083	1224	1.2	0.917	16486	0.985
IL36A	-7.8	10	-1.38	0.083	1225	1.2	0.917	16485	0.985
DR1	-8.54	12	-1.38	0.0832	1226	1.2	0.917	16484	0.985
SYMPK	-8.54	12	-1.38	0.0832	1227	1.2	0.917	16483	0.985
PTPN1	-8.54	12	-1.38	0.0832	1228	1.2	0.917	16482	0.985
IQCK	-8.54	12	-1.38	0.0833	1229	1.2	0.917	16481	0.985
FRY	-8.53	12	-1.38	0.0834	1230	1.2	0.917	16480	0.985
TMEM200C	-8.53	12	-1.38	0.0834	1231	1.2	0.917	16479	0.985
CENPP	-8.53	12	-1.38	0.0836	1232	1.2	0.916	16478	0.985
CCDC171	-8.53	12	-1.38	0.0837	1233	1.2	0.916	16477	0.985
PLAGL1	-8.53	12	-1.38	0.0837	1234	1.2	0.916	16476	0.985
UBE2F	-8.52	12	-1.38	0.0837	1235	1.2	0.916	16475	0.985
FOXC1	-8.52	12	-1.38	0.0839	1236	1.2	0.916	16474	0.985
ZKSCAN1	-8.51	12	-1.38	0.0841	1237	1.2	0.916	16473	0.985
KCNV2	-8.51	12	-1.38	0.0841	1238	1.2	0.916	16472	0.985
SLPI	-8.51	12	-1.38	0.0841	1239	1.2	0.916	16471	0.985
CYP46A1	-8.51	12	-1.38	0.0842	1240	1.2	0.916	16470	0.985
FLVCR1	-8.51	12	-1.38	0.0842	1241	1.2	0.916	16469	0.985
TAF3	-8.51	12	-1.38	0.0842	1242	1.2	0.916	16468	0.985
SF3A3	-8.51	12	-1.38	0.0842	1243	1.2	0.916	16467	0.985
TPTE2	-7.37	9	-1.38	0.0843	1244	1.2	0.916	16466	0.985
STXBP1	-8.51	12	-1.38	0.0843	1245	1.2	0.916	16465	0.985
SMTN	-7.37	9	-1.38	0.0843	1246	1.2	0.916	16464	0.985
ZNF669	-8.5	12	-1.38	0.0843	1247	1.2	0.916	16463	0.985
DIAPH3	-8.5	12	-1.38	0.0844	1248	1.2	0.916	16462	0.985
TMEM255A	-8.5	12	-1.38	0.0844	1249	1.2	0.916	16461	0.985
FAM98A	-8.5	12	-1.38	0.0845	1250	1.2	0.916	16460	0.985
UBOX5	-8.5	12	-1.38	0.0845	1251	1.2	0.915	16459	0.985
UBE2U	-8.5	12	-1.37	0.0846	1252	1.2	0.915	16458	0.985
SDHA	-8.13	11	-1.37	0.0847	1253	1.2	0.915	16457	0.985
ASB6	-8.49	12	-1.37	0.0847	1254	1.2	0.915	16456	0.985
CENPB	-8.49	12	-1.37	0.0848	1255	1.2	0.915	16455	0.985
DENND3	-8.49	12	-1.37	0.0848	1256	1.2	0.915	16454	0.985
ZDHHC4	-8.49	12	-1.37	0.0848	1257	1.19	0.915	16453	0.985
SRP14	-8.13	11	-1.37	0.0848	1258	1.19	0.915	16452	0.985
ESX1	-8.48	12	-1.37	0.0851	1259	1.2	0.915	16451	0.985
ERGIC3	-8.48	12	-1.37	0.0852	1260	1.2	0.915	16450	0.985
TCEA1	-8.48	12	-1.37	0.0852	1261	1.2	0.915	16449	0.985
MFGE8	-8.47	12	-1.37	0.0853	1262	1.2	0.915	16448	0.985
DPEP1	-8.47	12	-1.37	0.0854	1263	1.2	0.915	16447	0.985
RBM4	-8.47	12	-1.37	0.0854	1264	1.2	0.915	16446	0.985
ROR2	-8.47	12	-1.37	0.0854	1265	1.2	0.915	16445	0.985
ZNF200	-8.47	12	-1.37	0.0854	1266	1.19	0.915	16444	0.985
GNG4	-8.47	12	-1.37	0.0855	1267	1.19	0.915	16443	0.985
IRF8	-8.47	12	-1.37	0.0856	1268	1.2	0.914	16442	0.985
WDR26	-7.33	9	-1.37	0.0856	1269	1.19	0.914	16441	0.985
LIPG	-8.46	12	-1.37	0.0856	1270	1.19	0.914	16440	0.985
C12orf75	-8.46	12	-1.37	0.0857	1271	1.19	0.914	16439	0.985
RCC1	-8.46	12	-1.37	0.0857	1272	1.19	0.914	16438	0.985
TEX13B	-8.46	12	-1.37	0.0857	1273	1.19	0.914	16437	0.985
ZNF174	-8.46	12	-1.37	0.0858	1274	1.19	0.914	16436	0.985
GALR3	-8.46	12	-1.37	0.0858	1275	1.19	0.914	16435	0.985
C2orf53	-8.46	12	-1.37	0.0858	1276	1.19	0.914	16434	0.985
CD274	-8.46	12	-1.37	0.0859	1277	1.19	0.914	16433	0.985
ORC3	-8.45	12	-1.37	0.086	1278	1.19	0.914	16432	0.985
FRK	-8.45	12	-1.37	0.0861	1279	1.19	0.914	16431	0.985
HELLS	-8.45	12	-1.36	0.0862	1280	1.19	0.914	16430	0.985
CSDE1	-8.44	12	-1.36	0.0863	1281	1.19	0.914	16429	0.985
PROSER1	-8.44	12	-1.36	0.0864	1282	1.19	0.914	16428	0.985
TIAM2	-8.44	12	-1.36	0.0865	1283	1.19	0.914	16427	0.985
IKBKE	-8.44	12	-1.36	0.0865	1284	1.19	0.913	16426	0.985
STAG1	-8.44	12	-1.36	0.0866	1285	1.19	0.913	16425	0.985
SLCO5A1	-8.43	12	-1.36	0.0868	1286	1.19	0.913	16424	0.985
PTPDC1	-8.42	12	-1.36	0.087	1287	1.2	0.913	16423	0.985
DDX58	-8.42	12	-1.36	0.087	1288	1.2	0.913	16422	0.985
PPARD	-8.42	12	-1.36	0.0871	1289	1.2	0.913	16421	0.985
GEN1	-8.42	12	-1.36	0.0872	1290	1.2	0.913	16420	0.984
IGSF3	-8.41	12	-1.36	0.0874	1291	1.2	0.913	16419	0.984
SLC38A2	-8.41	12	-1.36	0.0875	1292	1.2	0.913	16418	0.984
GJE1	-8.41	12	-1.36	0.0875	1293	1.2	0.912	16417	0.984
SLC22A16	-8.41	12	-1.36	0.0875	1294	1.2	0.912	16416	0.984
HSPA1L	-8.4	12	-1.36	0.0876	1295	1.2	0.912	16415	0.984
DUSP1	-8.4	12	-1.36	0.0876	1296	1.2	0.912	16414	0.984
APC	-8.4	12	-1.36	0.0877	1297	1.2	0.912	16413	0.984
TACSTD2	-8.4	12	-1.35	0.0877	1298	1.2	0.912	16412	0.984
FAM71A	-8.4	12	-1.35	0.0878	1299	1.2	0.912	16411	0.984
CCDC113	-8.4	12	-1.35	0.0878	1300	1.2	0.912	16410	0.984
WBP4	-8.4	12	-1.35	0.0878	1301	1.2	0.912	16409	0.984
HIP1	-8.4	12	-1.35	0.0878	1302	1.19	0.912	16408	0.984
LSM14B	-8.39	12	-1.35	0.088	1303	1.2	0.912	16407	0.984
SLC27A4	-8.39	12	-1.35	0.0881	1304	1.2	0.912	16406	0.984
WDR73	-8.39	12	-1.35	0.0881	1305	1.2	0.912	16405	0.984
NPY	-8.38	12	-1.35	0.0882	1306	1.2	0.912	16404	0.984
PPARA	-8.38	12	-1.35	0.0883	1307	1.2	0.912	16403	0.984
USP15	-7.65	10	-1.35	0.0883	1308	1.2	0.912	16402	0.984
ZNF276	-8.38	12	-1.35	0.0883	1309	1.19	0.912	16401	0.984
SNRPA	-8.38	12	-1.35	0.0883	1310	1.19	0.912	16400	0.984
SUPT3H	-8.38	12	-1.35	0.0884	1311	1.19	0.912	16399	0.984
NQO2	-8.38	12	-1.35	0.0885	1312	1.19	0.911	16398	0.984
CLHC1	-8.38	12	-1.35	0.0885	1313	1.19	0.911	16397	0.984
FBXO31	-8.37	12	-1.35	0.0885	1314	1.19	0.911	16396	0.984
CCDC150	-8.37	12	-1.35	0.0886	1315	1.19	0.911	16395	0.984
CCDC125	-8.37	12	-1.35	0.0886	1316	1.19	0.911	16394	0.985
ADAMTS13	-8.37	12	-1.35	0.0886	1317	1.19	0.911	16393	0.985
RPAP1	-8.37	12	-1.35	0.0886	1318	1.19	0.911	16392	0.985
TMEM134	-8.37	12	-1.35	0.0887	1319	1.19	0.911	16391	0.985
SRGAP1	-8.37	12	-1.35	0.0888	1320	1.19	0.911	16390	0.985
DBI	-8.37	12	-1.35	0.0888	1321	1.19	0.911	16389	0.985
POLR2G	-8.36	12	-1.35	0.089	1322	1.19	0.911	16388	0.984
RUNX1	-8.36	12	-1.35	0.089	1323	1.19	0.911	16387	0.985
PCF11	-7.63	10	-1.35	0.0892	1324	1.19	0.911	16386	0.984
MS4A4E	-8.35	12	-1.34	0.0894	1325	1.19	0.911	16385	0.984
PCED1A	-8.35	12	-1.34	0.0895	1326	1.2	0.91	16384	0.984
SPINT1	-8.34	12	-1.34	0.0896	1327	1.2	0.91	16383	0.984
BGLAP	-8.34	12	-1.34	0.0896	1328	1.2	0.91	16382	0.984
QSOX2	-8.34	12	-1.34	0.0897	1329	1.2	0.91	16381	0.984
FKBP3	-8.34	12	-1.34	0.0898	1330	1.2	0.91	16380	0.984
UFSP1	-8.34	12	-1.34	0.0898	1331	1.19	0.91	16379	0.984
MTHFD2	-8.33	12	-1.34	0.09	1332	1.2	0.91	16378	0.984
KLRC1	-8.33	12	-1.34	0.0901	1333	1.2	0.91	16377	0.984
TRPC4	-8.33	12	-1.34	0.0901	1334	1.2	0.91	16376	0.984
N4BP2L2	-8.33	12	-1.34	0.0901	1335	1.19	0.91	16375	0.984
TGM5	-7.21	9	-1.34	0.0901	1336	1.19	0.91	16374	0.984
UBR3	-8.33	12	-1.34	0.0902	1337	1.19	0.91	16373	0.984
FTCD	-8.33	12	-1.34	0.0902	1338	1.19	0.91	16372	0.984
SIX2	-8.32	12	-1.34	0.0904	1339	1.2	0.91	16371	0.984
CCR5	-8.32	12	-1.34	0.0904	1340	1.19	0.91	16370	0.984
C9orf131	-8.31	12	-1.34	0.0907	1341	1.2	0.909	16369	0.984
FKBP7	-8.31	12	-1.34	0.0908	1342	1.2	0.909	16368	0.984
ATP9A	-8.3	12	-1.33	0.091	1343	1.2	0.909	16367	0.984
TMEM87B	-8.3	12	-1.33	0.0911	1344	1.2	0.909	16366	0.983
SPTLC3	-8.3	12	-1.33	0.0911	1345	1.2	0.909	16365	0.983
PILRB	-8.29	12	-1.33	0.0912	1346	1.2	0.909	16364	0.983
MTMR10	-8.28	12	-1.33	0.0916	1347	1.2	0.908	16363	0.983
FANCE	-8.28	12	-1.33	0.0918	1348	1.21	0.908	16362	0.983
GADL1	-8.28	12	-1.33	0.0919	1349	1.21	0.908	16361	0.983
CDK5RAP2	-8.27	12	-1.33	0.0919	1350	1.21	0.908	16360	0.983
PSMC3	-7.92	11	-1.33	0.092	1351	1.21	0.908	16359	0.983
STK38	-8.27	12	-1.33	0.092	1352	1.21	0.908	16358	0.983
SIL1	-8.27	12	-1.33	0.092	1353	1.2	0.908	16357	0.983
MYOC	-8.27	12	-1.33	0.092	1354	1.2	0.908	16356	0.983
MYO1H	-8.27	12	-1.33	0.092	1355	1.2	0.908	16355	0.983
ABCA2	-8.27	12	-1.33	0.0921	1356	1.2	0.908	16354	0.983
ZC3H15	-8.27	12	-1.33	0.0922	1357	1.2	0.908	16353	0.983
VAT1L	-8.26	12	-1.33	0.0922	1358	1.2	0.908	16352	0.983
CYP3A5	-8.26	12	-1.33	0.0923	1359	1.2	0.908	16351	0.983
PDHB	-8.26	12	-1.33	0.0924	1360	1.2	0.908	16350	0.983
IDNK	-8.26	12	-1.33	0.0924	1361	1.2	0.908	16349	0.983
RMDN3	-8.26	12	-1.33	0.0925	1362	1.2	0.908	16348	0.983
CHRNG	-8.26	12	-1.33	0.0925	1363	1.2	0.908	16347	0.983
GFOD1	-8.26	12	-1.33	0.0925	1364	1.2	0.907	16346	0.983
RNF220	-8.26	12	-1.33	0.0925	1365	1.2	0.907	16345	0.983
GPR98	-8.26	12	-1.33	0.0926	1366	1.2	0.907	16344	0.983
KCNK5	-8.25	12	-1.32	0.0927	1367	1.2	0.907	16343	0.983
GRHPR	-8.25	12	-1.32	0.0927	1368	1.2	0.907	16342	0.983
GAS2L1	-8.25	12	-1.32	0.0927	1369	1.2	0.907	16341	0.983
MASP1	-8.25	12	-1.32	0.0928	1370	1.2	0.907	16340	0.983
GNG3	-8.25	12	-1.32	0.0928	1371	1.2	0.907	16339	0.983
GDA	-8.25	12	-1.32	0.0928	1372	1.2	0.907	16338	0.983
ORC4	-8.24	12	-1.32	0.093	1373	1.2	0.907	16337	0.983
CDH16	-8.24	12	-1.32	0.0931	1374	1.2	0.907	16336	0.983
NECAB2	-8.24	12	-1.32	0.0931	1375	1.2	0.907	16335	0.983
FAHD2B	-7.13	9	-1.32	0.0932	1376	1.2	0.907	16334	0.983
PPWD1	-8.24	12	-1.32	0.0932	1377	1.2	0.907	16333	0.983
CLVS2	-8.24	12	-1.32	0.0932	1378	1.2	0.907	16332	0.983
FIGNL1	-8.23	12	-1.32	0.0933	1379	1.2	0.907	16331	0.983
NUS1	-8.23	12	-1.32	0.0933	1380	1.2	0.907	16330	0.983
ETNK2	-8.23	12	-1.32	0.0934	1381	1.2	0.907	16329	0.983
GPR55	-8.23	12	-1.32	0.0934	1382	1.2	0.907	16328	0.983
CTAGE1	-5.82	6	-1.32	0.0935	1383	1.2	0.906	16327	0.983
LOXL3	-8.22	12	-1.32	0.0937	1384	1.2	0.906	16326	0.983
COX6A1P2	-8.22	12	-1.32	0.0937	1385	1.2	0.906	16325	0.983
CPA5	-8.22	12	-1.32	0.0938	1386	1.2	0.906	16324	0.983
C10orf82	-8.22	12	-1.32	0.0938	1387	1.2	0.906	16323	0.983
PPEF1	-8.22	12	-1.32	0.0939	1388	1.2	0.906	16322	0.983
ANKRD36	-5.81	6	-1.32	0.0939	1389	1.2	0.906	16321	0.983
MTFR2	-8.22	12	-1.32	0.0939	1390	1.2	0.906	16320	0.983
ZNF267	-8.21	12	-1.32	0.094	1391	1.2	0.906	16319	0.983
PCOLCE	-8.21	12	-1.32	0.0941	1392	1.2	0.906	16318	0.983
H2BFM	-8.21	12	-1.32	0.0941	1393	1.2	0.906	16317	0.983
CAB39L	-8.2	12	-1.31	0.0945	1394	1.2	0.906	16316	0.983
MPDZ	-8.2	12	-1.31	0.0946	1395	1.2	0.905	16315	0.983
CAPN14	-8.2	12	-1.31	0.0946	1396	1.2	0.905	16314	0.983
TRIM15	-8.19	12	-1.31	0.0947	1397	1.2	0.905	16313	0.983
ZFYVE20	-8.19	12	-1.31	0.0948	1398	1.2	0.905	16312	0.983
LACC1	-8.19	12	-1.31	0.0948	1399	1.2	0.905	16311	0.983
TTLL11	-8.19	12	-1.31	0.0948	1400	1.2	0.905	16310	0.983
M1AP	-8.19	12	-1.31	0.0948	1401	1.2	0.905	16309	0.983
CHD1	-8.19	12	-1.31	0.095	1402	1.2	0.905	16308	0.983
NUDCD1	-8.19	12	-1.31	0.095	1403	1.2	0.905	16307	0.983
RARRES2	-8.18	12	-1.31	0.095	1404	1.2	0.905	16306	0.983
CMTM1	-8.18	12	-1.31	0.095	1405	1.2	0.905	16305	0.983
LCMT1	-8.18	12	-1.31	0.095	1406	1.2	0.905	16304	0.983
ARID4B	-8.18	12	-1.31	0.0951	1407	1.2	0.905	16303	0.983
ZMYM2	-8.18	12	-1.31	0.0951	1408	1.2	0.905	16302	0.983
LZTR1	-8.17	12	-1.31	0.0953	1409	1.2	0.905	16301	0.983
VRK2	-8.17	12	-1.31	0.0955	1410	1.2	0.905	16300	0.983
PILRA	-8.17	12	-1.31	0.0956	1411	1.2	0.904	16299	0.983
RCAN1	-8.16	12	-1.31	0.0957	1412	1.2	0.904	16298	0.983
DNAJA3	-8.16	12	-1.31	0.0958	1413	1.2	0.904	16297	0.983
UBR7	-8.16	12	-1.31	0.0959	1414	1.2	0.904	16296	0.983
DNAH8	-8.16	12	-1.31	0.0959	1415	1.2	0.904	16295	0.983
NUP35	-8.16	12	-1.31	0.0959	1416	1.2	0.904	16294	0.983
HERC2	-8.16	12	-1.31	0.0959	1417	1.2	0.904	16293	0.983
ANKRD54	-8.16	12	-1.3	0.096	1418	1.2	0.904	16292	0.983
TBC1D4	-8.16	12	-1.3	0.096	1419	1.2	0.904	16291	0.983
SDR42E1	-8.15	12	-1.3	0.0963	1420	1.2	0.904	16290	0.982
TINF2	-8.15	12	-1.3	0.0963	1421	1.2	0.904	16289	0.983
SLC19A1	-8.15	12	-1.3	0.0963	1422	1.2	0.904	16288	0.983
CCDC135	-8.15	12	-1.3	0.0963	1423	1.2	0.904	16287	0.983
IL33	-8.15	12	-1.3	0.0964	1424	1.2	0.904	16286	0.983
INO80B	-8.14	12	-1.3	0.0964	1425	1.2	0.904	16285	0.983
NLRP2	-8.14	12	-1.3	0.0965	1426	1.2	0.904	16284	0.983
DBH	-8.14	12	-1.3	0.0966	1427	1.2	0.903	16283	0.983
DHX9	-8.14	12	-1.3	0.0966	1428	1.2	0.903	16282	0.983
RWDD2A	-8.14	12	-1.3	0.0966	1429	1.2	0.903	16281	0.983
ZSCAN31	-8.14	12	-1.3	0.0966	1430	1.2	0.903	16280	0.983
SYNJ1	-8.13	12	-1.3	0.0968	1431	1.2	0.903	16279	0.982
GPR143	-8.13	12	-1.3	0.0969	1432	1.2	0.903	16278	0.983
DCTN3	-8.13	12	-1.3	0.0969	1433	1.2	0.903	16277	0.983
PCBP1	-7.78	11	-1.3	0.097	1434	1.2	0.903	16276	0.982
MYH9	-8.13	12	-1.3	0.0971	1435	1.2	0.903	16275	0.982
LIPC	-8.12	12	-1.3	0.0973	1436	1.2	0.903	16274	0.982
FRMD6	-8.12	12	-1.3	0.0973	1437	1.2	0.903	16273	0.982
PHACTR1	-8.12	12	-1.3	0.0974	1438	1.2	0.903	16272	0.982
OR4C3	-8.11	12	-1.3	0.0975	1439	1.2	0.903	16271	0.982
SPHKAP	-8.11	12	-1.3	0.0976	1440	1.2	0.902	16270	0.982
MPC1	-8.11	12	-1.29	0.0977	1441	1.2	0.902	16269	0.982
CDC25B	-8.11	12	-1.29	0.0978	1442	1.2	0.902	16268	0.982
DCUN1D3	-8.11	12	-1.29	0.0978	1443	1.2	0.902	16267	0.982
ATP6V1D	-7.76	11	-1.29	0.0978	1444	1.2	0.902	16266	0.982
SRI	-8.1	12	-1.29	0.0979	1445	1.2	0.902	16265	0.982
ECEL1	-8.1	12	-1.29	0.0979	1446	1.2	0.902	16264	0.982
BFAR	-8.09	12	-1.29	0.0982	1447	1.2	0.902	16263	0.982
BAP1	-8.09	12	-1.29	0.0982	1448	1.2	0.902	16262	0.982
MCM3	-8.09	12	-1.29	0.0983	1449	1.2	0.902	16261	0.982
TINAG	-8.09	12	-1.29	0.0984	1450	1.2	0.902	16260	0.982
RTN1	-8.08	12	-1.29	0.0985	1451	1.2	0.901	16259	0.982
SLC2A8	-8.08	12	-1.29	0.0986	1452	1.2	0.901	16258	0.982
IRG1	-8.08	12	-1.29	0.0987	1453	1.2	0.901	16257	0.982
UBR2	-8.08	12	-1.29	0.0987	1454	1.2	0.901	16256	0.982
FIBCD1	-8.08	12	-1.29	0.0987	1455	1.2	0.901	16255	0.982
MRPL36	-8.08	12	-1.29	0.0988	1456	1.2	0.901	16254	0.982
PCDHGA7	-8.08	12	-1.29	0.0988	1457	1.2	0.901	16253	0.982
HIATL1	-8.07	12	-1.29	0.0989	1458	1.2	0.901	16252	0.982
GLRA3	-6.99	9	-1.29	0.0989	1459	1.2	0.901	16251	0.982
RFT1	-8.07	12	-1.29	0.099	1460	1.2	0.901	16250	0.982
TMEM185A	-8.07	12	-1.29	0.099	1461	1.2	0.901	16249	0.982
ZBTB10	-7.73	11	-1.29	0.099	1462	1.2	0.901	16248	0.982
CD27	-8.07	12	-1.29	0.0992	1463	1.2	0.901	16247	0.982
UGDH	-8.06	12	-1.29	0.0993	1464	1.2	0.901	16246	0.982
DNASE1	-8.06	12	-1.29	0.0993	1465	1.2	0.901	16245	0.982
IFT74	-8.06	12	-1.29	0.0994	1466	1.2	0.901	16244	0.982
GNB3	-8.06	12	-1.29	0.0994	1467	1.2	0.901	16243	0.982
PARP10	-8.06	12	-1.28	0.0994	1468	1.2	0.901	16242	0.982
INTS3	-8.06	12	-1.28	0.0995	1469	1.2	0.901	16241	0.982
GPR133	-8.05	12	-1.28	0.0996	1470	1.2	0.9	16240	0.982
GSN	-8.05	12	-1.28	0.0996	1471	1.2	0.9	16239	0.982
IGSF8	-8.05	12	-1.28	0.0999	1472	1.2	0.9	16238	0.982
FAM19A3	-8.04	12	-1.28	0.1	1473	1.2	0.9	16237	0.982
TXNRD1	-8.04	12	-1.28	0.1	1474	1.2	0.9	16236	0.981
PHF23	-8.04	12	-1.28	0.1	1475	1.2	0.9	16235	0.981
GGT5	-8.03	12	-1.28	0.1	1476	1.2	0.9	16234	0.981
C16orf13	-8.03	12	-1.28	0.1	1477	1.2	0.9	16233	0.981
RPA1	-8.03	12	-1.28	0.101	1478	1.2	0.899	16232	0.981
PRKCH	-8.03	12	-1.28	0.101	1479	1.2	0.899	16231	0.981
C7orf25	-8.03	12	-1.28	0.101	1480	1.2	0.899	16230	0.981
CLTA	-8.03	12	-1.28	0.101	1481	1.2	0.899	16229	0.981
GSPT2	-8.03	12	-1.28	0.101	1482	1.2	0.899	16228	0.981
FRMPD4	-8.02	12	-1.28	0.101	1483	1.2	0.899	16227	0.981
UBXN2A	-8.02	12	-1.28	0.101	1484	1.2	0.899	16226	0.981
TCTN1	-8.02	12	-1.28	0.101	1485	1.2	0.899	16225	0.982
PCDH20	-8.02	12	-1.28	0.101	1486	1.2	0.899	16224	0.982
BPIFB6	-8.02	12	-1.28	0.101	1487	1.2	0.899	16223	0.981
FAM63B	-8.02	12	-1.28	0.101	1488	1.2	0.899	16222	0.982
GOLGA7	-8.01	12	-1.28	0.101	1489	1.2	0.899	16221	0.981
CDH22	-6.94	9	-1.28	0.101	1490	1.2	0.899	16220	0.981
NIM1	-8.01	12	-1.27	0.101	1491	1.2	0.899	16219	0.981
UBE2N	-5.66	6	-1.27	0.101	1492	1.2	0.899	16218	0.981
ACVR1B	-8.01	12	-1.27	0.101	1493	1.2	0.899	16217	0.981
RBM15	-8.01	12	-1.27	0.101	1494	1.2	0.899	16216	0.981
TLR4	-8.01	12	-1.27	0.101	1495	1.2	0.899	16215	0.981
ZMYM3	-8.01	12	-1.27	0.101	1496	1.2	0.899	16214	0.981
PRPF39	-8	12	-1.27	0.101	1497	1.2	0.899	16213	0.981
RAD54B	-7.31	10	-1.27	0.101	1498	1.2	0.899	16212	0.982
FAM163B	-8	12	-1.27	0.102	1499	1.2	0.898	16211	0.981
KREMEN2	-8	12	-1.27	0.102	1500	1.2	0.898	16210	0.981
C1orf86	-8	12	-1.27	0.102	1501	1.2	0.898	16209	0.981
ZNF268	-8	12	-1.27	0.102	1502	1.2	0.898	16208	0.981
SLC40A1	-8	12	-1.27	0.102	1503	1.2	0.898	16207	0.981
RNF113B	-7.99	12	-1.27	0.102	1504	1.2	0.898	16206	0.981
TCEA2	-7.99	12	-1.27	0.102	1505	1.2	0.898	16205	0.981
IRF2BP2	-7.99	12	-1.27	0.102	1506	1.2	0.898	16204	0.981
TET3	-7.98	12	-1.27	0.102	1507	1.2	0.898	16203	0.981
HIST1H3B	-5.64	6	-1.27	0.102	1508	1.2	0.898	16202	0.981
ADORA1	-7.97	12	-1.27	0.103	1509	1.2	0.897	16201	0.981
PIP5KL1	-7.97	12	-1.27	0.103	1510	1.2	0.897	16200	0.981
MATN2	-7.97	12	-1.27	0.103	1511	1.2	0.897	16199	0.981
SYN3	-7.97	12	-1.27	0.103	1512	1.2	0.897	16198	0.981
SNRNP40	-7.62	11	-1.26	0.103	1513	1.21	0.897	16197	0.981
ANKRD66	-7.96	12	-1.26	0.103	1514	1.21	0.897	16196	0.981
ARHGAP11A	-7.96	12	-1.26	0.103	1515	1.21	0.897	16195	0.981
KIF3B	-7.96	12	-1.26	0.103	1516	1.21	0.897	16194	0.981
KRT32	-7.96	12	-1.26	0.103	1517	1.2	0.897	16193	0.981
OSGIN1	-7.95	12	-1.26	0.103	1518	1.2	0.897	16192	0.981
PKMYT1	-7.95	12	-1.26	0.103	1519	1.2	0.897	16191	0.981
ZMYND8	-7.95	12	-1.26	0.103	1520	1.2	0.897	16190	0.981
ACTR8	-7.95	12	-1.26	0.103	1521	1.2	0.897	16189	0.981
ZC3H3	-7.95	12	-1.26	0.103	1522	1.2	0.897	16188	0.981
NDUFV3	-7.95	12	-1.26	0.103	1523	1.2	0.897	16187	0.981
STK38L	-7.95	12	-1.26	0.103	1524	1.2	0.897	16186	0.981
FAM92A1	-7.95	12	-1.26	0.103	1525	1.2	0.897	16185	0.981
CNOT3	-7.95	12	-1.26	0.104	1526	1.2	0.896	16184	0.981
OR2C1	-7.95	12	-1.26	0.104	1527	1.2	0.896	16183	0.981
GNA14	-7.94	12	-1.26	0.104	1528	1.2	0.896	16182	0.981
CEP192	-7.94	12	-1.26	0.104	1529	1.2	0.896	16181	0.981
TMEM95	-7.94	12	-1.26	0.104	1530	1.2	0.896	16180	0.981
FAM171A1	-7.94	12	-1.26	0.104	1531	1.2	0.896	16179	0.981
C9orf171	-7.94	12	-1.26	0.104	1532	1.2	0.896	16178	0.981
ASB4	-7.93	12	-1.26	0.104	1533	1.2	0.896	16177	0.981
FUT8	-7.93	12	-1.26	0.104	1534	1.2	0.896	16176	0.981
CREBZF	-7.93	12	-1.26	0.104	1535	1.2	0.896	16175	0.981
REXO4	-7.93	12	-1.26	0.104	1536	1.2	0.896	16174	0.981
MANSC4	-7.93	12	-1.26	0.104	1537	1.2	0.896	16173	0.981
NUPL2	-7.93	12	-1.26	0.104	1538	1.2	0.896	16172	0.981
CYP2C18	-7.93	12	-1.26	0.104	1539	1.2	0.896	16171	0.981
MUSK	-7.93	12	-1.26	0.104	1540	1.2	0.896	16170	0.981
ZBTB2	-7.92	12	-1.26	0.104	1541	1.2	0.896	16169	0.981
YTHDF1	-7.92	12	-1.26	0.104	1542	1.2	0.896	16168	0.981
MAP7D2	-7.92	12	-1.26	0.104	1543	1.2	0.896	16167	0.981
SRCAP	-7.92	12	-1.26	0.105	1544	1.2	0.895	16166	0.981
INPP4A	-7.92	12	-1.26	0.105	1545	1.2	0.895	16165	0.981
N6AMT2	-7.92	12	-1.26	0.105	1546	1.2	0.895	16164	0.981
ODF1	-7.92	12	-1.26	0.105	1547	1.2	0.895	16163	0.981
KL	-7.91	12	-1.25	0.105	1548	1.2	0.895	16162	0.981
LCN15	-7.91	12	-1.25	0.105	1549	1.2	0.895	16161	0.981
STIP1	-7.91	12	-1.25	0.105	1550	1.2	0.895	16160	0.981
MRGBP	-7.91	12	-1.25	0.105	1551	1.2	0.895	16159	0.981
ACOT13	-7.91	12	-1.25	0.105	1552	1.2	0.895	16158	0.981
AP2A2	-7.9	12	-1.25	0.105	1553	1.2	0.895	16157	0.981
TOR1AIP1	-7.9	12	-1.25	0.105	1554	1.2	0.895	16156	0.981
RAB3GAP2	-7.9	12	-1.25	0.105	1555	1.2	0.895	16155	0.981
ISOC1	-7.89	12	-1.25	0.106	1556	1.2	0.894	16154	0.981
HSDL2	-7.89	12	-1.25	0.106	1557	1.2	0.894	16153	0.981
C9orf64	-7.89	12	-1.25	0.106	1558	1.2	0.894	16152	0.98
ATXN10	-7.89	12	-1.25	0.106	1559	1.2	0.894	16151	0.981
ABRA	-7.89	12	-1.25	0.106	1560	1.2	0.894	16150	0.981
MEPCE	-7.89	12	-1.25	0.106	1561	1.2	0.894	16149	0.981
CD72	-7.89	12	-1.25	0.106	1562	1.2	0.894	16148	0.981
EML6	-7.88	12	-1.25	0.106	1563	1.2	0.894	16147	0.98
TTBK1	-7.88	12	-1.25	0.106	1564	1.2	0.894	16146	0.98
NEK3	-7.88	12	-1.25	0.106	1565	1.2	0.894	16145	0.98
EBP	-7.88	12	-1.25	0.106	1566	1.2	0.894	16144	0.98
CAPN6	-7.87	12	-1.25	0.106	1567	1.2	0.894	16143	0.98
CCDC82	-7.87	12	-1.25	0.106	1568	1.2	0.894	16142	0.98
DLEU7	-7.87	12	-1.25	0.106	1569	1.2	0.894	16141	0.98
TNIP1	-7.87	12	-1.25	0.106	1570	1.2	0.894	16140	0.98
GADD45A	-7.87	12	-1.25	0.107	1571	1.2	0.893	16139	0.98
DACT2	-7.87	12	-1.25	0.107	1572	1.2	0.893	16138	0.98
PGPEP1L	-7.87	12	-1.24	0.107	1573	1.2	0.893	16137	0.98
WLS	-7.86	12	-1.24	0.107	1574	1.2	0.893	16136	0.98
SLC30A10	-7.86	12	-1.24	0.107	1575	1.2	0.893	16135	0.98
FSD1L	-7.86	12	-1.24	0.107	1576	1.2	0.893	16134	0.98
SLCO4A1	-7.86	12	-1.24	0.107	1577	1.2	0.893	16133	0.98
C12orf4	-7.86	12	-1.24	0.107	1578	1.2	0.893	16132	0.98
AJUBA	-7.86	12	-1.24	0.107	1579	1.2	0.893	16131	0.981
NAV3	-7.86	12	-1.24	0.107	1580	1.2	0.893	16130	0.981
SRP68	-7.86	12	-1.24	0.107	1581	1.2	0.893	16129	0.98
OR14C36	-7.85	12	-1.24	0.107	1582	1.2	0.893	16128	0.98
COLEC10	-7.85	12	-1.24	0.107	1583	1.2	0.893	16127	0.98
ZNF484	-7.85	12	-1.24	0.107	1584	1.2	0.893	16126	0.981
DAXX	-7.85	12	-1.24	0.107	1585	1.2	0.893	16125	0.981
CNNM4	-7.84	12	-1.24	0.107	1586	1.2	0.893	16124	0.98
PRND	-7.84	12	-1.24	0.107	1587	1.2	0.893	16123	0.98
BARHL1	-7.84	12	-1.24	0.108	1588	1.2	0.892	16122	0.98
TXNIP	-7.84	12	-1.24	0.108	1589	1.2	0.892	16121	0.98
TMEM194A	-7.84	12	-1.24	0.108	1590	1.2	0.892	16120	0.98
OR5V1	-7.84	12	-1.24	0.108	1591	1.2	0.892	16119	0.98
ODF3B	-7.84	12	-1.24	0.108	1592	1.2	0.892	16118	0.98
MBIP	-7.83	12	-1.24	0.108	1593	1.2	0.892	16117	0.98
FAM103A1	-7.83	12	-1.24	0.108	1594	1.2	0.892	16116	0.98
UBASH3A	-7.83	12	-1.24	0.108	1595	1.2	0.892	16115	0.98
PRODH	-7.83	12	-1.24	0.108	1596	1.2	0.892	16114	0.98
SMYD3	-7.83	12	-1.24	0.108	1597	1.2	0.892	16113	0.98
ZYX	-7.83	12	-1.24	0.108	1598	1.2	0.892	16112	0.98
GLMN	-7.82	12	-1.24	0.108	1599	1.2	0.892	16111	0.98
LEF1	-7.82	12	-1.24	0.108	1600	1.2	0.892	16110	0.98
PDZD11	-7.81	12	-1.23	0.109	1601	1.2	0.891	16109	0.98
CDC16	-7.81	12	-1.23	0.109	1602	1.2	0.891	16108	0.98
GPSM1	-7.8	12	-1.23	0.109	1603	1.2	0.891	16107	0.98
TGFBR2	-7.8	12	-1.23	0.109	1604	1.2	0.891	16106	0.98
CD74	-7.8	12	-1.23	0.109	1605	1.2	0.891	16105	0.98
ZNF692	-7.8	12	-1.23	0.109	1606	1.2	0.891	16104	0.98
FSHR	-7.8	12	-1.23	0.109	1607	1.2	0.891	16103	0.98
C9orf152	-7.79	12	-1.23	0.11	1608	1.21	0.89	16102	0.979
TSR2	-7.79	12	-1.23	0.11	1609	1.21	0.89	16101	0.979
SPATA5L1	-7.46	11	-1.23	0.11	1610	1.21	0.89	16100	0.979
ELMSAN1	-7.79	12	-1.23	0.11	1611	1.2	0.89	16099	0.979
SEC11A	-7.78	12	-1.23	0.11	1612	1.21	0.89	16098	0.979
PPIL4	-7.78	12	-1.23	0.11	1613	1.21	0.89	16097	0.979
VAX2	-7.78	12	-1.23	0.11	1614	1.21	0.89	16096	0.979
SPANXN3	-6.74	9	-1.23	0.11	1615	1.21	0.89	16095	0.979
TRABD2A	-7.77	12	-1.23	0.11	1616	1.21	0.89	16094	0.979
DNAJC25	-7.77	12	-1.22	0.11	1617	1.21	0.89	16093	0.979
MESDC2	-7.77	12	-1.22	0.11	1618	1.21	0.89	16092	0.979
PIK3IP1	-7.76	12	-1.22	0.111	1619	1.21	0.889	16091	0.979
ZFP90	-7.76	12	-1.22	0.111	1620	1.21	0.889	16090	0.979
MOCS1	-7.76	12	-1.22	0.111	1621	1.21	0.889	16089	0.979
IVL	-7.76	12	-1.22	0.111	1622	1.21	0.889	16088	0.979
KCTD16	-7.76	12	-1.22	0.111	1623	1.21	0.889	16087	0.979
FIGF	-7.76	12	-1.22	0.111	1624	1.21	0.889	16086	0.979
OR8H1	-6.72	9	-1.22	0.111	1625	1.21	0.889	16085	0.979
AGFG2	-7.76	12	-1.22	0.111	1626	1.21	0.889	16084	0.979
KCNK10	-7.76	12	-1.22	0.111	1627	1.21	0.889	16083	0.979
SLC32A1	-7.75	12	-1.22	0.111	1628	1.21	0.889	16082	0.979
FRRS1L	-6.71	9	-1.22	0.111	1629	1.21	0.889	16081	0.979
HNRNPA3	-7.75	12	-1.22	0.111	1630	1.21	0.889	16080	0.979
EPB41L1	-7.75	12	-1.22	0.111	1631	1.2	0.889	16079	0.979
HTR1E	-7.75	12	-1.22	0.111	1632	1.2	0.889	16078	0.979
PAFAH1B1	-7.42	11	-1.22	0.111	1633	1.2	0.889	16077	0.979
AFTPH	-7.75	12	-1.22	0.111	1634	1.2	0.889	16076	0.979
UBQLN4	-7.75	12	-1.22	0.111	1635	1.2	0.889	16075	0.979
PPIH	-7.75	12	-1.22	0.111	1636	1.2	0.889	16074	0.979
OR12D3	-7.75	12	-1.22	0.111	1637	1.2	0.889	16073	0.979
KLHL3	-7.74	12	-1.22	0.111	1638	1.2	0.889	16072	0.979
OR10A7	-7.74	12	-1.22	0.111	1639	1.2	0.889	16071	0.979
POM121L12	-7.74	12	-1.22	0.111	1640	1.2	0.889	16070	0.979
CTSL	-7.74	12	-1.22	0.111	1641	1.2	0.889	16069	0.979
TFAP2A	-7.74	12	-1.22	0.111	1642	1.2	0.889	16068	0.979
OLFM1	-7.74	12	-1.22	0.111	1643	1.2	0.889	16067	0.979
C2orf61	-7.74	12	-1.22	0.111	1644	1.2	0.889	16066	0.979
IFNW1	-7.74	12	-1.22	0.111	1645	1.2	0.889	16065	0.979
SGK1	-6.7	9	-1.22	0.111	1646	1.2	0.889	16064	0.98
ADAP1	-7.74	12	-1.22	0.111	1647	1.2	0.889	16063	0.98
BCR	-7.74	12	-1.22	0.112	1648	1.2	0.888	16062	0.98
SLC25A1	-7.74	12	-1.22	0.112	1649	1.2	0.888	16061	0.98
SPATA6L	-7.74	12	-1.22	0.112	1650	1.2	0.888	16060	0.98
HARBI1	-7.73	12	-1.22	0.112	1651	1.2	0.888	16059	0.98
ABCG1	-7.73	12	-1.22	0.112	1652	1.2	0.888	16058	0.979
MTRF1	-7.73	12	-1.22	0.112	1653	1.2	0.888	16057	0.979
AMOTL2	-7.73	12	-1.22	0.112	1654	1.2	0.888	16056	0.979
SPATS2	-7.72	12	-1.22	0.112	1655	1.2	0.888	16055	0.979
CST1	-7.72	12	-1.22	0.112	1656	1.2	0.888	16054	0.979
CYP26B1	-7.72	12	-1.22	0.112	1657	1.2	0.888	16053	0.979
C20orf112	-7.72	12	-1.22	0.112	1658	1.2	0.888	16052	0.98
CRNKL1	-7.72	12	-1.22	0.112	1659	1.2	0.888	16051	0.98
GGNBP2	-6.68	9	-1.21	0.112	1660	1.2	0.888	16050	0.979
CENPI	-7.71	12	-1.21	0.112	1661	1.2	0.888	16049	0.979
DOCK5	-7.71	12	-1.21	0.113	1662	1.2	0.887	16048	0.979
TFE3	-7.71	12	-1.21	0.113	1663	1.2	0.887	16047	0.979
TMEM258	-7.71	12	-1.21	0.113	1664	1.2	0.887	16046	0.979
EIF3D	-7.38	11	-1.21	0.113	1665	1.2	0.887	16045	0.979
PPARGC1B	-7.71	12	-1.21	0.113	1666	1.2	0.887	16044	0.979
SEC23A	-7.71	12	-1.21	0.113	1667	1.2	0.887	16043	0.979
KIAA2026	-7.7	12	-1.21	0.113	1668	1.2	0.887	16042	0.979
POC1B	-7.7	12	-1.21	0.113	1669	1.2	0.887	16041	0.979
PCM1	-7.7	12	-1.21	0.113	1670	1.2	0.887	16040	0.979
RPS19BP1	-6.67	9	-1.21	0.113	1671	1.2	0.887	16039	0.979
PKNOX1	-7.7	12	-1.21	0.113	1672	1.2	0.887	16038	0.98
PPP1R42	-7.7	12	-1.21	0.113	1673	1.2	0.887	16037	0.98
CHIC2	-7.7	12	-1.21	0.113	1674	1.2	0.887	16036	0.98
CCDC15	-7.7	12	-1.21	0.113	1675	1.2	0.887	16035	0.979
VPS4B	-7.69	12	-1.21	0.113	1676	1.2	0.887	16034	0.979
TANC1	-7.69	12	-1.21	0.113	1677	1.2	0.887	16033	0.979
PCNP	-6.66	9	-1.21	0.113	1678	1.2	0.887	16032	0.979
TSGA13	-7.69	12	-1.21	0.114	1679	1.2	0.886	16031	0.979
CCNE2	-7.68	12	-1.21	0.114	1680	1.2	0.886	16030	0.979
WDR11	-7.68	12	-1.21	0.114	1681	1.2	0.886	16029	0.979
WBSCR17	-7.68	12	-1.21	0.114	1682	1.2	0.886	16028	0.979
ITCH	-7.68	12	-1.21	0.114	1683	1.2	0.886	16027	0.979
SHARPIN	-7.67	12	-1.21	0.114	1684	1.2	0.886	16026	0.979
ZSWIM2	-7.67	12	-1.21	0.114	1685	1.2	0.886	16025	0.979
APOBR	-7.67	12	-1.2	0.114	1686	1.2	0.886	16024	0.979
HYAL3	-7.67	12	-1.2	0.114	1687	1.2	0.886	16023	0.979
SNRPA1	-7.34	11	-1.2	0.114	1688	1.2	0.886	16022	0.979
RUNX2	-7.66	12	-1.2	0.114	1689	1.2	0.886	16021	0.979
GCNT3	-7.66	12	-1.2	0.115	1690	1.2	0.885	16020	0.979
OMA1	-7.66	12	-1.2	0.115	1691	1.2	0.885	16019	0.979
TNFRSF11A	-7.66	12	-1.2	0.115	1692	1.2	0.885	16018	0.979
ZSWIM3	-7.66	12	-1.2	0.115	1693	1.2	0.885	16017	0.979
TRIM40	-7.65	12	-1.2	0.115	1694	1.2	0.885	16016	0.979
TOMM22	-7.65	12	-1.2	0.115	1695	1.2	0.885	16015	0.979
GCH1	-7.65	12	-1.2	0.115	1696	1.2	0.885	16014	0.979
ARPP21	-7.65	12	-1.2	0.115	1697	1.2	0.885	16013	0.979
FKBP4	-7.65	12	-1.2	0.115	1698	1.2	0.885	16012	0.979
MED30	-6.62	9	-1.2	0.115	1699	1.2	0.885	16011	0.979
ZNF605	-7.65	12	-1.2	0.115	1700	1.2	0.885	16010	0.979
ZBTB39	-7.65	12	-1.2	0.115	1701	1.2	0.885	16009	0.979
CLN5	-7.64	12	-1.2	0.115	1702	1.2	0.885	16008	0.979
WNK1	-7.64	12	-1.2	0.115	1703	1.2	0.885	16007	0.979
KIAA1211L	-7.64	12	-1.2	0.115	1704	1.2	0.885	16006	0.979
TMEM202	-7.63	12	-1.2	0.116	1705	1.2	0.884	16005	0.979
TOX4	-7.63	12	-1.2	0.116	1706	1.2	0.884	16004	0.979
FLT3	-7.63	12	-1.2	0.116	1707	1.2	0.884	16003	0.979
BOD1L2	-7.63	12	-1.2	0.116	1708	1.2	0.884	16002	0.979
FBXO41	-7.63	12	-1.2	0.116	1709	1.2	0.884	16001	0.979
DNAJB8	-7.63	12	-1.2	0.116	1710	1.2	0.884	16000	0.979
ZNF367	-7.63	12	-1.2	0.116	1711	1.2	0.884	15999	0.979
DCLRE1A	-7.62	12	-1.2	0.116	1712	1.2	0.884	15998	0.979
OR5A2	-7.62	12	-1.19	0.116	1713	1.2	0.884	15997	0.979
MPHOSPH9	-7.62	12	-1.19	0.116	1714	1.2	0.884	15996	0.979
SPATA4	-7.62	12	-1.19	0.116	1715	1.2	0.884	15995	0.979
RAD51C	-7.62	12	-1.19	0.116	1716	1.2	0.884	15994	0.979
COG8	-7.62	12	-1.19	0.116	1717	1.2	0.884	15993	0.979
SLC35A2	-7.62	12	-1.19	0.116	1718	1.2	0.884	15992	0.979
ITGA4	-7.62	12	-1.19	0.116	1719	1.2	0.884	15991	0.979
RNASE10	-7.62	12	-1.19	0.116	1720	1.2	0.884	15990	0.979
ZSCAN30	-7.62	12	-1.19	0.116	1721	1.2	0.884	15989	0.979
SWSAP1	-7.61	12	-1.19	0.116	1722	1.2	0.884	15988	0.979
ARHGEF4	-6.59	9	-1.19	0.116	1723	1.2	0.884	15987	0.979
FAM150A	-7.61	12	-1.19	0.117	1724	1.2	0.883	15986	0.979
NR3C1	-7.61	12	-1.19	0.117	1725	1.2	0.883	15985	0.979
ATP9B	-7.61	12	-1.19	0.117	1726	1.2	0.883	15984	0.979
MEF2C	-7.61	12	-1.19	0.117	1727	1.2	0.883	15983	0.979
FAS	-7.61	12	-1.19	0.117	1728	1.2	0.883	15982	0.979
GAPDH	-7.28	11	-1.19	0.117	1729	1.19	0.883	15981	0.979
SLC38A9	-7.61	12	-1.19	0.117	1730	1.19	0.883	15980	0.979
MFAP2	-7.61	12	-1.19	0.117	1731	1.2	0.883	15979	0.979
FMO4	-7.6	12	-1.19	0.117	1732	1.2	0.883	15978	0.979
EPB41L2	-7.6	12	-1.19	0.117	1733	1.2	0.883	15977	0.979
HSF1	-7.6	12	-1.19	0.117	1734	1.2	0.883	15976	0.979
FGD1	-7.6	12	-1.19	0.117	1735	1.2	0.883	15975	0.979
NAT1	-7.6	12	-1.19	0.117	1736	1.2	0.883	15974	0.979
MAGED2	-7.6	12	-1.19	0.117	1737	1.19	0.883	15973	0.979
SLC9A2	-7.59	12	-1.19	0.117	1738	1.19	0.883	15972	0.979
OR11H4	-7.59	12	-1.19	0.117	1739	1.19	0.883	15971	0.979
PRDM10	-7.59	12	-1.19	0.117	1740	1.19	0.883	15970	0.979
CCL21	-7.59	12	-1.19	0.117	1741	1.19	0.883	15969	0.979
C5orf49	-7.59	12	-1.19	0.117	1742	1.19	0.883	15968	0.979
C4BPA	-7.59	12	-1.19	0.118	1743	1.19	0.882	15967	0.979
AHSP	-7.58	12	-1.19	0.118	1744	1.2	0.882	15966	0.979
SYT10	-7.58	12	-1.19	0.118	1745	1.2	0.882	15965	0.979
GLIPR1L2	-7.58	12	-1.19	0.118	1746	1.2	0.882	15964	0.979
GPR97	-7.58	12	-1.19	0.118	1747	1.19	0.882	15963	0.979
CCDC107	-7.57	12	-1.18	0.118	1748	1.2	0.882	15962	0.978
SLC43A1	-7.57	12	-1.18	0.118	1749	1.2	0.882	15961	0.978
PPP1R7	-7.57	12	-1.18	0.118	1750	1.2	0.882	15960	0.978
ZC3H12A	-7.57	12	-1.18	0.118	1751	1.2	0.882	15959	0.978
ARMC2	-7.57	12	-1.18	0.118	1752	1.2	0.882	15958	0.978
OR4K15	-7.57	12	-1.18	0.118	1753	1.2	0.882	15957	0.978
PTGDS	-7.57	12	-1.18	0.118	1754	1.19	0.882	15956	0.979
STRN	-7.57	12	-1.18	0.118	1755	1.19	0.882	15955	0.979
WDR41	-7.57	12	-1.18	0.118	1756	1.19	0.882	15954	0.979
C6orf47	-7.56	12	-1.18	0.118	1757	1.19	0.882	15953	0.979
UHRF2	-7.56	12	-1.18	0.118	1758	1.19	0.882	15952	0.979
GJC3	-7.56	12	-1.18	0.118	1759	1.19	0.882	15951	0.979
ARPC1B	-7.56	12	-1.18	0.118	1760	1.19	0.882	15950	0.979
ZNF598	-7.56	12	-1.18	0.119	1761	1.19	0.881	15949	0.979
TBC1D13	-7.56	12	-1.18	0.119	1762	1.19	0.881	15948	0.979
MBLAC1	-7.56	12	-1.18	0.119	1763	1.19	0.881	15947	0.979
GATSL3	-7.56	12	-1.18	0.119	1764	1.19	0.881	15946	0.979
MB	-7.56	12	-1.18	0.119	1765	1.19	0.881	15945	0.979
GPR12	-7.56	12	-1.18	0.119	1766	1.19	0.881	15944	0.979
SRPRB	-7.56	12	-1.18	0.119	1767	1.19	0.881	15943	0.979
OR2F2	-7.55	12	-1.18	0.119	1768	1.19	0.881	15942	0.979
HIST1H1A	-7.55	12	-1.18	0.119	1769	1.19	0.881	15941	0.979
ABCD4	-7.55	12	-1.18	0.119	1770	1.19	0.881	15940	0.979
NTRK2	-7.55	12	-1.18	0.119	1771	1.19	0.881	15939	0.979
EPG5	-7.54	12	-1.18	0.119	1772	1.19	0.881	15938	0.979
ABCA12	-7.54	12	-1.18	0.119	1773	1.19	0.881	15937	0.979
FCRL6	-7.54	12	-1.18	0.119	1774	1.19	0.881	15936	0.979
SLC24A1	-7.54	12	-1.18	0.119	1775	1.19	0.881	15935	0.979
CSF1	-7.54	12	-1.18	0.119	1776	1.19	0.881	15934	0.979
RNASEH2C	-7.54	12	-1.18	0.119	1777	1.19	0.881	15933	0.979
PALMD	-7.54	12	-1.18	0.119	1778	1.19	0.881	15932	0.979
KCNK15	-7.54	12	-1.18	0.12	1779	1.19	0.88	15931	0.979
CDX2	-7.53	12	-1.18	0.12	1780	1.19	0.88	15930	0.979
MBNL2	-7.53	12	-1.18	0.12	1781	1.19	0.88	15929	0.979
CXorf56	-7.53	12	-1.18	0.12	1782	1.19	0.88	15928	0.979
MAP3K8	-7.53	12	-1.18	0.12	1783	1.19	0.88	15927	0.979
EZH2	-7.53	12	-1.18	0.12	1784	1.19	0.88	15926	0.979
RALYL	-7.53	12	-1.17	0.12	1785	1.19	0.88	15925	0.979
NSMCE1	-7.21	11	-1.17	0.12	1786	1.19	0.88	15924	0.979
TMEM106B	-7.53	12	-1.17	0.12	1787	1.19	0.88	15923	0.979
NCKAP5L	-7.52	12	-1.17	0.12	1788	1.19	0.88	15922	0.979
RP1	-7.52	12	-1.17	0.12	1789	1.19	0.88	15921	0.978
SLC12A3	-7.52	12	-1.17	0.12	1790	1.19	0.88	15920	0.978
FAH	-7.51	12	-1.17	0.121	1791	1.19	0.879	15919	0.978
MAB21L1	-7.51	12	-1.17	0.121	1792	1.19	0.879	15918	0.978
RSRC1	-7.51	12	-1.17	0.121	1793	1.19	0.879	15917	0.978
TPP2	-7.51	12	-1.17	0.121	1794	1.19	0.879	15916	0.978
CARHSP1	-7.51	12	-1.17	0.121	1795	1.19	0.879	15915	0.978
STXBP4	-7.51	12	-1.17	0.121	1796	1.19	0.879	15914	0.978
DHX57	-6.85	10	-1.17	0.121	1797	1.19	0.879	15913	0.978
JKAMP	-7.5	12	-1.17	0.121	1798	1.19	0.879	15912	0.978
C20orf96	-7.5	12	-1.17	0.121	1799	1.19	0.879	15911	0.978
FGF9	-7.5	12	-1.17	0.121	1800	1.19	0.879	15910	0.978
OR8G5	-7.5	12	-1.17	0.121	1801	1.19	0.879	15909	0.978
ZCCHC5	-7.5	12	-1.17	0.121	1802	1.19	0.879	15908	0.978
NCOA2	-7.5	12	-1.17	0.121	1803	1.19	0.879	15907	0.978
HOXD9	-7.49	12	-1.17	0.121	1804	1.19	0.879	15906	0.978
CD300A	-7.49	12	-1.17	0.121	1805	1.19	0.879	15905	0.978
GTF2H4	-7.49	12	-1.17	0.121	1806	1.19	0.879	15904	0.978
SACS	-7.49	12	-1.17	0.121	1807	1.19	0.879	15903	0.978
EFHB	-7.49	12	-1.17	0.121	1808	1.19	0.879	15902	0.978
GRIK2	-7.49	12	-1.17	0.121	1809	1.19	0.879	15901	0.978
SERPINA6	-7.49	12	-1.17	0.122	1810	1.19	0.878	15900	0.978
PIK3CG	-7.49	12	-1.17	0.122	1811	1.19	0.878	15899	0.978
SH3BP4	-7.49	12	-1.17	0.122	1812	1.19	0.878	15898	0.978
NFKBIE	-7.48	12	-1.16	0.122	1813	1.19	0.878	15897	0.978
KIAA1841	-7.48	12	-1.16	0.122	1814	1.19	0.878	15896	0.978
RFPL1	-5.29	6	-1.16	0.122	1815	1.19	0.878	15895	0.978
NIPSNAP3A	-7.47	12	-1.16	0.122	1816	1.19	0.878	15894	0.978
BMX	-6.47	9	-1.16	0.122	1817	1.19	0.878	15893	0.978
ZNF774	-7.47	12	-1.16	0.122	1818	1.19	0.878	15892	0.978
LAX1	-7.47	12	-1.16	0.122	1819	1.19	0.878	15891	0.978
KCNS2	-7.47	12	-1.16	0.122	1820	1.19	0.878	15890	0.978
NAGA	-7.47	12	-1.16	0.122	1821	1.19	0.878	15889	0.978
SLCO1B7	-7.47	12	-1.16	0.122	1822	1.19	0.878	15888	0.978
RNF165	-7.47	12	-1.16	0.122	1823	1.19	0.878	15887	0.978
FAM196B	-7.47	12	-1.16	0.122	1824	1.19	0.878	15886	0.978
TUSC1	-7.47	12	-1.16	0.122	1825	1.19	0.878	15885	0.978
SRL	-6.47	9	-1.16	0.122	1826	1.19	0.878	15884	0.978
SMU1	-6.47	9	-1.16	0.122	1827	1.19	0.878	15883	0.978
CLTC	-7.47	12	-1.16	0.123	1828	1.19	0.877	15882	0.978
RSAD2	-7.47	12	-1.16	0.123	1829	1.19	0.877	15881	0.978
NUPR1L	-7.46	12	-1.16	0.123	1830	1.19	0.877	15880	0.978
OR51F2	-7.46	12	-1.16	0.123	1831	1.19	0.877	15879	0.978
LGALS9	-5.28	6	-1.16	0.123	1832	1.19	0.877	15878	0.978
GALNTL5	-7.46	12	-1.16	0.123	1833	1.19	0.877	15877	0.978
SULF2	-7.46	12	-1.16	0.123	1834	1.19	0.877	15876	0.978
GTF2H1	-7.46	12	-1.16	0.123	1835	1.19	0.877	15875	0.978
PHF15	-7.46	12	-1.16	0.123	1836	1.19	0.877	15874	0.978
FAM169A	-7.46	12	-1.16	0.123	1837	1.19	0.877	15873	0.978
AKAP9	-7.45	12	-1.16	0.123	1838	1.19	0.877	15872	0.979
KCNH5	-7.45	12	-1.16	0.123	1839	1.18	0.877	15871	0.979
CCL28	-6.45	9	-1.16	0.123	1840	1.19	0.877	15870	0.978
SLC11A1	-7.44	12	-1.16	0.123	1841	1.19	0.877	15869	0.978
PSMB8	-7.44	12	-1.16	0.123	1842	1.19	0.877	15868	0.978
S1PR1	-7.44	12	-1.16	0.123	1843	1.19	0.877	15867	0.978
TNFSF15	-7.44	12	-1.16	0.124	1844	1.19	0.876	15866	0.978
RTN4	-7.44	12	-1.16	0.124	1845	1.19	0.876	15865	0.978
ATP6V0A2	-7.44	12	-1.16	0.124	1846	1.19	0.876	15864	0.978
HSPA13	-7.44	12	-1.16	0.124	1847	1.19	0.876	15863	0.978
P2RX2	-6.79	10	-1.16	0.124	1848	1.19	0.876	15862	0.978
HPS4	-7.43	12	-1.16	0.124	1849	1.19	0.876	15861	0.978
SERPING1	-7.43	12	-1.15	0.124	1850	1.19	0.876	15860	0.978
GRID2IP	-7.43	12	-1.15	0.124	1851	1.19	0.876	15859	0.978
NOD2	-7.42	12	-1.15	0.124	1852	1.19	0.876	15858	0.978
ICK	-7.42	12	-1.15	0.124	1853	1.19	0.876	15857	0.978
YPEL3	-7.42	12	-1.15	0.124	1854	1.19	0.876	15856	0.978
VSIG10	-7.42	12	-1.15	0.125	1855	1.19	0.875	15855	0.978
MSH3	-7.42	12	-1.15	0.125	1856	1.19	0.875	15854	0.978
INO80	-7.42	12	-1.15	0.125	1857	1.19	0.875	15853	0.978
PTPN18	-7.42	12	-1.15	0.125	1858	1.19	0.875	15852	0.978
ATAD2B	-7.41	12	-1.15	0.125	1859	1.19	0.875	15851	0.978
HSF4	-7.41	12	-1.15	0.125	1860	1.19	0.875	15850	0.978
ZNF2	-7.41	12	-1.15	0.125	1861	1.19	0.875	15849	0.978
RSF1	-7.41	12	-1.15	0.125	1862	1.19	0.875	15848	0.978
GNAO1	-7.41	12	-1.15	0.125	1863	1.19	0.875	15847	0.978
TRIM9	-7.41	12	-1.15	0.125	1864	1.19	0.875	15846	0.978
CAMKK2	-7.41	12	-1.15	0.125	1865	1.19	0.875	15845	0.978
RPS12	-5.24	6	-1.15	0.125	1866	1.19	0.875	15844	0.978
PLA2G4E	-7.41	12	-1.15	0.125	1867	1.19	0.875	15843	0.978
PRG2	-7.4	12	-1.15	0.125	1868	1.19	0.875	15842	0.978
XPOT	-7.4	12	-1.15	0.125	1869	1.19	0.875	15841	0.978
BIN2	-6.41	9	-1.15	0.125	1870	1.19	0.875	15840	0.978
MEF2D	-7.4	12	-1.15	0.125	1871	1.19	0.875	15839	0.978
PRKCB	-7.4	12	-1.15	0.125	1872	1.19	0.875	15838	0.978
CCNA2	-7.4	12	-1.15	0.125	1873	1.19	0.875	15837	0.978
ACTR5	-7.4	12	-1.15	0.125	1874	1.19	0.875	15836	0.978
CABLES1	-7.4	12	-1.15	0.125	1875	1.18	0.875	15835	0.978
GALK2	-7.4	12	-1.15	0.126	1876	1.18	0.874	15834	0.978
C3orf35	-7.39	12	-1.15	0.126	1877	1.19	0.874	15833	0.978
RPS6KA1	-7.39	12	-1.15	0.126	1878	1.19	0.874	15832	0.978
METTL2A	-5.22	6	-1.15	0.126	1879	1.19	0.874	15831	0.978
DBR1	-7.07	11	-1.15	0.126	1880	1.19	0.874	15830	0.978
FGF7	-7.39	12	-1.15	0.126	1881	1.19	0.874	15829	0.978
GADD45G	-7.39	12	-1.15	0.126	1882	1.19	0.874	15828	0.978
CWC22	-7.38	12	-1.14	0.126	1883	1.19	0.874	15827	0.978
HDDC3	-7.38	12	-1.14	0.126	1884	1.19	0.874	15826	0.978
VHL	-7.38	12	-1.14	0.126	1885	1.19	0.874	15825	0.978
MAT2A	-7.38	12	-1.14	0.126	1886	1.18	0.874	15824	0.978
RBM14	-7.38	12	-1.14	0.126	1887	1.18	0.874	15823	0.978
IL32	-7.38	12	-1.14	0.126	1888	1.18	0.874	15822	0.978
ELF1	-7.37	12	-1.14	0.126	1889	1.18	0.874	15821	0.978
SLC26A2	-7.37	12	-1.14	0.126	1890	1.18	0.874	15820	0.978
COL5A1	-7.37	12	-1.14	0.126	1891	1.18	0.874	15819	0.978
BOLL	-7.37	12	-1.14	0.127	1892	1.18	0.873	15818	0.978
FKBP5	-7.37	12	-1.14	0.127	1893	1.18	0.873	15817	0.978
GMPS	-7.37	12	-1.14	0.127	1894	1.18	0.873	15816	0.978
E2F2	-7.37	12	-1.14	0.127	1895	1.18	0.873	15815	0.978
NADSYN1	-7.37	12	-1.14	0.127	1896	1.18	0.873	15814	0.978
UBL3	-7.36	12	-1.14	0.127	1897	1.19	0.873	15813	0.978
ASCL5	-7.36	12	-1.14	0.127	1898	1.19	0.873	15812	0.978
TRIM50	-7.36	12	-1.14	0.127	1899	1.19	0.873	15811	0.978
CDH15	-7.35	12	-1.14	0.127	1900	1.19	0.873	15810	0.978
CYP21A2	-7.35	12	-1.14	0.127	1901	1.19	0.873	15809	0.978
C1orf116	-7.35	12	-1.14	0.127	1902	1.19	0.873	15808	0.978
NOS3	-7.35	12	-1.14	0.127	1903	1.19	0.873	15807	0.978
DEPTOR	-7.35	12	-1.14	0.127	1904	1.19	0.873	15806	0.978
ALDOA	-7.03	11	-1.14	0.128	1905	1.19	0.872	15805	0.977
CARD9	-7.34	12	-1.14	0.128	1906	1.19	0.872	15804	0.977
ZNF831	-7.34	12	-1.14	0.128	1907	1.19	0.872	15803	0.977
RABIF	-7.34	12	-1.14	0.128	1908	1.19	0.872	15802	0.977
GNRH2	-7.34	12	-1.14	0.128	1909	1.19	0.872	15801	0.977
CMTR1	-7.34	12	-1.14	0.128	1910	1.19	0.872	15800	0.977
TRAM2	-7.34	12	-1.14	0.128	1911	1.19	0.872	15799	0.977
CDK2	-7.33	12	-1.14	0.128	1912	1.19	0.872	15798	0.977
SIM2	-7.33	12	-1.14	0.128	1913	1.19	0.872	15797	0.977
ZNF165	-7.33	12	-1.13	0.128	1914	1.19	0.872	15796	0.977
MYBL1	-7.33	12	-1.13	0.128	1915	1.19	0.872	15795	0.977
PEBP1	-7.33	12	-1.13	0.128	1916	1.19	0.872	15794	0.977
TSTA3	-7.33	12	-1.13	0.128	1917	1.19	0.872	15793	0.977
LONRF1	-7.32	12	-1.13	0.129	1918	1.19	0.871	15792	0.977
EIF4B	-7.32	12	-1.13	0.129	1919	1.19	0.871	15791	0.977
SUPT16H	-7.32	12	-1.13	0.129	1920	1.19	0.871	15790	0.977
RAB11A	-7.32	12	-1.13	0.129	1921	1.19	0.871	15789	0.977
CRYGC	-7.32	12	-1.13	0.129	1922	1.19	0.871	15788	0.977
SLC25A15	-7.32	12	-1.13	0.129	1923	1.19	0.871	15787	0.977
PGC	-7.32	12	-1.13	0.129	1924	1.19	0.871	15786	0.977
OR12D2	-7.32	12	-1.13	0.129	1925	1.19	0.871	15785	0.977
GDPD3	-7.32	12	-1.13	0.129	1926	1.18	0.871	15784	0.977
ZNF496	-7.32	12	-1.13	0.129	1927	1.18	0.871	15783	0.977
TMEM174	-7.31	12	-1.13	0.129	1928	1.19	0.871	15782	0.977
IL36B	-7.31	12	-1.13	0.129	1929	1.19	0.871	15781	0.977
DHX38	-7.31	12	-1.13	0.129	1930	1.18	0.871	15780	0.977
KLHDC4	-7.31	12	-1.13	0.129	1931	1.19	0.871	15779	0.977
USP34	-7	11	-1.13	0.129	1932	1.19	0.871	15778	0.977
POPDC3	-7.31	12	-1.13	0.129	1933	1.19	0.871	15777	0.977
TTC1	-7.3	12	-1.13	0.129	1934	1.19	0.871	15776	0.977
JAGN1	-7.3	12	-1.13	0.13	1935	1.19	0.87	15775	0.977
LAMA2	-7.3	12	-1.13	0.13	1936	1.18	0.87	15774	0.977
WDR78	-6.99	11	-1.13	0.13	1937	1.19	0.87	15773	0.977
CLPSL2	-7.3	12	-1.13	0.13	1938	1.19	0.87	15772	0.977
RUNDC3B	-7.3	12	-1.13	0.13	1939	1.19	0.87	15771	0.977
ACTL10	-7.3	12	-1.13	0.13	1940	1.19	0.87	15770	0.977
BAIAP3	-7.29	12	-1.13	0.13	1941	1.19	0.87	15769	0.977
SIRT5	-7.29	12	-1.13	0.13	1942	1.18	0.87	15768	0.977
SMC3	-7.29	12	-1.13	0.13	1943	1.18	0.87	15767	0.977
ACRC	-7.29	12	-1.13	0.13	1944	1.18	0.87	15766	0.977
RTP3	-7.29	12	-1.13	0.13	1945	1.19	0.87	15765	0.977
DTYMK	-7.29	12	-1.13	0.13	1946	1.19	0.87	15764	0.977
PCGF1	-6.31	9	-1.12	0.13	1947	1.19	0.87	15763	0.977
ZNF250	-7.28	12	-1.12	0.13	1948	1.18	0.87	15762	0.977
ZSCAN12	-7.28	12	-1.12	0.131	1949	1.19	0.869	15761	0.977
ZBTB24	-7.28	12	-1.12	0.131	1950	1.19	0.869	15760	0.977
ARHGAP28	-7.28	12	-1.12	0.131	1951	1.19	0.869	15759	0.977
WEE1	-6.64	10	-1.12	0.131	1952	1.19	0.869	15758	0.977
TRPC1	-7.27	12	-1.12	0.131	1953	1.19	0.869	15757	0.977
KBTBD6	-7.27	12	-1.12	0.131	1954	1.19	0.869	15756	0.977
CREBL2	-7.27	12	-1.12	0.131	1955	1.19	0.869	15755	0.977
ZNF124	-7.26	12	-1.12	0.131	1956	1.19	0.869	15754	0.977
KIF21B	-7.26	12	-1.12	0.131	1957	1.19	0.869	15753	0.976
WDR91	-7.26	12	-1.12	0.131	1958	1.19	0.869	15752	0.976
PABPN1L	-7.26	12	-1.12	0.131	1959	1.19	0.869	15751	0.977
FRMD1	-7.26	12	-1.12	0.131	1960	1.19	0.869	15750	0.977
ERLEC1	-7.26	12	-1.12	0.131	1961	1.19	0.869	15749	0.977
CRYZ	-7.26	12	-1.12	0.131	1962	1.19	0.869	15748	0.977
SLC41A2	-7.26	12	-1.12	0.131	1963	1.19	0.869	15747	0.977
STK11IP	-7.26	12	-1.12	0.131	1964	1.19	0.869	15746	0.977
PCBD1	-7.26	12	-1.12	0.132	1965	1.19	0.868	15745	0.977
HMGB2	-7.25	12	-1.12	0.132	1966	1.19	0.868	15744	0.977
TOP3B	-7.25	12	-1.12	0.132	1967	1.19	0.868	15743	0.977
TRAP1	-7.25	12	-1.12	0.132	1968	1.19	0.868	15742	0.977
FBXL8	-7.25	12	-1.12	0.132	1969	1.19	0.868	15741	0.977
ZNF721	-7.25	12	-1.12	0.132	1970	1.19	0.868	15740	0.977
ANKFY1	-7.25	12	-1.12	0.132	1971	1.18	0.868	15739	0.977
G2E3	-7.25	12	-1.12	0.132	1972	1.19	0.868	15738	0.977
FLI1	-7.24	12	-1.12	0.132	1973	1.19	0.868	15737	0.977
OTUD5	-7.24	12	-1.12	0.132	1974	1.19	0.868	15736	0.976
UCK1	-7.23	12	-1.11	0.132	1975	1.19	0.868	15735	0.976
KCTD7	-7.23	12	-1.11	0.133	1976	1.19	0.867	15734	0.976
C14orf183	-7.23	12	-1.11	0.133	1977	1.19	0.867	15733	0.976
RAP1GAP	-7.23	12	-1.11	0.133	1978	1.19	0.867	15732	0.976
SKP2	-7.23	12	-1.11	0.133	1979	1.19	0.867	15731	0.976
UGT3A2	-7.23	12	-1.11	0.133	1980	1.19	0.867	15730	0.976
ZDHHC8	-7.23	12	-1.11	0.133	1981	1.19	0.867	15729	0.976
GEMIN6	-7.22	12	-1.11	0.133	1982	1.19	0.867	15728	0.976
MLEC	-7.22	12	-1.11	0.133	1983	1.19	0.867	15727	0.976
NRSN2	-7.22	12	-1.11	0.133	1984	1.19	0.867	15726	0.976
ATP5C1	-7.22	12	-1.11	0.133	1985	1.19	0.867	15725	0.976
XIAP	-7.22	12	-1.11	0.133	1986	1.19	0.867	15724	0.976
IL18R1	-7.21	12	-1.11	0.133	1987	1.19	0.867	15723	0.976
CNKSR2	-7.21	12	-1.11	0.133	1988	1.19	0.867	15722	0.976
ZNF48	-7.21	12	-1.11	0.134	1989	1.19	0.866	15721	0.976
CD99L2	-6.58	10	-1.11	0.134	1990	1.19	0.866	15720	0.976
CBLN1	-7.21	12	-1.11	0.134	1991	1.19	0.866	15719	0.976
PCDHGA5	-7.21	12	-1.11	0.134	1992	1.19	0.866	15718	0.976
YWHAG	-7.21	12	-1.11	0.134	1993	1.19	0.866	15717	0.976
CYP27A1	-7.2	12	-1.11	0.134	1994	1.19	0.866	15716	0.976
C7orf50	-7.2	12	-1.11	0.134	1995	1.19	0.866	15715	0.976
UBAC1	-6.24	9	-1.11	0.134	1996	1.19	0.866	15714	0.976
ALG14	-6.89	11	-1.11	0.134	1997	1.19	0.866	15713	0.976
TMEM178B	-7.2	12	-1.11	0.134	1998	1.19	0.866	15712	0.976
LRRC6	-7.2	12	-1.11	0.134	1999	1.19	0.866	15711	0.976
[truncated: 15,710 more rows]
