# Supplementary material for: TDP1-independent pathways in the process and repair of TOP1-induced DNA damage
Source: Nat Commun. 2022 Jul 22;13:4240. doi: 10.1038/s41467-022-31801-7 (PMC9307636; doi:10.1038/s41467-022-31801-7)
Supplement: Supplementary file 7 — Supplementary Data 5 [file 41467_2022_31801_MOESM7_ESM.xlsx]

## Sheet: WT_CPT
Category	Term	Count	%	PValue	0	Genes	List Total	Pop Hits	Pop Total	Fold Enrichment	Bonferroni	Benjamini	FDR
KEGG_PATHWAY	hsa03460:Fanconi anemia pathway	12	5.47945	7.21187e-11	10.142	MUS81, BLM, FANCM, EME1, FANCD2, UBE2T, USP1, FANCA, FANCB, BRCA2, FANCG, FANCF	94	53	6879	16.5692	9.73602e-09	9.73602e-09	9.73602e-09
KEGG_PATHWAY	hsa03440:Homologous recombination	9	4.10959	2.79803e-09	8.55315	RAD51B, MUS81, BLM, RAD51D, EME1, XRCC2, RAD54L, BRCA2, RAD54B	94	29	6879	22.7113	3.77734e-07	1.88867e-07	1.88867e-07
KEGG_PATHWAY	hsa03410:Base excision repair	4	1.82648	0.00973463	2.01168	POLE4, PARP1, POLE3, XRCC1	94	33	6879	8.87041	0.733029	0.417631	0.417631
KEGG_PATHWAY	hsa03030:DNA replication	4	1.82648	0.0123743	1.90748	POLE4, RNASEH2B, POLE3, MCM4	94	36	6879	8.13121	0.813802	0.417631	0.417631
KEGG_PATHWAY	hsa04612:Antigen processing and presentation	5	2.28311	0.0191659	1.71747	CD74, HSP90AA1, HSP90AB1, HSPA4, RFXAP	94	76	6879	4.81453	0.92665	0.517478	0.517478
KEGG_PATHWAY	hsa00900:Terpenoid backbone biosynthesis	3	1.36986	0.0350493	1.45532	HMGCS1, HMGCR, DHDDS	94	22	6879	9.97921	0.991905	0.788609	0.788609
KEGG_PATHWAY	hsa04150:mTOR signaling pathway	4	1.82648	0.0432825	1.36369	STK11, CAB39, TSC2, TSC1	94	58	6879	5.04696	0.997454	0.834733	0.834733
KEGG_PATHWAY	hsa05200:Pathways in cancer	10	4.56621	0.0829068	1.08141	FZD1, HSP90AA1, SPI1, HSP90AB1, MSH2, MAX, LAMC3, BDKRB2, BRCA2, RUNX1	94	393	6879	1.86211	0.999992	1	1
KEGG_PATHWAY	hsa04152:AMPK signaling pathway	5	2.28311	0.0846226	1.07251	STK11, CAB39, TSC2, TSC1, HMGCR	94	123	6879	2.97483	0.999993	1	1
KEGG_PATHWAY	hsa04360:Axon guidance	5	2.28311	0.0925843	1.03346	ROBO3, PPP3CC, CDK5, PAK6, SEMA4F	94	127	6879	2.88114	0.999998	1	1

## Sheet: TDP1-KO_CPT
Category	Term		Count	%	PValue		Genes	List Total	Pop Hits	Pop Total	Fold Enrichment	Bonferroni	Benjamini	FDR
KEGG_PATHWAY	hsa03460	Fanconi anemia pathway	14	5.64516	7.41617e-14	13.1298	MUS81, FANCI, RMI1, FANCL, FANCA, FANCC, BRCA1, FANCB, BRCA2, FANCG, FANCF, EME1, FANCD2, UBE2T	91	53	6879	19.9681	7.7871e-12	7.78698e-12	7.71282e-12
KEGG_PATHWAY	hsa03440	Homologous recombination	7	2.82258	1.58118e-06	5.80102	RAD51B, MUS81, RAD51D, EME1, XRCC2, RAD54L, BRCA2	91	29	6879	18.2467	0.00016601	8.30117e-05	8.22212e-05
KEGG_PATHWAY	hsa03410	Base excision repair	6	2.41935	6.09331e-05	4.21515	POLE4, PARP4, PARP1, POLE3, APEX2, XRCC1	91	33	6879	13.7443	0.00637775	0.00213266	0.00211235
KEGG_PATHWAY	hsa04120	Ubiquitin mediated proteolysis	8	3.22581	0.00201321	2.69611	SOCS3, FANCL, CUL2, SIAH1, STUB1, BIRC6, BRCA1, UBE2A	91	137	6879	4.41421	0.190712	0.0528468	0.0523435
KEGG_PATHWAY	hsa04152	AMPK signaling pathway	6	2.41935	0.0221479	1.65467	STK11, CAB39, TSC2, TSC1, PPP2R5D, HMGCR	91	123	6879	3.68748	0.90479	0.465106	0.460676
KEGG_PATHWAY	hsa00900	Terpenoid backbone biosynthesis	3	1.20968	0.0330018	1.48146	HMGCS1, PMVK, HMGCR	91	22	6879	10.3082	0.970509	0.577531	0.572031
KEGG_PATHWAY	hsa04150	mTOR signaling pathway	4	1.6129	0.039878	1.39927	STK11, CAB39, TSC2, TSC1	91	58	6879	5.21334	0.98606	0.598171	0.592474
KEGG_PATHWAY	hsa03030	DNA replication	3	1.20968	0.0800862	1.09644	POLE4, RNASEH2A, POLE3	91	36	6879	6.29945	0.999844	1	1
