# Supplementary material for: TDP1-independent pathways in the process and repair of TOP1-induced DNA damage
Source: Nat Commun. 2022 Jul 22;13:4240. doi: 10.1038/s41467-022-31801-7 (PMC9307636; doi:10.1038/s41467-022-31801-7)
Supplement: Supplementary file 8 — Supplementary Data 6 [file 41467_2022_31801_MOESM8_ESM.xlsx]

## Sheet: TDP1-KO_NT vs WT_NT
GENE	sumZ	numObs	normZ	pval_synth	rank_synth	fdr_synth	pval_supp	rank_supp	fdr_supp
APEX1	-35.28	12	-7.77	3.82e-15	1	6.77e-11	1	17712	1
RNF215	-22.77	12	-4.93	4.19e-07	2	0.00371	1	17711	1
APEX2	-20.67	12	-4.45	4.35e-06	3	0.0257	1	17710	1
DMRTC2	-20.08	12	-4.31	8.04e-06	4	0.0356	1	17709	1
RPS16	-19.89	12	-4.27	9.77e-06	5	0.0346	1	17708	1
SH3BP1	-19.67	12	-4.22	1.23e-05	6	0.0362	1	17707	1
ATP6V0C	-19.64	12	-4.21	1.25e-05	7	0.0317	1	17706	1
SLC25A1	-19.56	12	-4.2	1.36e-05	8	0.0302	1	17705	1
MED15	-19.51	12	-4.18	1.43e-05	9	0.0281	1	17704	1
PRMT1	-17.74	10	-4.17	1.55e-05	10	0.0274	1	17703	1
2020-09-03	-19.08	12	-4.08	2.2e-05	11	0.0355	1	17702	1
WDR74	-17.1	10	-4.01	3.08e-05	12	0.0454	1	17701	1
PLA2G3	-18.49	12	-3.95	3.9e-05	13	0.0532	1	17700	1
RPS5	-18.35	12	-3.92	4.42e-05	14	0.056	1	17699	1
TRPC5	-17.52	12	-3.73	9.6e-05	15	0.113	1	17698	1
SOAT2	-17.49	12	-3.72	9.82e-05	16	0.109	1	17697	1
PPM1H	-17.44	12	-3.71	0.000103	17	0.107	1	17696	1
KLHL22	-17.36	12	-3.69	0.00011	18	0.108	1	17695	1
FOXP4	-17.21	12	-3.66	0.000126	19	0.118	1	17694	1
RIPK1	-17.11	12	-3.64	0.000138	20	0.122	1	17693	1
SLC7A4	-16.87	12	-3.58	0.00017	21	0.143	1	17692	1
FBL	-16.15	11	-3.58	0.000171	22	0.138	1	17691	1
WDR25	-16.72	12	-3.55	0.000193	23	0.149	1	17690	1
NHP2L1	-16.61	12	-3.52	0.000213	24	0.157	1	17689	1
CDC20	-16.55	12	-3.51	0.000224	25	0.159	1	17688	1
TRMT2A	-16.54	12	-3.51	0.000226	26	0.154	1	17687	1
MSTO1	-16.51	12	-3.5	0.000232	27	0.152	1	17686	1
CYP4V2	-16.48	12	-3.49	0.000239	28	0.151	1	17685	1
WDR55	-16.31	12	-3.45	0.000276	29	0.168	1	17684	1
HSF1	-16.27	12	-3.45	0.000284	30	0.168	1	17683	1
TERT	-16.16	12	-3.42	0.000312	31	0.178	1	17682	1
ZNF236	-16.04	12	-3.39	0.000346	32	0.192	1	17681	1
GEMIN7	-15.76	12	-3.33	0.000436	33	0.234	1	17680	1
C1QTNF6	-15.71	12	-3.32	0.000452	34	0.236	1	17679	1
SGSM1	-15.65	12	-3.3	0.000476	35	0.241	1	17678	1
YIF1A	-15.64	12	-3.3	0.000481	36	0.237	1	17677	1
SMEK1	-15.57	12	-3.29	0.000508	37	0.243	0.999	17676	1
MAP3K11	-15.5	12	-3.27	0.000536	38	0.25	0.999	17675	1
C5AR2	-15.46	12	-3.26	0.000553	39	0.251	0.999	17674	1
SUSD4	-15.39	12	-3.25	0.000584	40	0.259	0.999	17673	1
MYO15A	-15.36	12	-3.24	0.000599	41	0.259	0.999	17672	1
SREBF2	-15.28	12	-3.22	0.000639	42	0.269	0.999	17671	1
MN1	-15.28	12	-3.22	0.000643	43	0.265	0.999	17670	1
RTCB	-15.24	12	-3.21	0.000662	44	0.266	0.999	17669	1
KIF20A	-15.22	12	-3.21	0.000673	45	0.265	0.999	17668	1
ELFN2	-15.2	12	-3.2	0.000681	46	0.262	0.999	17667	1
SNX11	-15.19	12	-3.2	0.00069	47	0.26	0.999	17666	1
RGMA	-15.16	12	-3.19	0.000705	48	0.26	0.999	17665	1
KREMEN1	-15.11	12	-3.18	0.000731	49	0.264	0.999	17664	1
MFNG	-15.09	12	-3.18	0.000744	50	0.263	0.999	17663	1
NEFH	-15.05	12	-3.17	0.000765	51	0.266	0.999	17662	1
RHBDD3	-15.04	12	-3.16	0.000776	52	0.264	0.999	17661	1
ECD	-15.03	12	-3.16	0.000778	53	0.26	0.999	17660	1
TANGO2	-15.01	12	-3.16	0.000789	54	0.259	0.999	17659	1
TOP2A	-14.98	12	-3.15	0.000813	55	0.262	0.999	17658	1
SOD2	-14.97	12	-3.15	0.000815	56	0.258	0.999	17657	1
POLDIP3	-14.96	12	-3.15	0.000825	57	0.256	0.999	17656	1
DKK3	-14.86	12	-3.12	0.00089	58	0.272	0.999	17655	1
LIF	-14.79	12	-3.11	0.00094	59	0.282	0.999	17654	1
CHAF1B	-13.47	10	-3.1	0.000966	60	0.285	0.999	17653	1
FAM134B	-14.74	12	-3.1	0.000979	61	0.284	0.999	17652	1
CD22	-14.7	12	-3.09	0.001	62	0.287	0.999	17651	1
CCDC157	-14.69	12	-3.09	0.00102	63	0.285	0.999	17650	1
LSP1	-14.65	12	-3.08	0.00105	64	0.289	0.999	17649	1
EIF2AK1	-14.64	12	-3.07	0.00106	65	0.288	0.999	17648	1
MCM5	-14.6	12	-3.07	0.00109	66	0.292	0.999	17647	1
ABCE1	-14.59	12	-3.06	0.00109	67	0.289	0.999	17646	1
CAMLG	-14.58	12	-3.06	0.0011	68	0.286	0.999	17645	1
AARS	-13.96	11	-3.06	0.0011	69	0.282	0.999	17644	1
FANCM	-14.5	12	-3.04	0.00117	70	0.297	0.999	17643	1
WISP3	-14.49	12	-3.04	0.00118	71	0.294	0.999	17642	1
FAM60A	-14.47	12	-3.04	0.0012	72	0.295	0.999	17641	1
MTFP1	-14.47	12	-3.04	0.0012	73	0.292	0.999	17640	1
TBC1D22A	-14.47	12	-3.04	0.0012	74	0.288	0.999	17639	1
YPEL1	-14.41	12	-3.02	0.00125	75	0.295	0.999	17638	1
ADSL	-14.41	12	-3.02	0.00126	76	0.293	0.999	17637	1
ATP6V1E1	-14.38	12	-3.02	0.00128	77	0.295	0.999	17636	1
FKBPL	-14.36	12	-3.01	0.0013	78	0.295	0.999	17635	1
FAM78A	-14.26	12	-2.99	0.0014	79	0.314	0.999	17634	1
C15orf32	-12.33	9	-2.98	0.00143	80	0.316	0.999	17633	1
GNB2L1	-14.22	12	-2.98	0.00145	81	0.317	0.999	17632	1
APOL6	-14.21	12	-2.98	0.00146	82	0.314	0.999	17631	1
TMEM220	-14.21	12	-2.98	0.00146	83	0.311	0.999	17630	1
MEI1	-14.2	12	-2.97	0.00147	84	0.309	0.999	17629	1
TENC1	-14.15	12	-2.96	0.00153	85	0.318	0.998	17628	1
HDAC10	-14.15	12	-2.96	0.00153	86	0.315	0.998	17627	1
SLC26A10	-14.13	12	-2.96	0.00155	87	0.315	0.998	17626	1
EFTUD2	-14.08	12	-2.95	0.0016	88	0.322	0.998	17625	1
CTRB2	-14.08	12	-2.95	0.0016	89	0.318	0.998	17624	1
CCDC116	-14.05	12	-2.94	0.00164	90	0.323	0.998	17623	1
EXPH5	-14.04	12	-2.94	0.00165	91	0.321	0.998	17622	1
HORMAD2	-14.03	12	-2.93	0.00167	92	0.321	0.998	17621	1
FUT7	-14.02	12	-2.93	0.00168	93	0.319	0.998	17620	1
FNTB	-14	12	-2.93	0.0017	94	0.321	0.998	17619	1
QRSL1	-14	12	-2.93	0.00171	95	0.318	0.998	17618	1
MCHR1	-13.97	12	-2.92	0.00173	96	0.32	0.998	17617	1
RPL28	-13.96	12	-2.92	0.00175	97	0.32	0.998	17616	1
CCDC9	-13.9	12	-2.91	0.00183	98	0.331	0.998	17615	1
SEC31B	-13.84	12	-2.89	0.00191	99	0.343	0.998	17614	1
HIC2	-13.77	12	-2.88	0.00201	100	0.355	0.998	17613	1
KLK9	-13.76	12	-2.87	0.00203	101	0.355	0.998	17612	1
APOBEC3F	-13.72	12	-2.86	0.00209	102	0.362	0.998	17611	1
BTF3	-9.7	6	-2.86	0.0021	103	0.36	0.998	17610	1
LIN37	-13.67	12	-2.85	0.00217	104	0.369	0.998	17609	1
SYNGR2	-13.66	12	-2.85	0.00217	105	0.366	0.998	17608	1
TXNL4B	-13.64	12	-2.85	0.0022	106	0.368	0.998	17607	1
ZHX2	-13.63	12	-2.84	0.00223	107	0.369	0.998	17606	1
SLC6A11	-13.62	12	-2.84	0.00224	108	0.367	0.998	17605	1
DNLZ	-13.61	12	-2.84	0.00226	109	0.368	0.998	17604	1
SFI1	-13.59	12	-2.84	0.00228	110	0.367	0.998	17603	1
RGL4	-13.54	12	-2.83	0.00236	111	0.377	0.998	17602	1
SRSF3	-13.54	12	-2.82	0.00237	112	0.374	0.998	17601	1
FIP1L1	-13.48	12	-2.81	0.00248	113	0.389	0.998	17600	1
ENTPD8	-13.47	12	-2.81	0.00249	114	0.388	0.998	17599	1
MGAT5B	-13.47	12	-2.81	0.0025	115	0.384	0.998	17598	1
PLA2G7	-13.45	12	-2.8	0.00252	116	0.385	0.997	17597	1
RERE	-13.43	12	-2.8	0.00257	117	0.389	0.997	17596	1
VSIG10L	-13.42	12	-2.8	0.00257	118	0.386	0.997	17595	1
CNPPD1	-13.36	12	-2.78	0.00269	119	0.401	0.997	17594	1
HDAC11	-13.35	12	-2.78	0.00271	120	0.4	0.997	17593	1
SH3RF2	-13.34	12	-2.78	0.00273	121	0.4	0.997	17592	1
NGDN	-13.31	12	-2.77	0.0028	122	0.406	0.997	17591	1
MAPK8IP2	-13.3	12	-2.77	0.0028	123	0.403	0.997	17590	1
TCN2	-13.28	12	-2.77	0.00285	124	0.407	0.997	17589	1
SEC16A	-13.26	12	-2.76	0.00289	125	0.409	0.997	17588	1
MAGEA1	-13.25	12	-2.76	0.00291	126	0.409	0.997	17587	1
IPMK	-13.23	12	-2.75	0.00295	127	0.412	0.997	17586	1
LGALS2	-13.22	12	-2.75	0.00297	128	0.411	0.997	17585	1
PGK1	-13.21	12	-2.75	0.00299	129	0.41	0.997	17584	1
SPATA20	-13.2	12	-2.75	0.00301	130	0.411	0.997	17583	1
ZNF224	-13.17	12	-2.74	0.00307	131	0.415	0.997	17582	1
KAT8	-11.97	10	-2.73	0.00319	132	0.428	0.997	17581	1
CA10	-13.08	12	-2.72	0.00327	133	0.436	0.997	17580	1
MMP21	-13.05	12	-2.71	0.00333	134	0.441	0.997	17579	1
PSMB6	-13.05	12	-2.71	0.00334	135	0.439	0.997	17578	1
PIM1	-13.04	12	-2.71	0.00336	136	0.437	0.997	17577	1
ZNF185	-12.96	12	-2.69	0.00356	137	0.46	0.996	17576	1
RPL11	-11.83	10	-2.69	0.00356	138	0.457	0.996	17575	1
SRSF1	-12.4	11	-2.69	0.00357	139	0.455	0.996	17574	1
TAS1R2	-12.93	12	-2.68	0.00363	140	0.459	0.996	17573	1
DCDC1	-12.92	12	-2.68	0.00364	141	0.457	0.996	17572	1
CREBBP	-12.92	12	-2.68	0.00364	142	0.454	0.996	17571	1
POFUT2	-12.9	12	-2.68	0.0037	143	0.458	0.996	17570	1
ADAM29	-12.89	12	-2.68	0.00371	144	0.457	0.996	17569	1
HIRA	-12.89	12	-2.68	0.00372	145	0.454	0.996	17568	1
POLR3K	-12.89	12	-2.68	0.00373	146	0.453	0.996	17567	1
ING2	-12.86	12	-2.67	0.0038	147	0.457	0.996	17566	1
MSS51	-12.84	12	-2.67	0.00384	148	0.46	0.996	17565	1
LY6K	-12.83	12	-2.66	0.00387	149	0.46	0.996	17564	1
PRR24	-12.8	12	-2.66	0.00395	150	0.466	0.996	17563	1
TTC30A	-12.79	12	-2.65	0.00398	151	0.467	0.996	17562	1
OGDH	-12.77	12	-2.65	0.00403	152	0.47	0.996	17561	1
APP	-12.75	12	-2.64	0.00409	153	0.473	0.996	17560	1
EIF4A2	-12.75	12	-2.64	0.00409	154	0.471	0.996	17559	1
ERP27	-12.74	12	-2.64	0.00413	155	0.472	0.996	17558	1
GPATCH4	-12.73	12	-2.64	0.00414	156	0.47	0.996	17557	1
TCF12	-11.02	9	-2.64	0.00418	157	0.471	0.996	17556	1
PAF1	-12.7	12	-2.63	0.00424	158	0.475	0.996	17555	1
BIN3	-12.68	12	-2.63	0.00429	159	0.478	0.996	17554	1
TMEM99	-12.67	12	-2.63	0.00432	160	0.478	0.996	17553	1
GON4L	-12.66	12	-2.62	0.00435	161	0.478	0.996	17552	1
CCT2	-12.1	11	-2.62	0.00441	162	0.482	0.996	17551	1
SLC22A3	-12.63	12	-2.62	0.00443	163	0.482	0.996	17550	1
NOP58	-10.93	9	-2.62	0.00446	164	0.481	0.996	17549	1
ACSL5	-12.61	12	-2.61	0.0045	165	0.484	0.995	17548	1
CDC45	-12.6	12	-2.61	0.00453	166	0.484	0.995	17547	1
PRSS33	-12.6	12	-2.61	0.00454	167	0.482	0.995	17546	1
LAMB4	-12.57	12	-2.6	0.00461	168	0.486	0.995	17545	1
THG1L	-12.56	12	-2.6	0.00464	169	0.486	0.995	17544	1
C22orf46	-12.48	12	-2.58	0.00489	170	0.509	0.995	17543	1
NEDD8	-10.81	9	-2.58	0.00489	171	0.507	0.995	17542	1
SERPINE3	-12.46	12	-2.58	0.00495	172	0.51	0.995	17541	1
LRRC23	-12.45	12	-2.58	0.00498	173	0.51	0.995	17540	1
MED20	-12.45	12	-2.58	0.00499	174	0.508	0.995	17539	1
DIP2B	-12.45	12	-2.58	0.005	175	0.506	0.995	17538	1
CPSF3	-12.44	12	-2.57	0.00504	176	0.507	0.995	17537	1
PPIL2	-12.41	12	-2.57	0.00514	177	0.515	0.995	17536	1
CDC42	-10.72	9	-2.56	0.00523	178	0.521	0.995	17535	1
HUS1	-12.37	12	-2.56	0.00528	179	0.522	0.995	17534	1
GGPS1	-12.35	12	-2.55	0.00532	180	0.524	0.995	17533	1
PRM2	-12.34	12	-2.55	0.00537	181	0.525	0.995	17532	1
DLX3	-12.32	12	-2.55	0.00543	182	0.529	0.995	17531	1
PHC1	-12.32	12	-2.55	0.00544	183	0.526	0.995	17530	1
WAPAL	-12.32	12	-2.55	0.00546	184	0.525	0.995	17529	1
SNRPD3	-12.31	12	-2.54	0.00549	185	0.525	0.995	17528	1
SCAF1	-12.31	12	-2.54	0.00549	186	0.523	0.995	17527	1.01
ZCCHC24	-12.28	12	-2.54	0.00557	187	0.528	0.994	17526	1
KATNAL2	-12.26	12	-2.53	0.00567	188	0.534	0.994	17525	1
RIPK4	-12.25	12	-2.53	0.00571	189	0.535	0.994	17524	1
ZRSR2	-10.6	9	-2.53	0.00573	190	0.534	0.994	17523	1
VRK1	-12.24	12	-2.53	0.00574	191	0.532	0.994	17522	1.01
ALX3	-12.22	12	-2.52	0.0058	192	0.535	0.994	17521	1.01
KLF17	-12.21	12	-2.52	0.00586	193	0.538	0.994	17520	1.01
PGLYRP2	-12.2	12	-2.52	0.00588	194	0.537	0.994	17519	1.01
CANT1	-12.19	12	-2.52	0.00594	195	0.539	0.994	17518	1.01
KIAA1429	-12.17	12	-2.51	0.006	196	0.542	0.994	17517	1.01
ITGAM	-12.17	12	-2.51	0.00601	197	0.54	0.994	17516	1.01
ING1	-12.16	12	-2.51	0.00603	198	0.54	0.994	17515	1.01
SAMM50	-12.16	12	-2.51	0.00604	199	0.538	0.994	17514	1.01
VEGFB	-12.12	12	-2.5	0.00619	200	0.548	0.994	17513	1.01
COMT	-12.11	12	-2.5	0.00625	201	0.551	0.994	17512	1.01
RELL1	-12.1	12	-2.5	0.00628	202	0.55	0.994	17511	1.01
C22orf43	-12.08	12	-2.49	0.00635	203	0.554	0.994	17510	1.01
RAC1	-12.03	12	-2.48	0.00655	204	0.569	0.993	17509	1
RBM26	-12.03	12	-2.48	0.00656	205	0.567	0.993	17508	1.01
DDIT4	-12.02	12	-2.48	0.00661	206	0.568	0.993	17507	1.01
ROBO4	-12	12	-2.47	0.00671	207	0.574	0.993	17506	1
WRB	-11.98	12	-2.47	0.00678	208	0.578	0.993	17505	1
FLYWCH1	-11.96	12	-2.46	0.00685	209	0.581	0.993	17504	1
CRB1	-11.96	12	-2.46	0.00688	210	0.58	0.993	17503	1
FCGR1A	-11.96	12	-2.46	0.00688	211	0.578	0.993	17502	1.01
DDX5	-11.95	12	-2.46	0.00689	212	0.576	0.993	17501	1.01
HOXC5	-11.95	12	-2.46	0.00691	213	0.574	0.993	17500	1.01
SERINC2	-11.95	12	-2.46	0.00692	214	0.573	0.993	17499	1.01
MSLN	-11.43	11	-2.46	0.00694	215	0.572	0.993	17498	1.01
STRA8	-11.94	12	-2.46	0.00696	216	0.571	0.993	17497	1.01
ZNF426	-11.94	12	-2.46	0.00697	217	0.569	0.993	17496	1.01
DLGAP5	-11.92	12	-2.45	0.00705	218	0.573	0.993	17495	1.01
LDB1	-11.91	12	-2.45	0.00706	219	0.571	0.993	17494	1.01
KRR1	-11.9	12	-2.45	0.00713	220	0.574	0.993	17493	1.01
DDIT4L	-11.88	12	-2.45	0.00722	221	0.579	0.993	17492	1.01
RANBP1	-11.88	12	-2.45	0.00722	222	0.576	0.993	17491	1.01
COX11	-11.87	12	-2.44	0.00726	223	0.577	0.993	17490	1.01
NOL12	-11.86	12	-2.44	0.00731	224	0.578	0.993	17489	1.01
CLIC4	-11.85	12	-2.44	0.00734	225	0.578	0.993	17488	1.01
OR7C1	-11.85	12	-2.44	0.00735	226	0.576	0.993	17487	1.01
TMEM18	-11.84	12	-2.44	0.00739	227	0.576	0.993	17486	1.01
DNAJC24	-11.84	12	-2.44	0.00741	228	0.576	0.993	17485	1.01
TMEM108	-11.84	12	-2.44	0.00741	229	0.573	0.993	17484	1.01
FLYWCH2	-11.84	12	-2.44	0.00742	230	0.572	0.993	17483	1.01
COL6A2	-11.84	12	-2.44	0.00743	231	0.569	0.993	17482	1.01
VPS25	-11.83	12	-2.44	0.00744	232	0.568	0.993	17481	1.01
DDX54	-11.82	12	-2.43	0.00748	233	0.568	0.993	17480	1.01
TSSC4	-11.82	12	-2.43	0.00749	234	0.567	0.993	17479	1.01
RASL10A	-11.82	12	-2.43	0.00749	235	0.565	0.993	17478	1.01
SYCE3	-11.82	12	-2.43	0.00751	236	0.564	0.992	17477	1.01
SYN3	-11.81	12	-2.43	0.00755	237	0.564	0.992	17476	1.01
KCNH2	-11.8	12	-2.43	0.00757	238	0.563	0.992	17475	1.01
PCDHGB7	-11.78	12	-2.42	0.00771	239	0.572	0.992	17474	1.01
TMEM186	-11.77	12	-2.42	0.00772	240	0.569	0.992	17473	1.01
ATP5D	-11.77	12	-2.42	0.00774	241	0.569	0.992	17472	1.01
KLHL12	-11.75	12	-2.42	0.00782	242	0.573	0.992	17471	1.01
KIAA1324L	-11.75	12	-2.42	0.00784	243	0.571	0.992	17470	1.01
SPRY4	-11.74	12	-2.41	0.00789	244	0.573	0.992	17469	1.01
PKD1	-11.71	12	-2.41	0.00801	245	0.579	0.992	17468	1.01
YRDC	-11.71	12	-2.41	0.00802	246	0.577	0.992	17467	1.01
KDM4E	-11.71	12	-2.41	0.00805	247	0.578	0.992	17466	1.01
ABCG4	-10.13	9	-2.4	0.0081	248	0.578	0.992	17465	1.01
NCF1	-11.69	12	-2.4	0.00813	249	0.578	0.992	17464	1.01
ARMC6	-11.68	12	-2.4	0.0082	250	0.581	0.992	17463	1.01
REN	-11.65	12	-2.39	0.00831	251	0.587	0.992	17462	1.01
CACNA1I	-11.65	12	-2.39	0.00833	252	0.586	0.992	17461	1.01
RNASEH1	-11.65	12	-2.39	0.00833	253	0.583	0.992	17460	1.01
HAGH	-11.64	12	-2.39	0.00836	254	0.583	0.992	17459	1.01
F2	-11.64	12	-2.39	0.00839	255	0.583	0.992	17458	1.01
PRPF8	-11.14	11	-2.39	0.0084	256	0.581	0.992	17457	1.01
PRRT1	-10.07	9	-2.39	0.00844	257	0.582	0.992	17456	1.01
YARS	-11.63	12	-2.39	0.00845	258	0.58	0.992	17455	1.01
SNUPN	-11.57	12	-2.38	0.00875	259	0.598	0.991	17454	1.01
PTPN13	-11.56	12	-2.37	0.00879	260	0.599	0.991	17453	1.01
TAMM41	-11.56	12	-2.37	0.0088	261	0.597	0.991	17452	1.01
DGCR8	-11.56	12	-2.37	0.00882	262	0.597	0.991	17451	1.01
UPF1	-10.55	10	-2.37	0.00883	263	0.595	0.991	17450	1.01
LONP1	-11.54	12	-2.37	0.00893	264	0.599	0.991	17449	1.01
TMEM65	-11.53	12	-2.37	0.009	265	0.602	0.991	17448	1.01
NHLRC4	-11.51	12	-2.36	0.00909	266	0.605	0.991	17447	1.01
GRIN3B	-11.51	12	-2.36	0.00911	267	0.604	0.991	17446	1.01
PHF5A	-9.96	9	-2.36	0.00911	268	0.602	0.991	17445	1.01
IGFALS	-11.5	12	-2.36	0.00913	269	0.601	0.991	17444	1.01
MCM6	-11.5	12	-2.36	0.00914	270	0.6	0.991	17443	1.01
EIF4E	-11.49	12	-2.36	0.00919	271	0.601	0.991	17442	1.01
PSMB1	-11.48	12	-2.36	0.00924	272	0.602	0.991	17441	1.01
SHANK3	-11.48	12	-2.35	0.00927	273	0.601	0.991	17440	1.01
RAB3IP	-11.47	12	-2.35	0.0093	274	0.601	0.991	17439	1.01
RAB11FIP4	-11.46	12	-2.35	0.00936	275	0.603	0.991	17438	1.01
PPP1R8	-11.46	12	-2.35	0.0094	276	0.603	0.991	17437	1.01
RBBP8	-11.45	12	-2.35	0.00944	277	0.603	0.991	17436	1.01
HNRNPH3	-11.44	12	-2.35	0.0095	278	0.605	0.991	17435	1.01
C7orf26	-11.42	12	-2.34	0.00958	279	0.608	0.99	17434	1.01
UBA3	-11.42	12	-2.34	0.00959	280	0.607	0.99	17433	1.01
GNB1L	-9.88	9	-2.34	0.00968	281	0.61	0.99	17432	1.01
XPO5	-11.4	12	-2.34	0.00971	282	0.61	0.99	17431	1.01
ANGPTL2	-11.39	12	-2.33	0.00978	283	0.612	0.99	17430	1.01
DPH5	-11.37	12	-2.33	0.00993	284	0.619	0.99	17429	1.01
SUPT4H1	-11.36	12	-2.33	0.00994	285	0.618	0.99	17428	1.01
IRAK3	-11.36	12	-2.33	0.00999	286	0.619	0.99	17427	1.01
PTCHD1	-11.33	12	-2.32	0.0102	287	0.627	0.99	17426	1.01
FAM193A	-11.33	12	-2.32	0.0102	288	0.625	0.99	17425	1.01
PGLYRP1	-11.31	12	-2.32	0.0103	289	0.629	0.99	17424	1.01
KLK4	-11.3	12	-2.31	0.0103	290	0.63	0.99	17423	1.01
PATZ1	-11.29	12	-2.31	0.0104	291	0.632	0.99	17422	1.01
MB	-11.28	12	-2.31	0.0105	292	0.636	0.99	17421	1.01
CASKIN2	-11.26	12	-2.31	0.0106	293	0.638	0.989	17420	1.01
PCBP2	-11.26	12	-2.31	0.0106	294	0.637	0.989	17419	1.01
EEF1A1	-9.75	9	-2.3	0.0106	295	0.636	0.989	17418	1.01
RPP40	-10.78	11	-2.3	0.0106	296	0.635	0.989	17417	1.01
RABL3	-11.25	12	-2.3	0.0106	297	0.634	0.989	17416	1.01
UBE3C	-11.25	12	-2.3	0.0107	298	0.634	0.989	17415	1.01
FAM211B	-11.25	12	-2.3	0.0107	299	0.632	0.989	17414	1.01
C1orf198	-11.23	12	-2.3	0.0108	300	0.636	0.989	17413	1.01
PHKA1	-11.22	12	-2.3	0.0108	301	0.637	0.989	17412	1.01
GPRIN2	-11.22	12	-2.3	0.0108	302	0.636	0.989	17411	1.01
NCAPH2	-11.21	12	-2.29	0.0109	303	0.638	0.989	17410	1.01
MORN3	-11.2	12	-2.29	0.011	304	0.638	0.989	17409	1.01
NCS1	-11.2	12	-2.29	0.011	305	0.637	0.989	17408	1.01
POLR2E	-11.19	12	-2.29	0.011	306	0.638	0.989	17407	1.01
ACBD6	-11.19	12	-2.29	0.011	307	0.636	0.989	17406	1.01
KPNA2	-11.19	12	-2.29	0.011	308	0.635	0.989	17405	1.01
METTL14	-11.17	12	-2.28	0.0112	309	0.64	0.989	17404	1.01
CACNG5	-11.15	12	-2.28	0.0113	310	0.644	0.989	17403	1.01
LPCAT3	-9.66	9	-2.28	0.0113	311	0.644	0.989	17402	1.01
TFAM	-11.14	12	-2.28	0.0114	312	0.645	0.989	17401	1.01
BIK	-11.14	12	-2.28	0.0114	313	0.643	0.989	17400	1.01
RNF185	-11.13	12	-2.28	0.0114	314	0.645	0.989	17399	1.01
OPRD1	-11.13	12	-2.27	0.0115	315	0.644	0.989	17398	1.01
POLM	-11.11	12	-2.27	0.0115	316	0.647	0.988	17397	1.01
NEDD1	-11.11	12	-2.27	0.0116	317	0.646	0.988	17396	1.01
TOX	-11.11	12	-2.27	0.0116	318	0.646	0.988	17395	1.01
XIAP	-11.1	12	-2.27	0.0116	319	0.646	0.988	17394	1.01
CYP2J2	-11.09	12	-2.27	0.0117	320	0.65	0.988	17393	1.01
SNX25	-11.07	12	-2.26	0.0118	321	0.652	0.988	17392	1.01
POLR3H	-11.07	12	-2.26	0.0118	322	0.651	0.988	17391	1.01
SLC9A1	-11.07	12	-2.26	0.0118	323	0.65	0.988	17390	1.01
OXCT1	-11.07	12	-2.26	0.0118	324	0.648	0.988	17389	1.01
ZNF510	-11.07	12	-2.26	0.0119	325	0.647	0.988	17388	1.01
TCP1	-9.57	9	-2.26	0.012	326	0.65	0.988	17387	1.01
SLC6A5	-11.04	12	-2.26	0.0121	327	0.653	0.988	17386	1.01
TMEM50B	-11.03	12	-2.25	0.0121	328	0.656	0.988	17385	1.01
ZNF860	-7.8	6	-2.25	0.0122	329	0.655	0.988	17384	1.01
MMP19	-11.01	12	-2.25	0.0123	330	0.658	0.988	17383	1.01
UTS2R	-11.01	12	-2.25	0.0123	331	0.656	0.988	17382	1.01
CDHR2	-11.01	12	-2.25	0.0123	332	0.657	0.988	17381	1.01
TAF5	-10.97	12	-2.24	0.0125	333	0.667	0.987	17380	1.01
CCND1	-10.97	12	-2.24	0.0126	334	0.667	0.987	17379	1.01
ACP6	-10.95	12	-2.24	0.0127	335	0.672	0.987	17378	1.01
FAM35A	-10.95	12	-2.23	0.0127	336	0.671	0.987	17377	1.01
HLCS	-10.95	12	-2.23	0.0128	337	0.671	0.987	17376	1.01
CXXC11	-10.94	12	-2.23	0.0128	338	0.669	0.987	17375	1.01
SART1	-10.94	12	-2.23	0.0128	339	0.669	0.987	17374	1.01
HOXA7	-10.94	12	-2.23	0.0128	340	0.667	0.987	17373	1.01
HYOU1	-10.94	12	-2.23	0.0128	341	0.667	0.987	17372	1.01
RNF8	-10.91	12	-2.23	0.013	342	0.673	0.987	17371	1.01
XRCC6	-10.89	12	-2.22	0.0132	343	0.68	0.987	17370	1.01
ZBTB14	-10.89	12	-2.22	0.0132	344	0.679	0.987	17369	1.01
AQP8	-10.88	12	-2.22	0.0132	345	0.679	0.987	17368	1.01
DRD5	-10.86	12	-2.21	0.0134	346	0.688	0.987	17367	1.01
COPS7B	-10.85	12	-2.21	0.0135	347	0.688	0.987	17366	1.01
LYNX1	-10.85	12	-2.21	0.0135	348	0.688	0.986	17365	1.01
TSFM	-10.85	12	-2.21	0.0135	349	0.686	0.986	17364	1.01
SEMA5B	-10.84	12	-2.21	0.0135	350	0.686	0.986	17363	1.01
CABIN1	-10.84	12	-2.21	0.0136	351	0.685	0.986	17362	1.01
SSFA2	-10.84	12	-2.21	0.0136	352	0.684	0.986	17361	1.01
WNT9B	-10.83	12	-2.21	0.0137	353	0.686	0.986	17360	1.01
LSM2	-10.36	11	-2.21	0.0137	354	0.686	0.986	17359	1.01
IER5	-10.81	12	-2.2	0.0138	355	0.689	0.986	17358	1.01
TARDBP	-10.78	12	-2.2	0.0141	356	0.699	0.986	17357	1.01
HMOX1	-10.77	12	-2.19	0.0141	357	0.7	0.986	17356	1.01
NEDD9	-10.76	12	-2.19	0.0142	358	0.704	0.986	17355	1.01
ZSWIM8	-10.76	12	-2.19	0.0143	359	0.703	0.986	17354	1.01
AC091801.1	-10.75	12	-2.19	0.0143	360	0.702	0.986	17353	1.01
LPA	-10.75	12	-2.19	0.0143	361	0.7	0.986	17352	1.01
U2AF1L4	-10.75	12	-2.19	0.0143	362	0.698	0.986	17351	1.01
CABP7	-9.3	9	-2.19	0.0144	363	0.705	0.986	17350	1.01
SF3A1	-9.79	10	-2.18	0.0145	364	0.707	0.985	17349	1.01
APOL1	-10.7	12	-2.18	0.0147	365	0.714	0.985	17348	1.01
IL1B	-10.68	12	-2.17	0.0149	366	0.719	0.985	17347	1.01
ADRB3	-10.68	12	-2.17	0.0149	367	0.72	0.985	17346	1.01
KRT31	-10.66	12	-2.17	0.0151	368	0.726	0.985	17345	1.01
ATP6V0D1	-10.65	12	-2.17	0.0151	369	0.725	0.985	17344	1.01
CRYL1	-10.64	12	-2.16	0.0152	370	0.728	0.985	17343	1.01
ACOT11	-10.64	12	-2.16	0.0153	371	0.728	0.985	17342	1.01
UTP20	-10.63	12	-2.16	0.0153	372	0.729	0.985	17341	1.01
GAS2L1	-10.63	12	-2.16	0.0153	373	0.727	0.985	17340	1.01
CFTR	-10.63	12	-2.16	0.0153	374	0.727	0.985	17339	1.01
SLC22A11	-10.62	12	-2.16	0.0155	375	0.73	0.985	17338	1.01
POLE3	-10.61	12	-2.16	0.0155	376	0.73	0.984	17337	1.01
GUK1	-10.61	12	-2.16	0.0155	377	0.73	0.984	17336	1.01
ZNF229	-10.59	12	-2.15	0.0157	378	0.733	0.984	17335	1.01
C6orf164	-10.59	12	-2.15	0.0157	379	0.732	0.984	17334	1.01
TMEM256	-10.59	12	-2.15	0.0157	380	0.731	0.984	17333	1.01
LANCL3	-10.59	12	-2.15	0.0157	381	0.731	0.984	17332	1.01
GET4	-10.58	12	-2.15	0.0158	382	0.731	0.984	17331	1.01
PDGFB	-10.58	12	-2.15	0.0158	383	0.73	0.984	17330	1.01
TEAD1	-10.58	12	-2.15	0.0158	384	0.729	0.984	17329	1.01
KCNA10	-10.57	12	-2.15	0.0158	385	0.728	0.984	17328	1.01
RSBN1	-10.57	12	-2.15	0.0158	386	0.727	0.984	17327	1.01
LRRN4CL	-10.57	12	-2.15	0.0159	387	0.727	0.984	17326	1.01
MAPK8IP3	-10.56	12	-2.15	0.0159	388	0.726	0.984	17325	1.01
PRPF31	-10.56	12	-2.15	0.016	389	0.726	0.984	17324	1.01
HMGB4	-10.56	12	-2.15	0.016	390	0.725	0.984	17323	1.01
RAB9B	-10.56	12	-2.15	0.016	391	0.723	0.984	17322	1.01
TMEM185A	-10.55	12	-2.14	0.016	392	0.723	0.984	17321	1.01
ZNF707	-10.55	12	-2.14	0.016	393	0.723	0.984	17320	1.01
ZNF142	-10.55	12	-2.14	0.0161	394	0.722	0.984	17319	1.01
TIMM44	-10.54	12	-2.14	0.0161	395	0.722	0.984	17318	1.01
OR1E1	-10.53	12	-2.14	0.0162	396	0.724	0.984	17317	1.01
ADM2	-10.53	12	-2.14	0.0162	397	0.725	0.984	17316	1.01
AFF2	-10.52	12	-2.14	0.0163	398	0.727	0.984	17315	1.01
DIAPH2	-10.51	12	-2.14	0.0164	399	0.727	0.984	17314	1.01
GP5	-10.51	12	-2.13	0.0164	400	0.727	0.984	17313	1.01
PDCD2L	-10.51	12	-2.13	0.0164	401	0.726	0.984	17312	1.01
CDC20B	-10.5	12	-2.13	0.0165	402	0.725	0.984	17311	1.01
CEACAM7	-10.5	12	-2.13	0.0165	403	0.726	0.983	17310	1.01
CRLF1	-10.5	12	-2.13	0.0165	404	0.724	0.983	17309	1.01
ANAPC5	-10.49	12	-2.13	0.0166	405	0.726	0.983	17308	1.01
SMARCAD1	-10.48	12	-2.13	0.0167	406	0.727	0.983	17307	1.01
OSBPL5	-10.48	12	-2.13	0.0167	407	0.726	0.983	17306	1.01
DYDC2	-10.48	12	-2.13	0.0167	408	0.725	0.983	17305	1.01
WDR18	-10.46	12	-2.12	0.0168	409	0.729	0.983	17304	1.01
TXN2	-10.46	12	-2.12	0.0168	410	0.728	0.983	17303	1.01
SPHKAP	-10.46	12	-2.12	0.0169	411	0.727	0.983	17302	1.01
ULBP1	-10.46	12	-2.12	0.0169	412	0.726	0.983	17301	1.01
ITFG3	-10.46	12	-2.12	0.0169	413	0.725	0.983	17300	1.01
USP42	-10.44	12	-2.12	0.0171	414	0.731	0.983	17299	1.01
SSBP1	-10.44	12	-2.12	0.0171	415	0.73	0.983	17298	1.01
C1orf189	-10.42	12	-2.11	0.0172	416	0.734	0.983	17297	1.01
SELM	-10.42	12	-2.11	0.0173	417	0.733	0.983	17296	1.01
R3HDM1	-10.4	12	-2.11	0.0174	418	0.738	0.983	17295	1.01
LIPT1	-10.4	12	-2.11	0.0174	419	0.737	0.983	17294	1.01
WARS	-10.4	12	-2.11	0.0175	420	0.737	0.983	17293	1.01
MBOAT4	-10.4	12	-2.11	0.0175	421	0.735	0.983	17292	1.01
ANGPTL6	-10.4	12	-2.11	0.0175	422	0.735	0.982	17291	1.01
KCNA1	-10.39	12	-2.11	0.0175	423	0.734	0.982	17290	1.01
SHQ1	-10.39	12	-2.11	0.0176	424	0.733	0.982	17289	1.01
WARS2	-10.39	12	-2.11	0.0176	425	0.734	0.982	17288	1.01
TOR2A	-10.38	12	-2.1	0.0177	426	0.736	0.982	17287	1.01
SOCS1	-10.37	12	-2.1	0.0177	427	0.736	0.982	17286	1.01
CXorf38	-10.37	12	-2.1	0.0177	428	0.734	0.982	17285	1.01
PIK3C3	-10.37	12	-2.1	0.0178	429	0.733	0.982	17284	1.01
ANKRD13D	-10.37	12	-2.1	0.0178	430	0.732	0.982	17283	1.01
XPA	-10.36	12	-2.1	0.0179	431	0.735	0.982	17282	1.01
NFKB2	-10.36	12	-2.1	0.0179	432	0.733	0.982	17281	1.01
NOD1	-10.35	12	-2.1	0.018	433	0.736	0.982	17280	1.01
NYNRIN	-10.34	12	-2.1	0.018	434	0.736	0.982	17279	1.01
ASH2L	-10.33	12	-2.09	0.0181	435	0.738	0.982	17278	1.01
TDP2	-10.33	12	-2.09	0.0182	436	0.739	0.982	17277	1.01
FHL3	-10.32	12	-2.09	0.0182	437	0.739	0.982	17276	1.01
DPCD	-10.32	12	-2.09	0.0182	438	0.738	0.982	17275	1.01
CENPL	-10.32	12	-2.09	0.0183	439	0.737	0.982	17274	1.01
ZNF23	-10.31	12	-2.09	0.0183	440	0.738	0.982	17273	1.01
LARS2	-10.31	12	-2.09	0.0184	441	0.739	0.982	17272	1.01
SLC18A3	-10.31	12	-2.09	0.0184	442	0.738	0.982	17271	1.01
NDC1	-10.3	12	-2.09	0.0184	443	0.737	0.982	17270	1.01
ASRGL1	-10.3	12	-2.09	0.0185	444	0.737	0.982	17269	1.01
SMIM12	-10.3	12	-2.09	0.0185	445	0.736	0.982	17268	1.01
EME2	-10.3	12	-2.09	0.0185	446	0.735	0.981	17267	1.01
KHDC1	-10.28	12	-2.08	0.0187	447	0.74	0.981	17266	1.01
FILIP1	-10.28	12	-2.08	0.0187	448	0.74	0.981	17265	1.01
CARD10	-10.27	12	-2.08	0.0188	449	0.74	0.981	17264	1.01
SMG1	-10.27	12	-2.08	0.0188	450	0.741	0.981	17263	1.01
C5orf47	-10.26	12	-2.08	0.0188	451	0.74	0.981	17262	1.01
OR2L5	-7.26	6	-2.08	0.0189	452	0.739	0.981	17261	1.01
SRSF9	-10.26	12	-2.08	0.0189	453	0.74	0.981	17260	1.01
TERF2IP	-10.25	12	-2.08	0.019	454	0.74	0.981	17259	1.01
LHX2	-10.25	12	-2.07	0.019	455	0.741	0.981	17258	1.01
FHL5	-10.22	12	-2.07	0.0193	456	0.748	0.981	17257	1.01
ADRB1	-10.22	12	-2.07	0.0193	457	0.747	0.981	17256	1.01
U2AF1	-10.22	12	-2.07	0.0193	458	0.746	0.981	17255	1.01
PRMT2	-10.22	12	-2.07	0.0193	459	0.745	0.981	17254	1.01
ATP2B3	-10.21	12	-2.07	0.0194	460	0.746	0.981	17253	1.01
CRYBB1	-10.21	12	-2.07	0.0194	461	0.744	0.981	17252	1.01
TM4SF1	-10.21	12	-2.07	0.0194	462	0.743	0.981	17251	1.01
MYPN	-10.21	12	-2.07	0.0194	463	0.742	0.981	17250	1.01
IPO5	-10.2	12	-2.06	0.0195	464	0.745	0.98	17249	1.01
MCMBP	-10.2	12	-2.06	0.0196	465	0.746	0.98	17248	1.01
CHRM4	-10.19	12	-2.06	0.0197	466	0.748	0.98	17247	1.01
CYP7A1	-10.18	12	-2.06	0.0198	467	0.749	0.98	17246	1.01
STK10	-10.18	12	-2.06	0.0198	468	0.749	0.98	17245	1.01
ENG	-10.17	12	-2.06	0.0198	469	0.748	0.98	17244	1.01
KLHL36	-10.17	12	-2.06	0.0198	470	0.747	0.98	17243	1.01
SUN3	-10.17	12	-2.06	0.0199	471	0.748	0.98	17242	1.01
CC2D1A	-10.16	12	-2.06	0.0199	472	0.747	0.98	17241	1.01
ANKRD29	-10.16	12	-2.05	0.02	473	0.747	0.98	17240	1.01
TRANK1	-10.14	12	-2.05	0.0201	474	0.752	0.98	17239	1.01
WBP2NL	-10.14	12	-2.05	0.0201	475	0.751	0.98	17238	1.01
VPS28	-9.26	10	-2.05	0.0202	476	0.75	0.98	17237	1.01
TNP2	-10.14	12	-2.05	0.0202	477	0.75	0.98	17236	1.01
MRP63	-10.14	12	-2.05	0.0202	478	0.749	0.98	17235	1.01
YIPF1	-10.14	12	-2.05	0.0202	479	0.748	0.98	17234	1.01
AP5Z1	-10.13	12	-2.05	0.0204	480	0.751	0.98	17233	1.01
VPS4A	-10.11	12	-2.04	0.0205	481	0.755	0.979	17232	1.01
SNRNP35	-10.1	12	-2.04	0.0206	482	0.758	0.979	17231	1.01
SLC44A3	-10.09	12	-2.04	0.0207	483	0.759	0.979	17230	1.01
MPP4	-10.09	12	-2.04	0.0207	484	0.758	0.979	17229	1.01
IDUA	-10.09	12	-2.04	0.0207	485	0.757	0.979	17228	1.01
RAD51	-10.09	12	-2.04	0.0208	486	0.757	0.979	17227	1.01
NRIP1	-10.09	12	-2.04	0.0208	487	0.757	0.979	17226	1.01
LRFN5	-10.08	12	-2.04	0.0209	488	0.758	0.979	17225	1.01
KCTD14	-10.07	12	-2.03	0.0209	489	0.758	0.979	17224	1.01
SRCAP	-10.05	12	-2.03	0.0212	490	0.768	0.979	17223	1.01
EPHB2	-10.04	12	-2.03	0.0213	491	0.768	0.979	17222	1.01
DRG1	-10.04	12	-2.03	0.0213	492	0.768	0.979	17221	1.01
WEE1	-10.03	12	-2.03	0.0214	493	0.77	0.979	17220	1.01
DNAJB13	-10.03	12	-2.02	0.0215	494	0.769	0.979	17219	1.01
ADRA1B	-10.03	12	-2.02	0.0215	495	0.768	0.979	17218	1.01
SUN2	-10.03	12	-2.02	0.0215	496	0.766	0.979	17217	1.01
PRKRA	-10.02	12	-2.02	0.0215	497	0.768	0.978	17216	1.01
KLHL30	-10.01	12	-2.02	0.0216	498	0.769	0.978	17215	1.01
TNFRSF13B	-10.01	12	-2.02	0.0217	499	0.769	0.978	17214	1.01
HSPB1	-10	12	-2.02	0.0218	500	0.772	0.978	17213	1.01
SLC35A4	-10	12	-2.02	0.0218	501	0.771	0.978	17212	1.01
GUCY2C	-9.99	12	-2.02	0.0219	502	0.771	0.978	17211	1.01
ARR3	-9.99	12	-2.02	0.0219	503	0.772	0.978	17210	1.01
KIAA2026	-9.98	12	-2.01	0.0221	504	0.775	0.978	17209	1.01
UNK	-9.97	12	-2.01	0.0221	505	0.776	0.978	17208	1.01
TATDN1	-9.97	12	-2.01	0.0221	506	0.775	0.978	17207	1.01
SGSM3	-9.97	12	-2.01	0.0222	507	0.775	0.978	17206	1.01
WDR37	-9.96	12	-2.01	0.0223	508	0.777	0.978	17205	1.01
PYROXD1	-9.96	12	-2.01	0.0223	509	0.776	0.978	17204	1.01
DHX38	-9.95	12	-2.01	0.0224	510	0.777	0.978	17203	1.01
KCNJ12	-9.94	12	-2	0.0225	511	0.779	0.978	17202	1.01
EEF2	-8.61	9	-2	0.0225	512	0.779	0.977	17201	1.01
ELP3	-9.94	12	-2	0.0225	513	0.778	0.977	17200	1.01
FNDC8	-9.93	12	-2	0.0226	514	0.778	0.977	17199	1.01
SLC39A9	-9.93	12	-2	0.0226	515	0.779	0.977	17198	1.01
TCAIM	-9.93	12	-2	0.0227	516	0.778	0.977	17197	1.01
EPDR1	-9.92	12	-2	0.0227	517	0.779	0.977	17196	1.01
XPOT	-9.91	12	-2	0.0229	518	0.782	0.977	17195	1.01
POLE4	-9.91	12	-2	0.0229	519	0.782	0.977	17194	1.01
WNT3	-9.9	12	-2	0.0229	520	0.782	0.977	17193	1.01
KLRG1	-9.9	12	-2	0.023	521	0.781	0.977	17192	1.01
BPHL	-9.9	12	-1.99	0.023	522	0.781	0.977	17191	1.01
ARHGEF16	-9.9	12	-1.99	0.0231	523	0.781	0.977	17190	1.01
TOMM70A	-9.88	12	-1.99	0.0232	524	0.786	0.977	17189	1.01
MRPL54	-9.88	12	-1.99	0.0233	525	0.787	0.977	17188	1.01
PDIA2	-9.87	12	-1.99	0.0234	526	0.787	0.977	17187	1.01
RPRD1A	-9.87	12	-1.99	0.0234	527	0.786	0.977	17186	1.01
SERPIND1	-9.87	12	-1.99	0.0234	528	0.786	0.977	17185	1.01
KIAA0930	-9.86	12	-1.99	0.0235	529	0.787	0.977	17184	1.01
THAP4	-9.86	12	-1.99	0.0236	530	0.787	0.976	17183	1.01
RNF20	-9.85	12	-1.98	0.0236	531	0.787	0.976	17182	1.01
C6orf141	-9.85	12	-1.98	0.0236	532	0.786	0.976	17181	1.01
CSTB	-9.85	12	-1.98	0.0237	533	0.786	0.976	17180	1.01
EIF3L	-9.84	12	-1.98	0.0237	534	0.786	0.976	17179	1.01
PCSK5	-9.84	12	-1.98	0.0237	535	0.785	0.976	17178	1.01
TAZ	-9.84	12	-1.98	0.0238	536	0.786	0.976	17177	1.01
FCHSD1	-9.82	12	-1.98	0.024	537	0.791	0.976	17176	1.01
CRELD2	-9.82	12	-1.98	0.024	538	0.79	0.976	17175	1.01
PSEN2	-9.82	12	-1.98	0.024	539	0.789	0.976	17174	1.01
AP3M2	-9.82	12	-1.98	0.0241	540	0.79	0.976	17173	1.01
AIFM1	-9.81	12	-1.98	0.0241	541	0.79	0.976	17172	1.01
JAK1	-9.8	12	-1.97	0.0242	542	0.792	0.976	17171	1.01
IDO1	-9.79	12	-1.97	0.0244	543	0.795	0.976	17170	1.01
POLD3	-9.78	12	-1.97	0.0246	544	0.799	0.975	17169	1.01
CD74	-9.77	12	-1.97	0.0246	545	0.8	0.975	17168	1.01
KHSRP	-9.77	12	-1.97	0.0246	546	0.799	0.975	17167	1.01
GATSL3	-9.77	12	-1.97	0.0247	547	0.799	0.975	17166	1.01
MALSU1	-9.77	12	-1.97	0.0247	548	0.799	0.975	17165	1.01
SLC18A2	-9.76	12	-1.96	0.0247	549	0.798	0.975	17164	1.01
USP12	-9.76	12	-1.96	0.0248	550	0.797	0.975	17163	1.01
SLC35B1	-9.34	11	-1.96	0.0248	551	0.797	0.975	17162	1.01
PTPN14	-9.75	12	-1.96	0.0249	552	0.798	0.975	17161	1.01
CENPP	-9.75	12	-1.96	0.0249	553	0.797	0.975	17160	1.01
MED7	-8.44	9	-1.96	0.0251	554	0.801	0.975	17159	1.01
MSI2	-9.74	12	-1.96	0.0251	555	0.801	0.975	17158	1.01
NLE1	-9.74	12	-1.96	0.0251	556	0.8	0.975	17157	1.01
WNK2	-9.73	12	-1.96	0.0252	557	0.801	0.975	17156	1.01
IGLL1	-9.73	12	-1.96	0.0252	558	0.8	0.975	17155	1.01
POLR2C	-9.73	12	-1.96	0.0252	559	0.799	0.975	17154	1.01
NCOR2	-9.73	12	-1.96	0.0252	560	0.798	0.975	17153	1.01
WDR13	-9.72	12	-1.96	0.0253	561	0.798	0.975	17152	1.01
HAX1	-9.72	12	-1.95	0.0253	562	0.797	0.975	17151	1.01
PWP1	-9.72	12	-1.95	0.0253	563	0.796	0.975	17150	1.01
SBNO2	-9.72	12	-1.95	0.0253	564	0.795	0.975	17149	1.01
NEURL	-9.72	12	-1.95	0.0254	565	0.796	0.975	17148	1.01
MRPL35	-9.71	12	-1.95	0.0254	566	0.795	0.975	17147	1.01
MAN2A2	-9.71	12	-1.95	0.0255	567	0.795	0.975	17146	1.01
DNASE2B	-9.71	12	-1.95	0.0255	568	0.795	0.974	17145	1.01
TRIM25	-9.7	12	-1.95	0.0257	569	0.799	0.974	17144	1.01
TMEM214	-9.27	11	-1.95	0.0258	570	0.802	0.974	17143	1.01
PLOD1	-9.68	12	-1.94	0.0259	571	0.804	0.974	17142	1.01
ZNF259	-9.67	12	-1.94	0.026	572	0.807	0.974	17141	1.01
FADS2	-9.66	12	-1.94	0.0261	573	0.807	0.974	17140	1.01
BTBD17	-9.66	12	-1.94	0.0262	574	0.808	0.974	17139	1.01
MYL7	-9.65	12	-1.94	0.0263	575	0.81	0.974	17138	1.01
RRN3	-9.65	12	-1.94	0.0263	576	0.809	0.974	17137	1.01
MTERFD2	-9.65	12	-1.94	0.0263	577	0.808	0.974	17136	1.01
KIAA1875	-9.64	12	-1.94	0.0264	578	0.808	0.974	17135	1.01
TMUB1	-9.64	12	-1.94	0.0264	579	0.809	0.974	17134	1.01
GART	-9.64	12	-1.94	0.0264	580	0.807	0.974	17133	1.01
GRIK1	-9.64	12	-1.94	0.0265	581	0.807	0.974	17132	1.01
TIGD3	-9.64	12	-1.94	0.0265	582	0.806	0.974	17131	1.01
FARP1	-9.63	12	-1.93	0.0265	583	0.805	0.973	17130	1.01
CD37	-9.63	12	-1.93	0.0265	584	0.805	0.973	17129	1.01
POLE2	-9.63	12	-1.93	0.0266	585	0.806	0.973	17128	1.01
TSPAN4	-9.62	12	-1.93	0.0266	586	0.805	0.973	17127	1.01
MICALL2	-9.62	12	-1.93	0.0267	587	0.806	0.973	17126	1.01
ASB10	-9.21	11	-1.93	0.0267	588	0.805	0.973	17125	1.01
NAA40	-9.62	12	-1.93	0.0268	589	0.804	0.973	17124	1.01
KDM6A	-8.33	9	-1.93	0.0268	590	0.803	0.973	17123	1.01
PPT2	-9.61	12	-1.93	0.0268	591	0.804	0.973	17122	1.01
C19orf10	-9.61	12	-1.93	0.0269	592	0.805	0.973	17121	1.01
ZNF573	-9.61	12	-1.93	0.0269	593	0.804	0.973	17120	1.01
AKAP11	-9.6	12	-1.93	0.027	594	0.804	0.973	17119	1.01
CPSF1	-9.6	12	-1.93	0.027	595	0.805	0.973	17118	1.01
AVPR2	-9.6	12	-1.93	0.027	596	0.804	0.973	17117	1.01
WDR82	-9.19	11	-1.93	0.0271	597	0.803	0.973	17116	1.01
PTPRE	-9.59	12	-1.92	0.0272	598	0.805	0.973	17115	1.01
DTL	-9.58	12	-1.92	0.0272	599	0.806	0.973	17114	1.01
C9orf141	-9.58	12	-1.92	0.0273	600	0.806	0.973	17113	1.01
FEZ1	-9.57	12	-1.92	0.0274	601	0.807	0.973	17112	1.01
DLEU7	-9.57	12	-1.92	0.0275	602	0.809	0.973	17111	1.01
HARS2	-9.56	12	-1.92	0.0275	603	0.808	0.972	17110	1.01
MARVELD1	-9.56	12	-1.92	0.0276	604	0.808	0.972	17109	1.01
GPRC5D	-9.55	12	-1.92	0.0277	605	0.811	0.972	17108	1.01
UXT	-9.55	12	-1.92	0.0277	606	0.81	0.972	17107	1.01
MANEAL	-9.55	12	-1.91	0.0278	607	0.81	0.972	17106	1.01
DBF4B	-9.55	12	-1.91	0.0278	608	0.809	0.972	17105	1.01
GPAA1	-9.55	12	-1.91	0.0278	609	0.808	0.972	17104	1.01
SART3	-9.54	12	-1.91	0.0278	610	0.807	0.972	17103	1.01
SLC2A1	-9.54	12	-1.91	0.0278	611	0.807	0.972	17102	1.01
ATP6V0B	-9.54	12	-1.91	0.0278	612	0.806	0.972	17101	1.01
RUNX1	-9.54	12	-1.91	0.0279	613	0.805	0.972	17100	1.01
HIBADH	-9.53	12	-1.91	0.028	614	0.807	0.972	17099	1.01
DDX21	-9.53	12	-1.91	0.028	615	0.806	0.972	17098	1.01
POU4F1	-9.53	12	-1.91	0.028	616	0.806	0.972	17097	1.01
ALOX5	-9.51	12	-1.91	0.0283	617	0.812	0.972	17096	1.01
CLCN3	-9.51	12	-1.91	0.0283	618	0.81	0.972	17095	1.01
PARP4	-9.51	12	-1.91	0.0283	619	0.809	0.972	17094	1.01
C1QTNF7	-9.51	12	-1.91	0.0283	620	0.81	0.972	17093	1.01
ASNS	-9.5	12	-1.91	0.0284	621	0.809	0.972	17092	1.01
COA3	-9.5	12	-1.9	0.0284	622	0.81	0.972	17091	1.01
IPO11	-9.5	12	-1.9	0.0284	623	0.809	0.972	17090	1.01
PTER	-9.49	12	-1.9	0.0285	624	0.81	0.971	17089	1.01
STXBP2	-9.48	12	-1.9	0.0287	625	0.815	0.971	17088	1.01
C4orf32	-9.48	12	-1.9	0.0288	626	0.814	0.971	17087	1.01
AAAS	-9.46	12	-1.9	0.029	627	0.819	0.971	17086	1.01
MED26	-9.45	12	-1.89	0.0292	628	0.822	0.971	17085	1.01
CCDC78	-9.45	12	-1.89	0.0292	629	0.823	0.971	17084	1.01
NUP62	-9.45	12	-1.89	0.0292	630	0.822	0.971	17083	1.01
PRR25	-8.18	9	-1.89	0.0293	631	0.824	0.971	17082	1.01
EIF1AX	-9.43	12	-1.89	0.0294	632	0.825	0.971	17081	1.01
THRAP3	-9.43	12	-1.89	0.0295	633	0.825	0.971	17080	1.01
NPHP1	-9.43	12	-1.89	0.0296	634	0.826	0.97	17079	1.01
FDXR	-9.42	12	-1.89	0.0296	635	0.827	0.97	17078	1.01
LIMK1	-9.42	12	-1.89	0.0297	636	0.826	0.97	17077	1.01
ABHD11	-9.42	12	-1.89	0.0297	637	0.826	0.97	17076	1.01
MECP2	-9.41	12	-1.88	0.0297	638	0.825	0.97	17075	1.01
ACD	-9.41	12	-1.88	0.0298	639	0.826	0.97	17074	1.01
C15orf41	-9.41	12	-1.88	0.0298	640	0.824	0.97	17073	1.01
SUCO	-9.4	12	-1.88	0.0299	641	0.827	0.97	17072	1.01
GOLGA5	-8.14	9	-1.88	0.03	642	0.828	0.97	17071	1.01
DNAJC4	-9.4	12	-1.88	0.03	643	0.827	0.97	17070	1.01
USP18	-9.39	12	-1.88	0.0301	644	0.828	0.97	17069	1.01
C22orf39	-9.38	12	-1.88	0.0302	645	0.83	0.97	17068	1.01
ARPC1B	-9.38	12	-1.88	0.0303	646	0.83	0.97	17067	1.01
RNMT	-9.38	12	-1.88	0.0303	647	0.829	0.97	17066	1.01
PIDD	-9.37	12	-1.87	0.0304	648	0.832	0.97	17065	1.01
MAB21L1	-9.36	12	-1.87	0.0306	649	0.835	0.969	17064	1.01
EPYC	-9.35	12	-1.87	0.0307	650	0.838	0.969	17063	1.01
RPS3A	-6.61	6	-1.87	0.0308	651	0.837	0.969	17062	1.01
INTS2	-9.34	12	-1.87	0.0309	652	0.84	0.969	17061	1.01
BTK	-9.33	12	-1.87	0.031	653	0.84	0.969	17060	1.01
STX16	-9.33	12	-1.87	0.031	654	0.84	0.969	17059	1.01
SMG5	-9.33	12	-1.87	0.031	655	0.839	0.969	17058	1.01
PSMA6	-9.33	12	-1.87	0.0311	656	0.839	0.969	17057	1.01
RHPN1	-9.33	12	-1.87	0.0311	657	0.838	0.969	17056	1.01
LGALS1	-9.32	12	-1.86	0.0311	658	0.838	0.969	17055	1.01
FHDC1	-9.32	12	-1.86	0.0312	659	0.838	0.969	17054	1.01
SULT1C4	-9.32	12	-1.86	0.0312	660	0.836	0.969	17053	1.01
KDM2A	-9.32	12	-1.86	0.0312	661	0.836	0.969	17052	1.01
TGM6	-9.32	12	-1.86	0.0312	662	0.835	0.969	17051	1.01
ARMC10	-9.32	12	-1.86	0.0312	663	0.834	0.969	17050	1.01
CBR3	-9.31	12	-1.86	0.0314	664	0.836	0.969	17049	1.01
VPS4B	-9.31	12	-1.86	0.0314	665	0.837	0.969	17048	1.01
TMEM179	-9.31	12	-1.86	0.0314	666	0.836	0.969	17047	1.01
CENPW	-9.31	12	-1.86	0.0314	667	0.835	0.969	17046	1.01
CELF3	-9.3	12	-1.86	0.0315	668	0.835	0.969	17045	1.01
S100A3	-9.3	12	-1.86	0.0315	669	0.835	0.968	17044	1.01
PRKAR2B	-9.29	12	-1.86	0.0317	670	0.837	0.968	17043	1.01
FGF19	-9.29	12	-1.86	0.0317	671	0.837	0.968	17042	1.01
NOP9	-9.29	12	-1.86	0.0317	672	0.836	0.968	17041	1.01
PITPNB	-9.29	12	-1.86	0.0317	673	0.835	0.968	17040	1.01
FBXO33	-9.29	12	-1.86	0.0318	674	0.835	0.968	17039	1.01
PLA2G2C	-9.28	12	-1.85	0.0319	675	0.837	0.968	17038	1.01
CTCF	-9.27	12	-1.85	0.032	676	0.838	0.968	17037	1.01
TRAK2	-9.27	12	-1.85	0.0321	677	0.839	0.968	17036	1.01
ARHGEF25	-9.27	12	-1.85	0.0321	678	0.838	0.968	17035	1.01
TMEM38A	-9.27	12	-1.85	0.0321	679	0.837	0.968	17034	1.01
HPX	-9.26	12	-1.85	0.0322	680	0.838	0.968	17033	1.01
TMEM98	-9.26	12	-1.85	0.0322	681	0.839	0.968	17032	1.01
IKBKAP	-9.25	12	-1.85	0.0323	682	0.84	0.968	17031	1.01
ADAMTSL2	-9.25	12	-1.85	0.0324	683	0.839	0.968	17030	1.01
MRPL15	-9.24	12	-1.85	0.0324	684	0.84	0.968	17029	1.01
KCNK4	-9.23	12	-1.84	0.0326	685	0.843	0.967	17028	1.01
DDX59	-7.99	9	-1.84	0.0328	686	0.847	0.967	17027	1.01
RLIM	-9.22	12	-1.84	0.0329	687	0.849	0.967	17026	1.01
ADAMTSL5	-9.21	12	-1.84	0.0329	688	0.848	0.967	17025	1.01
COX19	-9.21	12	-1.84	0.0331	689	0.85	0.967	17024	1.01
ALG1	-9.21	12	-1.84	0.0331	690	0.849	0.967	17023	1.01
MVK	-8.4	10	-1.84	0.0331	691	0.848	0.967	17022	1.01
SDF2	-9.2	12	-1.84	0.0331	692	0.848	0.967	17021	1.01
IFT27	-9.2	12	-1.84	0.0331	693	0.847	0.967	17020	1.01
RPS23	-9.19	12	-1.83	0.0333	694	0.85	0.967	17019	1.01
URB2	-9.19	12	-1.83	0.0333	695	0.848	0.967	17018	1.01
RHOJ	-9.19	12	-1.83	0.0333	696	0.848	0.967	17017	1.01
LMLN	-9.19	12	-1.83	0.0334	697	0.848	0.967	17016	1.01
ZNF263	-9.19	12	-1.83	0.0334	698	0.847	0.967	17015	1.01
FAM227A	-7.96	9	-1.83	0.0334	699	0.847	0.967	17014	1.01
C6orf99	-9.18	12	-1.83	0.0335	700	0.846	0.967	17013	1.01
PRRC1	-9.18	12	-1.83	0.0335	701	0.846	0.967	17012	1.01
PCYT1B	-9.18	12	-1.83	0.0335	702	0.846	0.966	17011	1.01
PCDHB4	-9.18	12	-1.83	0.0335	703	0.845	0.966	17010	1.01
BTBD8	-9.18	12	-1.83	0.0336	704	0.845	0.966	17009	1.01
WBSCR22	-9.17	12	-1.83	0.0336	705	0.845	0.966	17008	1.01
OR14J1	-9.17	12	-1.83	0.0336	706	0.844	0.966	17007	1.01
DUSP4	-9.17	12	-1.83	0.0337	707	0.843	0.966	17006	1.01
GTF2I	-9.17	12	-1.83	0.0337	708	0.843	0.966	17005	1.01
CAPNS1	-9.17	12	-1.83	0.0337	709	0.843	0.966	17004	1.01
FCN1	-9.17	12	-1.83	0.0337	710	0.842	0.966	17003	1.01
STRIP2	-9.16	12	-1.83	0.0338	711	0.842	0.966	17002	1.01
CAST	-9.16	12	-1.83	0.0338	712	0.841	0.966	17001	1.01
IRS4	-9.16	12	-1.83	0.0339	713	0.841	0.966	17000	1.01
USP13	-9.15	12	-1.82	0.034	714	0.843	0.966	16999	1.01
DUSP1	-9.15	12	-1.82	0.034	715	0.843	0.966	16998	1.01
RTEL1	-9.15	12	-1.82	0.0341	716	0.844	0.966	16997	1.01
SLC8B1	-9.14	12	-1.82	0.0342	717	0.844	0.966	16996	1.01
ZNF703	-9.14	12	-1.82	0.0343	718	0.846	0.966	16995	1.01
EZR	-9.13	12	-1.82	0.0343	719	0.846	0.966	16994	1.01
PAK1IP1	-9.13	12	-1.82	0.0343	720	0.845	0.966	16993	1.01
PRKAG3	-9.13	12	-1.82	0.0344	721	0.845	0.966	16992	1.01
RAMP1	-9.12	12	-1.82	0.0345	722	0.846	0.966	16991	1.01
YDJC	-9.12	12	-1.82	0.0345	723	0.845	0.965	16990	1.01
BCL2L15	-9.12	12	-1.82	0.0346	724	0.846	0.965	16989	1.01
ANO2	-9.11	12	-1.81	0.0348	725	0.849	0.965	16988	1.01
LRP4	-9.1	12	-1.81	0.0349	726	0.851	0.965	16987	1.01
SACM1L	-9.1	12	-1.81	0.0349	727	0.85	0.965	16986	1.01
IST1	-9.08	12	-1.81	0.0352	728	0.857	0.965	16985	1.01
AICDA	-9.08	12	-1.81	0.0353	729	0.858	0.965	16984	1.01
CCT3	-9.07	12	-1.81	0.0354	730	0.858	0.965	16983	1.01
CCDC88A	-9.05	12	-1.8	0.0358	731	0.866	0.964	16982	1.01
NCR2	-9.05	12	-1.8	0.0359	732	0.868	0.964	16981	1.01
DDX10	-9.04	12	-1.8	0.036	733	0.871	0.964	16980	1.01
CACNG4	-9.03	12	-1.8	0.0361	734	0.871	0.964	16979	1.01
PIGM	-9.03	12	-1.8	0.0361	735	0.87	0.964	16978	1.01
RC3H2	-9.03	12	-1.8	0.0362	736	0.87	0.964	16977	1.01
DNMT3A	-9.02	12	-1.8	0.0363	737	0.873	0.964	16976	1.01
YBX3	-9.02	12	-1.79	0.0363	738	0.872	0.964	16975	1.01
LYRM4	-9.02	12	-1.79	0.0364	739	0.872	0.964	16974	1.01
SERPINB2	-9.02	12	-1.79	0.0364	740	0.871	0.964	16973	1.01
PNPLA4	-9.02	12	-1.79	0.0364	741	0.87	0.964	16972	1.01
CLPSL1	-9.01	12	-1.79	0.0365	742	0.87	0.964	16971	1.01
NUDT17	-9.01	12	-1.79	0.0365	743	0.87	0.964	16970	1.01
TCERG1L	-9.01	12	-1.79	0.0366	744	0.87	0.963	16969	1.01
SRR	-9.01	12	-1.79	0.0366	745	0.87	0.963	16968	1.01
TTF1	-9.01	12	-1.79	0.0366	746	0.868	0.963	16967	1.01
EIF6	-8.62	11	-1.79	0.0366	747	0.868	0.963	16966	1.01
KLHL5	-9	12	-1.79	0.0368	748	0.871	0.963	16965	1.01
BRD2	-8.99	12	-1.79	0.0368	749	0.871	0.963	16964	1.01
DHX58	-8.99	12	-1.79	0.0369	750	0.871	0.963	16963	1.01
SMC4	-8.99	12	-1.79	0.037	751	0.872	0.963	16962	1.01
SRRD	-8.98	12	-1.79	0.037	752	0.872	0.963	16961	1.01
NTF3	-8.98	12	-1.79	0.0371	753	0.872	0.963	16960	1.01
NUCB1	-8.98	12	-1.79	0.0371	754	0.871	0.963	16959	1.01
INCENP	-8.98	12	-1.78	0.0371	755	0.871	0.963	16958	1.01
IQCD	-8.97	12	-1.78	0.0372	756	0.872	0.963	16957	1.01
CPN1	-8.97	12	-1.78	0.0373	757	0.872	0.963	16956	1.01
TMEM210	-8.97	12	-1.78	0.0373	758	0.871	0.963	16955	1.01
EIF2S1	-7.76	9	-1.78	0.0373	759	0.871	0.963	16954	1.01
HELZ2	-8.96	12	-1.78	0.0374	760	0.871	0.963	16953	1.01
POLR3D	-8.96	12	-1.78	0.0375	761	0.873	0.962	16952	1.01
NUP153	-8.95	12	-1.78	0.0376	762	0.874	0.962	16951	1.01
RARS2	-8.56	11	-1.78	0.0378	763	0.878	0.962	16950	1.01
FOXC1	-8.94	12	-1.78	0.0378	764	0.877	0.962	16949	1.01
RBM10	-8.94	12	-1.78	0.0379	765	0.877	0.962	16948	1.01
AATK	-8.93	12	-1.78	0.0379	766	0.877	0.962	16947	1.01
GRXCR2	-8.93	12	-1.77	0.038	767	0.877	0.962	16946	1.01
ZNF114	-8.92	12	-1.77	0.0382	768	0.881	0.962	16945	1.01
ADNP2	-8.92	12	-1.77	0.0382	769	0.88	0.962	16944	1.01
DNAL4	-8.92	12	-1.77	0.0382	770	0.879	0.962	16943	1.01
ARPC5L	-8.91	12	-1.77	0.0383	771	0.881	0.962	16942	1.01
RAD17	-8.91	12	-1.77	0.0384	772	0.882	0.962	16941	1.01
ZNF556	-8.9	12	-1.77	0.0385	773	0.883	0.961	16940	1.01
RPP30	-8.9	12	-1.77	0.0386	774	0.883	0.961	16939	1.01
MRPL49	-8.9	12	-1.77	0.0387	775	0.883	0.961	16938	1.01
TAF2	-8.89	12	-1.77	0.0387	776	0.883	0.961	16937	1.01
SNX30	-8.89	12	-1.77	0.0387	777	0.882	0.961	16936	1.01
PMM1	-8.89	12	-1.76	0.0388	778	0.884	0.961	16935	1.01
TMEM233	-8.5	11	-1.76	0.039	779	0.887	0.961	16934	1.01
SPRY1	-8.87	12	-1.76	0.0391	780	0.887	0.961	16933	1.01
TUBGCP3	-8.87	12	-1.76	0.0391	781	0.887	0.961	16932	1.01
AMOT	-8.87	12	-1.76	0.0392	782	0.888	0.961	16931	1.01
GJD4	-8.87	12	-1.76	0.0392	783	0.887	0.961	16930	1.01
RHBDL3	-8.86	12	-1.76	0.0393	784	0.887	0.961	16929	1.01
DNAJC17	-8.86	12	-1.76	0.0393	785	0.887	0.961	16928	1.01
TBC1D10A	-8.86	12	-1.76	0.0393	786	0.886	0.961	16927	1.01
ISLR2	-8.86	12	-1.76	0.0393	787	0.886	0.961	16926	1.01
SSBP4	-8.86	12	-1.76	0.0394	788	0.885	0.961	16925	1.01
METTL3	-8.47	11	-1.76	0.0396	789	0.888	0.96	16924	1.01
OR52M1	-8.85	12	-1.76	0.0396	790	0.887	0.96	16923	1.01
CLTCL1	-8.07	10	-1.75	0.0397	791	0.889	0.96	16922	1.01
SPPL2C	-8.84	12	-1.75	0.0398	792	0.889	0.96	16921	1.01
NUDT21	-8.83	12	-1.75	0.0399	793	0.891	0.96	16920	1.01
GRIK3	-8.83	12	-1.75	0.0399	794	0.89	0.96	16919	1.01
ARAP1	-8.83	12	-1.75	0.04	795	0.89	0.96	16918	1.01
ZCCHC9	-8.82	12	-1.75	0.0402	796	0.894	0.96	16917	1
HBB	-8.81	12	-1.75	0.0402	797	0.894	0.96	16916	1
RHBDD2	-8.81	12	-1.75	0.0403	798	0.894	0.96	16915	1
ACTR6	-8.81	12	-1.75	0.0403	799	0.893	0.96	16914	1
SPP1	-8.81	12	-1.75	0.0404	800	0.893	0.96	16913	1
MAGI1	-8.81	12	-1.75	0.0404	801	0.893	0.96	16912	1.01
SPINT2	-8.81	12	-1.75	0.0404	802	0.892	0.96	16911	1.01
SUCNR1	-8.81	12	-1.75	0.0404	803	0.891	0.96	16910	1.01
PTPMT1	-8.8	12	-1.75	0.0404	804	0.89	0.96	16909	1.01
AKR7A2	-8.79	12	-1.74	0.0407	805	0.894	0.959	16908	1
ANKRD12	-8.79	12	-1.74	0.0407	806	0.895	0.959	16907	1
ATN1	-8.78	12	-1.74	0.0408	807	0.896	0.959	16906	1
CMA1	-8.78	12	-1.74	0.0408	808	0.895	0.959	16905	1
ADM	-8.78	12	-1.74	0.0408	809	0.894	0.959	16904	1.01
MCM4	-8.78	12	-1.74	0.0408	810	0.893	0.959	16903	1.01
BPGM	-8.78	12	-1.74	0.0409	811	0.894	0.959	16902	1.01
CCDC27	-8.76	12	-1.74	0.0413	812	0.9	0.959	16901	1
NSUN2	-8.76	12	-1.74	0.0413	813	0.899	0.959	16900	1
MIEF2	-8.76	12	-1.74	0.0413	814	0.899	0.959	16899	1
DNM1L	-8.76	12	-1.74	0.0414	815	0.899	0.959	16898	1
KRBA1	-8.76	12	-1.73	0.0414	816	0.899	0.959	16897	1
ASB9	-8.76	12	-1.73	0.0414	817	0.898	0.959	16896	1
PVRL1	-8.75	12	-1.73	0.0414	818	0.897	0.959	16895	1
LCN1	-8.75	12	-1.73	0.0415	819	0.897	0.959	16894	1
ITM2A	-8.75	12	-1.73	0.0415	820	0.896	0.959	16893	1
ANP32B	-8.75	12	-1.73	0.0415	821	0.896	0.958	16892	1.01
MTOR	-8.75	12	-1.73	0.0415	822	0.895	0.958	16891	1.01
N4BP3	-8.75	12	-1.73	0.0416	823	0.895	0.958	16890	1.01
ZNF789	-8.75	12	-1.73	0.0416	824	0.894	0.958	16889	1.01
VN1R2	-8.74	12	-1.73	0.0416	825	0.894	0.958	16888	1.01
TMEM161A	-8.74	12	-1.73	0.0417	826	0.894	0.958	16887	1.01
KCNK7	-8.73	12	-1.73	0.0418	827	0.896	0.958	16886	1.01
PPCDC	-8.73	12	-1.73	0.0419	828	0.896	0.958	16885	1.01
MRPL24	-8.73	12	-1.73	0.0419	829	0.895	0.958	16884	1.01
TFAP2E	-8.73	12	-1.73	0.0419	830	0.895	0.958	16883	1.01
BDKRB2	-8.73	12	-1.73	0.0419	831	0.894	0.958	16882	1.01
YKT6	-8.73	12	-1.73	0.042	832	0.893	0.958	16881	1.01
FGD4	-8.73	12	-1.73	0.042	833	0.892	0.958	16880	1.01
C16orf89	-8.73	12	-1.73	0.042	834	0.892	0.958	16879	1.01
GPR180	-8.72	12	-1.73	0.0422	835	0.894	0.958	16878	1.01
RBMXL3	-8.35	11	-1.73	0.0422	836	0.894	0.958	16877	1.01
NEXN	-8.71	12	-1.72	0.0423	837	0.895	0.958	16876	1.01
IRF2	-8.71	12	-1.72	0.0423	838	0.894	0.958	16875	1.01
ZC3H11A	-8.71	12	-1.72	0.0423	839	0.894	0.958	16874	1.01
SLC6A9	-8.71	12	-1.72	0.0423	840	0.893	0.958	16873	1.01
PRDM12	-8.71	12	-1.72	0.0423	841	0.892	0.958	16872	1.01
GNLY	-8.7	12	-1.72	0.0425	842	0.894	0.958	16871	1.01
PSMB2	-8.69	12	-1.72	0.0427	843	0.897	0.957	16870	1.01
CBX6	-8.69	12	-1.72	0.0427	844	0.896	0.957	16869	1.01
PGP	-8.69	12	-1.72	0.0427	845	0.896	0.957	16868	1.01
SEPP1	-8.69	12	-1.72	0.0427	846	0.895	0.957	16867	1.01
HPCAL1	-8.69	12	-1.72	0.0428	847	0.895	0.957	16866	1.01
OAT	-8.69	12	-1.72	0.0428	848	0.894	0.957	16865	1.01
SPG20OS	-6.14	6	-1.72	0.0429	849	0.895	0.957	16864	1.01
POF1B	-8.68	12	-1.72	0.0429	850	0.894	0.957	16863	1.01
SYNGR1	-8.68	12	-1.72	0.043	851	0.894	0.957	16862	1.01
ABI3	-8.68	12	-1.72	0.043	852	0.893	0.957	16861	1.01
FECH	-8.68	12	-1.72	0.043	853	0.892	0.957	16860	1.01
PAGE4	-8.67	12	-1.72	0.0431	854	0.893	0.957	16859	1.01
UBXN11	-8.67	12	-1.72	0.0431	855	0.893	0.957	16858	1.01
ZNF565	-8.67	12	-1.72	0.0431	856	0.892	0.957	16857	1.01
TSPAN32	-8.67	12	-1.72	0.0431	857	0.891	0.957	16856	1.01
KCTD13	-8.67	12	-1.72	0.0431	858	0.891	0.957	16855	1.01
MRPL17	-8.67	12	-1.72	0.0432	859	0.89	0.957	16854	1.01
CRYBB2	-8.67	12	-1.71	0.0432	860	0.889	0.957	16853	1.01
TCHH	-8.67	12	-1.71	0.0432	861	0.89	0.957	16852	1.01
SNRNP48	-8.66	12	-1.71	0.0433	862	0.889	0.957	16851	1.01
PSMB4	-8.66	12	-1.71	0.0433	863	0.889	0.957	16850	1.01
TEDDM1	-8.65	12	-1.71	0.0435	864	0.892	0.956	16849	1.01
KCNF1	-8.65	12	-1.71	0.0436	865	0.893	0.956	16848	1.01
GBP6	-8.65	12	-1.71	0.0436	866	0.892	0.956	16847	1.01
RPL7A	-8.64	12	-1.71	0.0437	867	0.894	0.956	16846	1.01
KLHL23	-8.64	12	-1.71	0.0438	868	0.894	0.956	16845	1.01
CCDC47	-8.64	12	-1.71	0.0439	869	0.894	0.956	16844	1.01
CHEK1	-8.63	12	-1.71	0.0439	870	0.894	0.956	16843	1.01
GP1BB	-8.63	12	-1.71	0.044	871	0.895	0.956	16842	1.01
RRM2	-8.26	11	-1.71	0.044	872	0.894	0.956	16841	1.01
IHH	-8.63	12	-1.71	0.0441	873	0.894	0.956	16840	1.01
RNH1	-8.62	12	-1.7	0.0441	874	0.895	0.956	16839	1.01
LHX8	-8.62	12	-1.7	0.0442	875	0.895	0.956	16838	1.01
LOXL2	-8.62	12	-1.7	0.0442	876	0.894	0.956	16837	1.01
PSMC1	-8.62	12	-1.7	0.0443	877	0.894	0.956	16836	1.01
TPX2	-8.62	12	-1.7	0.0443	878	0.893	0.956	16835	1.01
RFXANK	-8.61	12	-1.7	0.0443	879	0.893	0.956	16834	1.01
ZP2	-8.61	12	-1.7	0.0444	880	0.894	0.956	16833	1.01
CDK7	-8.61	12	-1.7	0.0444	881	0.894	0.956	16832	1.01
FTO	-8.61	12	-1.7	0.0445	882	0.893	0.956	16831	1.01
RAX	-8.6	12	-1.7	0.0447	883	0.897	0.955	16830	1.01
DUSP16	-8.59	12	-1.7	0.0448	884	0.897	0.955	16829	1.01
C7orf49	-8.59	12	-1.7	0.0448	885	0.896	0.955	16828	1.01
FAM110C	-8.58	12	-1.69	0.0451	886	0.902	0.955	16827	1.01
CSPG5	-8.58	12	-1.69	0.0451	887	0.901	0.955	16826	1.01
FCN3	-8.58	12	-1.69	0.0451	888	0.9	0.955	16825	1.01
LRP5	-8.58	12	-1.69	0.0452	889	0.9	0.955	16824	1.01
PUS7	-8.58	12	-1.69	0.0452	890	0.899	0.955	16823	1.01
IK	-8.57	12	-1.69	0.0452	891	0.898	0.955	16822	1.01
APOA1	-8.57	12	-1.69	0.0453	892	0.9	0.955	16821	1.01
CLRN2	-8.57	12	-1.69	0.0453	893	0.899	0.955	16820	1.01
2020-09-02	-8.56	12	-1.69	0.0455	894	0.902	0.954	16819	1.01
GATAD1	-8.55	12	-1.69	0.0458	895	0.906	0.954	16818	1
GTF2F1	-8.54	12	-1.69	0.0459	896	0.908	0.954	16817	1
SLC39A7	-8.54	12	-1.69	0.0459	897	0.907	0.954	16816	1
MAFF	-8.54	12	-1.69	0.046	898	0.907	0.954	16815	1
C11orf83	-8.53	12	-1.68	0.0461	899	0.907	0.954	16814	1
FAM83A	-8.53	12	-1.68	0.0461	900	0.906	0.954	16813	1
GLMN	-8.53	12	-1.68	0.0461	901	0.907	0.954	16812	1
ALG11	-8.53	12	-1.68	0.0462	902	0.907	0.954	16811	1
GID8	-8.53	12	-1.68	0.0462	903	0.907	0.954	16810	1
LIN52	-8.51	12	-1.68	0.0466	904	0.913	0.953	16809	1
NANOS1	-8.51	12	-1.68	0.0466	905	0.912	0.953	16808	1
CTXN3	-8.51	12	-1.68	0.0466	906	0.911	0.953	16807	1
EIF5A	-6.02	6	-1.68	0.0466	907	0.911	0.953	16806	1
APOBEC3H	-8.51	12	-1.68	0.0467	908	0.91	0.953	16805	1
GPC4	-8.51	12	-1.68	0.0467	909	0.91	0.953	16804	1
C11orf91	-8.51	12	-1.68	0.0467	910	0.909	0.953	16803	1
SCN2A	-8.5	12	-1.68	0.0469	911	0.912	0.953	16802	1
IRX4	-8.49	12	-1.68	0.0469	912	0.912	0.953	16801	1
SPINK4	-8.49	12	-1.67	0.047	913	0.911	0.953	16800	1
HIST2H2BF	-6.01	6	-1.67	0.047	914	0.91	0.953	16799	1
UBE2Q1	-8.49	12	-1.67	0.047	915	0.91	0.953	16798	1
FAM187B	-8.48	12	-1.67	0.0472	916	0.912	0.953	16797	1
OR13A1	-8.48	12	-1.67	0.0472	917	0.912	0.953	16796	1
OLFM1	-8.48	12	-1.67	0.0472	918	0.911	0.953	16795	1
WBP2	-8.48	12	-1.67	0.0473	919	0.912	0.953	16794	1
MTBP	-8.48	12	-1.67	0.0474	920	0.912	0.953	16793	1
SCRN3	-8.47	12	-1.67	0.0474	921	0.911	0.953	16792	1
MAP3K13	-8.47	12	-1.67	0.0474	922	0.91	0.953	16791	1
MINA	-8.47	12	-1.67	0.0474	923	0.909	0.953	16790	1
PIP4K2B	-8.47	12	-1.67	0.0474	924	0.909	0.953	16789	1
TBC1D13	-8.47	12	-1.67	0.0475	925	0.91	0.952	16788	1
TSC1	-8.47	12	-1.67	0.0476	926	0.91	0.952	16787	1
ZNF202	-8.46	12	-1.67	0.0477	927	0.911	0.952	16786	1
COQ2	-8.46	12	-1.67	0.0477	928	0.91	0.952	16785	1
MTFMT	-8.46	12	-1.67	0.0477	929	0.909	0.952	16784	1
AOC1	-8.46	12	-1.67	0.0478	930	0.91	0.952	16783	1
MSH2	-8.46	12	-1.67	0.0478	931	0.909	0.952	16782	1
TAL1	-8.46	12	-1.67	0.0478	932	0.909	0.952	16781	1.01
RUVBL1	-8.1	11	-1.67	0.0478	933	0.908	0.952	16780	1.01
C9orf72	-8.45	12	-1.67	0.0478	934	0.907	0.952	16779	1.01
ALG14	-8.45	12	-1.67	0.0479	935	0.907	0.952	16778	1.01
RPS19BP1	-7.71	10	-1.67	0.0479	936	0.907	0.952	16777	1.01
ATCAY	-8.45	12	-1.66	0.048	937	0.908	0.952	16776	1.01
FUNDC1	-8.45	12	-1.66	0.048	938	0.907	0.952	16775	1.01
DESI2	-8.44	12	-1.66	0.0481	939	0.907	0.952	16774	1.01
LRIT3	-8.44	12	-1.66	0.0482	940	0.908	0.952	16773	1.01
CHMP7	-8.44	12	-1.66	0.0483	941	0.909	0.952	16772	1.01
NFKBID	-8.07	11	-1.66	0.0483	942	0.908	0.952	16771	1.01
GPIHBP1	-8.43	12	-1.66	0.0483	943	0.907	0.952	16770	1.01
MDFI	-5.96	6	-1.66	0.0483	944	0.907	0.952	16769	1.01
POLR3B	-8.43	12	-1.66	0.0484	945	0.907	0.952	16768	1.01
PMPCA	-8.43	12	-1.66	0.0484	946	0.906	0.952	16767	1.01
C19orf18	-8.43	12	-1.66	0.0484	947	0.906	0.952	16766	1.01
EEFSEC	-8.42	12	-1.66	0.0485	948	0.907	0.951	16765	1.01
FRA10AC1	-8.41	12	-1.66	0.0488	949	0.91	0.951	16764	1.01
TERF2	-8.41	12	-1.66	0.0488	950	0.91	0.951	16763	1.01
RDH16	-8.41	12	-1.66	0.0489	951	0.91	0.951	16762	1.01
OR51D1	-8.41	12	-1.66	0.0489	952	0.909	0.951	16761	1.01
ZDHHC8	-8.41	12	-1.66	0.049	953	0.91	0.951	16760	1.01
SLC22A6	-8.41	12	-1.65	0.049	954	0.909	0.951	16759	1.01
FBXW5	-8.4	12	-1.65	0.0491	955	0.91	0.951	16758	1.01
PSMG4	-8.4	12	-1.65	0.0491	956	0.909	0.951	16757	1.01
DGCR2	-8.4	12	-1.65	0.0491	957	0.909	0.951	16756	1.01
POP5	-8.4	12	-1.65	0.0492	958	0.91	0.951	16755	1.01
RUVBL2	-8.39	12	-1.65	0.0492	959	0.909	0.951	16754	1.01
RAB3A	-8.39	12	-1.65	0.0493	960	0.909	0.951	16753	1.01
DCAF13	-8.39	12	-1.65	0.0493	961	0.908	0.951	16752	1.01
KIRREL3	-8.39	12	-1.65	0.0493	962	0.907	0.951	16751	1.01
CST6	-8.39	12	-1.65	0.0493	963	0.907	0.951	16750	1.01
DRAM1	-8.39	12	-1.65	0.0493	964	0.906	0.951	16749	1.01
LMBR1L	-8.39	12	-1.65	0.0493	965	0.905	0.951	16748	1.01
SIMC1	-8.39	12	-1.65	0.0493	966	0.904	0.951	16747	1.01
POU6F2	-8.39	12	-1.65	0.0494	967	0.905	0.951	16746	1.01
MAML1	-8.38	12	-1.65	0.0495	968	0.906	0.951	16745	1.01
OR7C2	-7.26	9	-1.65	0.0495	969	0.905	0.951	16744	1.01
WBP1L	-8.38	12	-1.65	0.0495	970	0.904	0.95	16743	1.01
LY6G6C	-8.38	12	-1.65	0.0496	971	0.904	0.95	16742	1.01
MPND	-8.38	12	-1.65	0.0496	972	0.904	0.95	16741	1.01
ZNF304	-8.37	12	-1.65	0.0497	973	0.906	0.95	16740	1.01
VWDE	-8.37	12	-1.65	0.0498	974	0.905	0.95	16739	1.01
B3GNT1	-8.37	12	-1.65	0.0499	975	0.906	0.95	16738	1.01
P2RY6	-8.36	12	-1.65	0.05	976	0.907	0.95	16737	1.01
YES1	-8.36	12	-1.64	0.05	977	0.907	0.95	16736	1.01
NKRF	-8.35	12	-1.64	0.0501	978	0.908	0.95	16735	1.01
POMP	-8.35	12	-1.64	0.0502	979	0.909	0.95	16734	1.01
LRP1	-8.35	12	-1.64	0.0502	980	0.908	0.95	16733	1.01
TMEM164	-8.35	12	-1.64	0.0503	981	0.908	0.95	16732	1.01
OR2AT4	-8.35	12	-1.64	0.0503	982	0.907	0.95	16731	1.01
CABP1	-6.82	8	-1.64	0.0503	983	0.907	0.95	16730	1.01
NANP	-8.34	12	-1.64	0.0504	984	0.907	0.95	16729	1.01
PAOX	-8.34	12	-1.64	0.0504	985	0.907	0.95	16728	1.01
SLC37A3	-8.34	12	-1.64	0.0504	986	0.906	0.95	16727	1.01
GPR84	-8.34	12	-1.64	0.0505	987	0.906	0.95	16726	1.01
RLN2	-8.34	12	-1.64	0.0505	988	0.905	0.95	16725	1.01
MRPL4	-8.34	12	-1.64	0.0505	989	0.904	0.95	16724	1.01
UGT3A1	-8.34	12	-1.64	0.0505	990	0.904	0.949	16723	1.01
OPRK1	-8.34	12	-1.64	0.0506	991	0.904	0.949	16722	1.01
HAPLN3	-8.33	12	-1.64	0.0507	992	0.904	0.949	16721	1.01
TM9SF3	-8.33	12	-1.64	0.0507	993	0.904	0.949	16720	1.01
PTH2R	-8.33	12	-1.64	0.0508	994	0.905	0.949	16719	1.01
ADAMTS16	-8.32	12	-1.64	0.0509	995	0.907	0.949	16718	1.01
SNX31	-8.32	12	-1.64	0.051	996	0.906	0.949	16717	1.01
TMEM140	-8.32	12	-1.64	0.051	997	0.905	0.949	16716	1.01
TPBG	-8.31	12	-1.63	0.0511	998	0.907	0.949	16715	1.01
FAM24A	-8.31	12	-1.63	0.0512	999	0.908	0.949	16714	1.01
PTPRCAP	-8.31	12	-1.63	0.0512	1000	0.907	0.949	16713	1.01
PPARD	-8.31	12	-1.63	0.0513	1001	0.908	0.949	16712	1.01
STPG2	-8.3	12	-1.63	0.0513	1002	0.908	0.949	16711	1.01
ARPC4	-8.3	12	-1.63	0.0514	1003	0.907	0.949	16710	1.01
ZNF83	-8.3	12	-1.63	0.0514	1004	0.907	0.949	16709	1.01
LMX1B	-8.3	12	-1.63	0.0516	1005	0.909	0.948	16708	1.01
CA7	-8.3	12	-1.63	0.0516	1006	0.908	0.948	16707	1.01
WDR33	-8.29	12	-1.63	0.0517	1007	0.909	0.948	16706	1.01
DLGAP4	-8.29	12	-1.63	0.0517	1008	0.909	0.948	16705	1.01
PCBP1	-8.29	12	-1.63	0.0517	1009	0.908	0.948	16704	1.01
RRAGD	-8.29	12	-1.63	0.0518	1010	0.908	0.948	16703	1.01
HNRNPA3	-8.28	12	-1.63	0.0518	1011	0.908	0.948	16702	1.01
CNOT6	-8.28	12	-1.63	0.0518	1012	0.907	0.948	16701	1.01
DMTF1	-8.28	12	-1.63	0.0519	1013	0.907	0.948	16700	1.01
WBSCR27	-8.28	12	-1.63	0.0519	1014	0.906	0.948	16699	1.01
GOLGA3	-7.93	11	-1.63	0.052	1015	0.907	0.948	16698	1.01
KCNH3	-8.26	12	-1.62	0.0523	1016	0.912	0.948	16697	1.01
USP30	-8.26	12	-1.62	0.0524	1017	0.913	0.948	16696	1.01
ARID2	-8.26	12	-1.62	0.0525	1018	0.914	0.947	16695	1.01
GEMIN4	-8.25	12	-1.62	0.0526	1019	0.914	0.947	16694	1.01
TMEM132D	-8.25	12	-1.62	0.0527	1020	0.915	0.947	16693	1.01
TUBA8	-8.25	12	-1.62	0.0528	1021	0.915	0.947	16692	1.01
MOB3A	-8.24	12	-1.62	0.0528	1022	0.915	0.947	16691	1.01
CRABP2	-8.24	12	-1.62	0.0528	1023	0.915	0.947	16690	1.01
SYDE1	-8.24	12	-1.62	0.0529	1024	0.914	0.947	16689	1.01
MAGEB3	-8.24	12	-1.62	0.0529	1025	0.913	0.947	16688	1.01
UBE2H	-8.24	12	-1.62	0.053	1026	0.915	0.947	16687	1.01
GTPBP1	-8.23	12	-1.62	0.0531	1027	0.915	0.947	16686	1.01
LHX4	-8.23	12	-1.61	0.0532	1028	0.917	0.947	16685	1.01
ENO2	-8.22	12	-1.61	0.0533	1029	0.917	0.947	16684	1.01
INCA1	-8.22	12	-1.61	0.0533	1030	0.917	0.947	16683	1.01
ENPP6	-8.22	12	-1.61	0.0534	1031	0.918	0.947	16682	1.01
ADAMTS2	-8.22	12	-1.61	0.0534	1032	0.917	0.947	16681	1.01
XBP1	-8.22	12	-1.61	0.0535	1033	0.917	0.947	16680	1.01
VGLL3	-8.21	12	-1.61	0.0537	1034	0.92	0.946	16679	1
ODF2L	-8.21	12	-1.61	0.0538	1035	0.92	0.946	16678	1
NAA20	-8.2	12	-1.61	0.0539	1036	0.921	0.946	16677	1
CAMKK2	-8.2	12	-1.61	0.054	1037	0.922	0.946	16676	1
SRPK3	-8.19	12	-1.61	0.054	1038	0.922	0.946	16675	1
HIC1	-8.19	12	-1.61	0.0541	1039	0.922	0.946	16674	1
FAM76B	-8.19	12	-1.61	0.0541	1040	0.921	0.946	16673	1
HAGHL	-8.19	12	-1.61	0.0541	1041	0.92	0.946	16672	1
NAA30	-8.19	12	-1.61	0.0542	1042	0.921	0.946	16671	1
SH2D3A	-8.19	12	-1.61	0.0542	1043	0.92	0.946	16670	1
CKAP5	-8.19	12	-1.61	0.0542	1044	0.92	0.946	16669	1
KIAA1644	-8.19	12	-1.61	0.0542	1045	0.919	0.946	16668	1.01
PSMC6	-7.84	11	-1.6	0.0543	1046	0.919	0.946	16667	1.01
RTP3	-8.18	12	-1.6	0.0544	1047	0.92	0.946	16666	1
NUBP1	-8.18	12	-1.6	0.0544	1048	0.92	0.946	16665	1
ATXN10	-8.18	12	-1.6	0.0545	1049	0.921	0.945	16664	1
GAREM	-8.17	12	-1.6	0.0545	1050	0.92	0.945	16663	1
GLYAT	-8.17	12	-1.6	0.0545	1051	0.919	0.945	16662	1.01
ARSA	-8.17	12	-1.6	0.0546	1052	0.919	0.945	16661	1.01
NRF1	-8.17	12	-1.6	0.0546	1053	0.919	0.945	16660	1.01
THAP1	-8.17	12	-1.6	0.0547	1054	0.919	0.945	16659	1.01
UTP6	-8.17	12	-1.6	0.0547	1055	0.919	0.945	16658	1.01
TPST2	-8.17	12	-1.6	0.0547	1056	0.918	0.945	16657	1.01
INA	-8.16	12	-1.6	0.0548	1057	0.919	0.945	16656	1.01
SMCR8	-8.16	12	-1.6	0.0548	1058	0.918	0.945	16655	1.01
SLC38A8	-8.16	12	-1.6	0.0548	1059	0.917	0.945	16654	1.01
CSNK2A3	-7.07	9	-1.6	0.0549	1060	0.917	0.945	16653	1.01
TICAM1	-8.16	12	-1.6	0.0549	1061	0.916	0.945	16652	1.01
FAM132A	-8.16	12	-1.6	0.0549	1062	0.915	0.945	16651	1.01
PLAT	-8.16	12	-1.6	0.055	1063	0.916	0.945	16650	1.01
DNAJB5	-8.15	12	-1.6	0.0551	1064	0.917	0.945	16649	1.01
SAMD12	-8.15	12	-1.6	0.0551	1065	0.916	0.945	16648	1.01
CYTL1	-8.15	12	-1.6	0.0551	1066	0.915	0.945	16647	1.01
MRPL40	-8.15	12	-1.6	0.0551	1067	0.915	0.945	16646	1.01
OMP	-8.15	12	-1.6	0.0551	1068	0.915	0.945	16645	1.01
TIMELESS	-8.15	12	-1.6	0.0552	1069	0.915	0.945	16644	1.01
LacZ	-37.03	248	-1.6	0.0552	1070	0.915	0.945	16643	1.01
STAB2	-8.14	12	-1.6	0.0553	1071	0.915	0.945	16642	1.01
SLC2A11	-8.14	12	-1.59	0.0554	1072	0.915	0.945	16641	1.01
GFER	-8.14	12	-1.59	0.0555	1073	0.917	0.944	16640	1.01
PLAC1L	-7.04	9	-1.59	0.0556	1074	0.917	0.944	16639	1.01
CREB3L1	-8.13	12	-1.59	0.0557	1075	0.918	0.944	16638	1.01
MGEA5	-8.13	12	-1.59	0.0557	1076	0.918	0.944	16637	1.01
TRIP13	-8.12	12	-1.59	0.0559	1077	0.92	0.944	16636	1.01
PRPF3	-8.12	12	-1.59	0.0559	1078	0.919	0.944	16635	1.01
NUAK2	-8.12	12	-1.59	0.0559	1079	0.918	0.944	16634	1.01
ATP5B	-8.12	12	-1.59	0.056	1080	0.918	0.944	16633	1.01
EEF2K	-8.12	12	-1.59	0.056	1081	0.918	0.944	16632	1.01
WDR61	-8.11	12	-1.59	0.0561	1082	0.919	0.944	16631	1.01
APOF	-8.11	12	-1.59	0.0561	1083	0.918	0.944	16630	1.01
KRT24	-8.11	12	-1.59	0.0563	1084	0.92	0.944	16629	1.01
GNB4	-8.1	12	-1.58	0.0566	1085	0.923	0.943	16628	1
SCGB2A1	-7.01	9	-1.58	0.0566	1086	0.923	0.943	16627	1
GPR20	-8.09	12	-1.58	0.0566	1087	0.922	0.943	16626	1.01
CDH3	-8.09	12	-1.58	0.0566	1088	0.921	0.943	16625	1.01
PIN1	-8.08	12	-1.58	0.0568	1089	0.924	0.943	16624	1
C9orf9	-8.08	12	-1.58	0.0571	1090	0.927	0.943	16623	1
GRK4	-8.07	12	-1.58	0.0571	1091	0.927	0.943	16622	1
B9D2	-8.07	12	-1.58	0.0572	1092	0.928	0.943	16621	1
AK8	-8.07	12	-1.58	0.0572	1093	0.927	0.943	16620	1
GJB6	-8.07	12	-1.58	0.0572	1094	0.927	0.943	16619	1
PRRG4	-8.07	12	-1.58	0.0572	1095	0.926	0.943	16618	1
GALR2	-8.07	12	-1.58	0.0573	1096	0.926	0.943	16617	1
PRSS57	-8.06	12	-1.58	0.0574	1097	0.926	0.943	16616	1
SH3PXD2B	-8.06	12	-1.58	0.0574	1098	0.926	0.943	16615	1
DBNDD1	-8.06	12	-1.58	0.0574	1099	0.925	0.943	16614	1
PLCE1	-8.06	12	-1.58	0.0575	1100	0.925	0.943	16613	1
PGAP3	-8.06	12	-1.58	0.0575	1101	0.925	0.942	16612	1
SPATA31D1	-8.06	12	-1.58	0.0575	1102	0.925	0.942	16611	1
PLA2G2F	-8.06	12	-1.58	0.0576	1103	0.924	0.942	16610	1
CD8A	-8.05	12	-1.57	0.0578	1104	0.927	0.942	16609	1
PFN1	-8.05	12	-1.57	0.0578	1105	0.926	0.942	16608	1
C1orf116	-8.05	12	-1.57	0.0578	1106	0.926	0.942	16607	1
FARS2	-8.04	12	-1.57	0.0579	1107	0.927	0.942	16606	1
NRSN1	-8.04	12	-1.57	0.0579	1108	0.926	0.942	16605	1
LRP1B	-8.04	12	-1.57	0.058	1109	0.927	0.942	16604	1
PSMA2	-8.04	12	-1.57	0.0581	1110	0.927	0.942	16603	1
CXorf56	-8.03	12	-1.57	0.0582	1111	0.928	0.942	16602	1
GIGYF2	-8.02	12	-1.57	0.0584	1112	0.93	0.942	16601	1
SELP	-8.02	12	-1.57	0.0584	1113	0.93	0.942	16600	1
HS6ST1	-8.02	12	-1.57	0.0584	1114	0.929	0.942	16599	1
OPHN1	-8.02	12	-1.57	0.0585	1115	0.929	0.942	16598	1
RMDN2	-8.02	12	-1.57	0.0585	1116	0.929	0.941	16597	1
KCTD17	-8.02	12	-1.57	0.0586	1117	0.928	0.941	16596	1
B3GNT8	-8.02	12	-1.57	0.0586	1118	0.928	0.941	16595	1
ZNF34	-8.01	12	-1.56	0.0589	1119	0.932	0.941	16594	1
LCN12	-8.01	12	-1.56	0.0589	1120	0.931	0.941	16593	1
PABPC1	-8.01	12	-1.56	0.0589	1121	0.931	0.941	16592	1
THEMIS2	-8	12	-1.56	0.059	1122	0.932	0.941	16591	1
PANK1	-8	12	-1.56	0.0592	1123	0.933	0.941	16590	1
RNF182	-7.99	12	-1.56	0.0594	1124	0.936	0.941	16589	1
RCOR2	-7.98	12	-1.56	0.0595	1125	0.937	0.94	16588	1
PRPSAP2	-7.98	12	-1.56	0.0597	1126	0.939	0.94	16587	1
GGA1	-7.97	12	-1.56	0.0597	1127	0.939	0.94	16586	1
C8orf31	-7.97	12	-1.56	0.0598	1128	0.939	0.94	16585	1
ZSCAN25	-7.97	12	-1.56	0.0599	1129	0.939	0.94	16584	1
TSACC	-6.9	9	-1.56	0.0599	1130	0.939	0.94	16583	1
ERLEC1	-7.97	12	-1.56	0.0599	1131	0.939	0.94	16582	1
TLL1	-7.97	12	-1.55	0.06	1132	0.939	0.94	16581	1
PKN2	-7.97	12	-1.55	0.06	1133	0.938	0.94	16580	1
GSTP1	-7.96	12	-1.55	0.0601	1134	0.939	0.94	16579	1
CYP3A43	-6.89	9	-1.55	0.0602	1135	0.94	0.94	16578	1
CCT4	-7.96	12	-1.55	0.0603	1136	0.939	0.94	16577	1
ACSS3	-7.95	12	-1.55	0.0603	1137	0.939	0.94	16576	1
CTIF	-7.95	12	-1.55	0.0603	1138	0.938	0.94	16575	1
C14orf166	-7.95	12	-1.55	0.0604	1139	0.939	0.94	16574	1
METAP2	-7.95	12	-1.55	0.0604	1140	0.938	0.94	16573	1
FOLR3	-7.95	12	-1.55	0.0604	1141	0.938	0.94	16572	1
TOMM20	-7.95	12	-1.55	0.0604	1142	0.937	0.94	16571	1
CCDC170	-7.95	12	-1.55	0.0605	1143	0.937	0.94	16570	1
DDX52	-7.94	12	-1.55	0.0606	1144	0.938	0.939	16569	1
ZDHHC2	-7.94	12	-1.55	0.0606	1145	0.937	0.939	16568	1
THOC5	-7.94	12	-1.55	0.0606	1146	0.937	0.939	16567	1
VWA2	-7.93	12	-1.55	0.0609	1147	0.94	0.939	16566	1
GDI1	-7.93	12	-1.55	0.0609	1148	0.939	0.939	16565	1
XRCC4	-7.93	12	-1.55	0.061	1149	0.94	0.939	16564	1
PYGM	-7.93	12	-1.55	0.061	1150	0.939	0.939	16563	1
SMIM8	-5.61	6	-1.55	0.061	1151	0.939	0.939	16562	1
OR56B1	-7.93	12	-1.55	0.0611	1152	0.939	0.939	16561	1
ROBO3	-7.93	12	-1.55	0.0611	1153	0.938	0.939	16560	1
EIF2B2	-7.92	12	-1.54	0.0612	1154	0.939	0.939	16559	1
CNOT3	-7.92	12	-1.54	0.0613	1155	0.94	0.939	16558	1
HTRA1	-7.92	12	-1.54	0.0613	1156	0.94	0.939	16557	1
NOP56	-7.92	12	-1.54	0.0613	1157	0.939	0.939	16556	1
TNK1	-7.91	12	-1.54	0.0614	1158	0.939	0.939	16555	1
ITIH6	-7.91	12	-1.54	0.0614	1159	0.939	0.939	16554	1
CEACAM1	-7.91	12	-1.54	0.0614	1160	0.938	0.939	16553	1
SORBS1	-7.91	12	-1.54	0.0615	1161	0.938	0.939	16552	1
PDX1	-7.91	12	-1.54	0.0615	1162	0.937	0.939	16551	1
ADORA2B	-7.91	12	-1.54	0.0616	1163	0.938	0.938	16550	1
GOT2	-7.9	12	-1.54	0.0618	1164	0.94	0.938	16549	1
ITGB3	-7.9	12	-1.54	0.0619	1165	0.941	0.938	16548	1
TTK	-7.89	12	-1.54	0.0619	1166	0.941	0.938	16547	1
TUBD1	-7.89	12	-1.54	0.062	1167	0.941	0.938	16546	1
ITGAL	-7.89	12	-1.54	0.062	1168	0.94	0.938	16545	1
GPR124	-7.89	12	-1.54	0.062	1169	0.939	0.938	16544	1
SOX15	-7.89	12	-1.54	0.062	1170	0.939	0.938	16543	1
TFR2	-7.89	12	-1.54	0.0621	1171	0.939	0.938	16542	1
PLAC8	-7.89	12	-1.54	0.0621	1172	0.939	0.938	16541	1
RBBP7	-7.89	12	-1.54	0.0621	1173	0.938	0.938	16540	1
KLRK1	-7.89	12	-1.54	0.0622	1174	0.938	0.938	16539	1
ATF6B	-7.88	12	-1.54	0.0623	1175	0.939	0.938	16538	1
SLX4	-7.2	10	-1.54	0.0623	1176	0.938	0.938	16537	1
DCLK1	-7.88	12	-1.54	0.0623	1177	0.937	0.938	16536	1
DEDD	-7.88	12	-1.54	0.0623	1178	0.937	0.938	16535	1
CELSR1	-7.88	12	-1.54	0.0623	1179	0.936	0.938	16534	1
GPR62	-7.88	12	-1.53	0.0625	1180	0.938	0.938	16533	1
HMBOX1	-7.87	12	-1.53	0.0626	1181	0.939	0.937	16532	1
TUBB4A	-7.87	12	-1.53	0.0627	1182	0.939	0.937	16531	1
CENPT	-7.87	12	-1.53	0.0627	1183	0.939	0.937	16530	1
SULT1A1	-5.56	6	-1.53	0.0628	1184	0.939	0.937	16529	1
LRIT2	-7.87	12	-1.53	0.0628	1185	0.938	0.937	16528	1
ZCRB1	-7.86	12	-1.53	0.0629	1186	0.94	0.937	16527	1
DHDDS	-7.85	12	-1.53	0.0632	1187	0.944	0.937	16526	1
PLVAP	-7.85	12	-1.53	0.0633	1188	0.944	0.937	16525	1
PKIA	-6.79	9	-1.53	0.0635	1189	0.945	0.937	16524	1
ARAF	-7.84	12	-1.53	0.0636	1190	0.947	0.936	16523	1
RNF32	-7.84	12	-1.53	0.0636	1191	0.946	0.936	16522	1
IRF4	-7.83	12	-1.52	0.0637	1192	0.946	0.936	16521	1
ZNF217	-7.83	12	-1.52	0.0638	1193	0.947	0.936	16520	1
ITIH3	-7.83	12	-1.52	0.0638	1194	0.946	0.936	16519	1
LIMCH1	-7.83	12	-1.52	0.0638	1195	0.946	0.936	16518	1
SEC14L2	-7.83	12	-1.52	0.0639	1196	0.946	0.936	16517	1
RERG	-7.83	12	-1.52	0.0639	1197	0.946	0.936	16516	1
UBQLN3	-7.82	12	-1.52	0.0639	1198	0.945	0.936	16515	1
ADAR	-7.82	12	-1.52	0.0639	1199	0.944	0.936	16514	1
KCTD21	-7.82	12	-1.52	0.064	1200	0.944	0.936	16513	1
HIST1H2BK	-6.77	9	-1.52	0.064	1201	0.944	0.936	16512	1
MAS1	-7.82	12	-1.52	0.064	1202	0.943	0.936	16511	1
SLC16A8	-7.82	12	-1.52	0.064	1203	0.943	0.936	16510	1
ARHGAP42	-6.77	9	-1.52	0.0641	1204	0.943	0.936	16509	1
MAP2K7	-7.82	12	-1.52	0.0642	1205	0.943	0.936	16508	1
ISX	-7.8	12	-1.52	0.0645	1206	0.947	0.936	16507	1
RCE1	-7.8	12	-1.52	0.0645	1207	0.946	0.935	16506	1
SMYD4	-7.8	12	-1.52	0.0645	1208	0.946	0.935	16505	1
GPT	-7.8	12	-1.52	0.0646	1209	0.946	0.935	16504	1
ANGEL1	-7.8	12	-1.52	0.0646	1210	0.945	0.935	16503	1
EPHX1	-7.8	12	-1.52	0.0646	1211	0.945	0.935	16502	1
TMED9	-7.8	12	-1.52	0.0647	1212	0.945	0.935	16501	1
MSL1	-7.79	12	-1.52	0.0648	1213	0.946	0.935	16500	1
C9orf96	-7.79	12	-1.52	0.0648	1214	0.946	0.935	16499	1
TIMM50	-7.79	12	-1.51	0.065	1215	0.947	0.935	16498	1
ADAP2	-7.79	12	-1.51	0.065	1216	0.947	0.935	16497	1
KCTD3	-7.79	12	-1.51	0.065	1217	0.946	0.935	16496	1
PEPD	-7.79	12	-1.51	0.065	1218	0.946	0.935	16495	1
TNFRSF12A	-7.79	12	-1.51	0.065	1219	0.945	0.935	16494	1
PCDH18	-7.78	12	-1.51	0.0651	1220	0.945	0.935	16493	1
PRSS36	-7.78	12	-1.51	0.0651	1221	0.945	0.935	16492	1
GCN1L1	-7.78	12	-1.51	0.0652	1222	0.945	0.935	16491	1
CHTF8	-7.78	12	-1.51	0.0652	1223	0.945	0.935	16490	1
HBP1	-7.78	12	-1.51	0.0652	1224	0.944	0.935	16489	1
IKZF1	-7.78	12	-1.51	0.0653	1225	0.944	0.935	16488	1
OR10K1	-7.77	12	-1.51	0.0654	1226	0.945	0.935	16487	1
H2AFY2	-7.77	12	-1.51	0.0654	1227	0.945	0.935	16486	1
2020-03-01	-7.44	11	-1.51	0.0655	1228	0.945	0.935	16485	1
RASSF5	-7.77	12	-1.51	0.0656	1229	0.945	0.934	16484	1
POLR2A	-7.77	12	-1.51	0.0656	1230	0.944	0.934	16483	1
NBN	-7.76	12	-1.51	0.0656	1231	0.944	0.934	16482	1
PCDHA10	-7.76	12	-1.51	0.0657	1232	0.944	0.934	16481	1
LY6D	-7.76	12	-1.51	0.0658	1233	0.945	0.934	16480	1
C19orf68	-7.76	12	-1.51	0.0658	1234	0.945	0.934	16479	1
GSC2	-7.76	12	-1.51	0.0658	1235	0.944	0.934	16478	1
PCDHA2	-7.76	12	-1.51	0.0659	1236	0.944	0.934	16477	1
MAP3K7CL	-7.75	12	-1.51	0.066	1237	0.945	0.934	16476	1
CLEC4C	-7.75	12	-1.51	0.0661	1238	0.945	0.934	16475	1
FIGNL1	-7.75	12	-1.51	0.0661	1239	0.945	0.934	16474	1
OVCH1	-7.75	12	-1.51	0.0661	1240	0.944	0.934	16473	1
LIN7B	-7.75	12	-1.51	0.0661	1241	0.944	0.934	16472	1
IRAK1	-7.74	12	-1.5	0.0662	1242	0.944	0.934	16471	1
ZNF791	-7.74	12	-1.5	0.0663	1243	0.945	0.934	16470	1
FBXO42	-7.74	12	-1.5	0.0663	1244	0.944	0.934	16469	1
LARP6	-7.74	12	-1.5	0.0663	1245	0.943	0.934	16468	1
EEF1D	-7.74	12	-1.5	0.0664	1246	0.943	0.934	16467	1
KCTD6	-7.74	12	-1.5	0.0664	1247	0.943	0.934	16466	1
CTRL	-7.74	12	-1.5	0.0664	1248	0.943	0.934	16465	1
SLC25A38	-7.73	12	-1.5	0.0667	1249	0.946	0.933	16464	1
RNF31	-7.73	12	-1.5	0.0667	1250	0.946	0.933	16463	1
HELB	-7.73	12	-1.5	0.0668	1251	0.945	0.933	16462	1
ZNF219	-7.73	12	-1.5	0.0668	1252	0.945	0.933	16461	1
RNMTL1	-7.73	12	-1.5	0.0668	1253	0.944	0.933	16460	1
CCDC33	-7.05	10	-1.5	0.0668	1254	0.943	0.933	16459	1
SMIM13	-7.72	12	-1.5	0.0669	1255	0.944	0.933	16458	1
PRM1	-7.72	12	-1.5	0.0669	1256	0.943	0.933	16457	1
COPS2	-7.72	12	-1.5	0.0669	1257	0.943	0.933	16456	1
IL8	-7.72	12	-1.5	0.0669	1258	0.943	0.933	16455	1
SLC9A3	-7.71	12	-1.5	0.0671	1259	0.944	0.933	16454	1
USF1	-7.71	12	-1.5	0.0672	1260	0.944	0.933	16453	1
GPBP1L1	-7.71	12	-1.5	0.0672	1261	0.944	0.933	16452	1
RECQL	-7.71	12	-1.5	0.0672	1262	0.943	0.933	16451	1
ONECUT3	-7.71	12	-1.5	0.0672	1263	0.942	0.933	16450	1
CPSF7	-7.71	12	-1.5	0.0672	1264	0.942	0.933	16449	1
CAMSAP2	-7.71	12	-1.5	0.0672	1265	0.941	0.933	16448	1
TNFRSF21	-6.67	9	-1.5	0.0674	1266	0.943	0.933	16447	1
FAM220A	-7.71	12	-1.5	0.0674	1267	0.942	0.933	16446	1
METTL25	-7.7	12	-1.5	0.0674	1268	0.942	0.933	16445	1
HK2	-7.7	12	-1.49	0.0675	1269	0.943	0.932	16444	1
DCLRE1B	-7.7	12	-1.49	0.0676	1270	0.943	0.932	16443	1
PRR11	-7.7	12	-1.49	0.0676	1271	0.942	0.932	16442	1
C21orf59	-7.37	11	-1.49	0.0677	1272	0.942	0.932	16441	1
SKA1	-7.69	12	-1.49	0.0677	1273	0.942	0.932	16440	1
SMARCA5	-7.69	12	-1.49	0.0678	1274	0.942	0.932	16439	1
PRICKLE4	-7.69	12	-1.49	0.0679	1275	0.943	0.932	16438	1
GAB3	-7.68	12	-1.49	0.0681	1276	0.945	0.932	16437	1
KCNJ9	-7.68	12	-1.49	0.0683	1277	0.947	0.932	16436	1
THBS4	-7.68	12	-1.49	0.0683	1278	0.946	0.932	16435	1
PPIL1	-7.68	12	-1.49	0.0683	1279	0.946	0.932	16434	1
TNKS	-7.67	12	-1.49	0.0683	1280	0.945	0.932	16433	1
SMG6	-7.67	12	-1.49	0.0683	1281	0.945	0.932	16432	1
MADD	-7.67	12	-1.49	0.0685	1282	0.947	0.931	16431	1
C8orf46	-7.66	12	-1.49	0.0686	1283	0.947	0.931	16430	1
PNN	-7.66	12	-1.49	0.0687	1284	0.947	0.931	16429	1
FAM104A	-7.66	12	-1.49	0.0687	1285	0.947	0.931	16428	1
PSMC2	-7.66	12	-1.49	0.0687	1286	0.947	0.931	16427	1
MEFV	-7.66	12	-1.48	0.0688	1287	0.947	0.931	16426	1
TRIM5	-7.66	12	-1.48	0.0688	1288	0.946	0.931	16425	1
VILL	-7.66	12	-1.48	0.0688	1289	0.946	0.931	16424	1
POR	-7.66	12	-1.48	0.0689	1290	0.946	0.931	16423	1
OIT3	-7.65	12	-1.48	0.0689	1291	0.945	0.931	16422	1
CCDC154	-7.65	12	-1.48	0.069	1292	0.945	0.931	16421	1
C22orf15	-7.65	12	-1.48	0.0691	1293	0.947	0.931	16420	1
TMEM190	-7.65	12	-1.48	0.0691	1294	0.946	0.931	16419	1
SLC22A12	-7.64	12	-1.48	0.0692	1295	0.947	0.931	16418	1
SEC14L6	-7.64	12	-1.48	0.0693	1296	0.947	0.931	16417	1
SIPA1L3	-7.64	12	-1.48	0.0693	1297	0.947	0.931	16416	1
ARHGEF37	-7.64	12	-1.48	0.0694	1298	0.948	0.931	16415	1
KIAA1257	-7.64	12	-1.48	0.0695	1299	0.947	0.931	16414	1
PAFAH1B1	-7.64	12	-1.48	0.0695	1300	0.946	0.931	16413	1
KIF13B	-7.63	12	-1.48	0.0695	1301	0.947	0.93	16412	1
CLOCK	-7.63	12	-1.48	0.0696	1302	0.946	0.93	16411	1
TIE1	-7.63	12	-1.48	0.0696	1303	0.946	0.93	16410	1
RAB36	-7.63	12	-1.48	0.0697	1304	0.947	0.93	16409	1
C16orf96	-7.63	12	-1.48	0.0697	1305	0.947	0.93	16408	1
RPL35A	-6.6	9	-1.48	0.0698	1306	0.946	0.93	16407	1
ATP2A1	-7.62	12	-1.48	0.0698	1307	0.946	0.93	16406	1
DIMT1	-7.62	12	-1.48	0.0698	1308	0.946	0.93	16405	1
ADSSL1	-7.62	12	-1.48	0.0699	1309	0.945	0.93	16404	1
OCIAD1	-7.62	12	-1.48	0.0699	1310	0.945	0.93	16403	1
CDR2L	-6.6	9	-1.48	0.0699	1311	0.944	0.93	16402	1
KCNJ4	-7.62	12	-1.48	0.0699	1312	0.944	0.93	16401	1
TRPV3	-7.61	12	-1.47	0.0701	1313	0.946	0.93	16400	1
COG3	-7.61	12	-1.47	0.0701	1314	0.945	0.93	16399	1
DEPDC4	-7.61	12	-1.47	0.0703	1315	0.946	0.93	16398	1
TTC37	-7.61	12	-1.47	0.0703	1316	0.946	0.93	16397	1
ZNF180	-7.61	12	-1.47	0.0703	1317	0.946	0.93	16396	1
ABCF1	-7.6	12	-1.47	0.0705	1318	0.947	0.93	16395	1
HTRA3	-7.6	12	-1.47	0.0706	1319	0.948	0.929	16394	1
PAX4	-7.59	12	-1.47	0.0707	1320	0.949	0.929	16393	1
PRPF38B	-7.59	12	-1.47	0.0708	1321	0.95	0.929	16392	1
SLC25A17	-7.59	12	-1.47	0.0708	1322	0.949	0.929	16391	1
AACS	-7.59	12	-1.47	0.0709	1323	0.949	0.929	16390	1
ZNF747	-7.59	12	-1.47	0.0709	1324	0.949	0.929	16389	1
OLFML2B	-7.59	12	-1.47	0.071	1325	0.949	0.929	16388	1
BECN1	-7.58	12	-1.47	0.0711	1326	0.949	0.929	16387	1
DDTL	-5.36	6	-1.47	0.0711	1327	0.948	0.929	16386	1
SAE1	-7.26	11	-1.47	0.0712	1328	0.949	0.929	16385	1
VN1R4	-7.58	12	-1.47	0.0712	1329	0.949	0.929	16384	1
NOVA2	-7.58	12	-1.47	0.0713	1330	0.949	0.929	16383	1
MBTD1	-7.57	12	-1.47	0.0714	1331	0.95	0.929	16382	1
C5orf64	-7.57	12	-1.47	0.0714	1332	0.95	0.929	16381	1
FAM13C	-7.57	12	-1.47	0.0714	1333	0.949	0.929	16380	1
TRIM21	-7.57	12	-1.47	0.0714	1334	0.948	0.929	16379	1
SPCS3	-7.57	12	-1.46	0.0715	1335	0.949	0.928	16378	1
ADAMTS20	-7.57	12	-1.46	0.0716	1336	0.949	0.928	16377	1
VAV2	-7.57	12	-1.46	0.0716	1337	0.948	0.928	16376	1
FRY	-7.57	12	-1.46	0.0717	1338	0.948	0.928	16375	1
OR8A1	-7.56	12	-1.46	0.0717	1339	0.948	0.928	16374	1
GLDC	-7.56	12	-1.46	0.0717	1340	0.948	0.928	16373	1
SOX21	-7.56	12	-1.46	0.0719	1341	0.949	0.928	16372	1
HSD17B7	-7.56	12	-1.46	0.0719	1342	0.949	0.928	16371	1
CHMP2A	-7.55	12	-1.46	0.072	1343	0.949	0.928	16370	1
KCNMB1	-7.55	12	-1.46	0.072	1344	0.949	0.928	16369	1
EXOSC7	-7.55	12	-1.46	0.0721	1345	0.95	0.928	16368	1
SEC14L4	-7.55	12	-1.46	0.0722	1346	0.949	0.928	16367	1
EMID1	-7.55	12	-1.46	0.0722	1347	0.949	0.928	16366	1
REEP4	-7.55	12	-1.46	0.0722	1348	0.948	0.928	16365	1
NARS2	-7.55	12	-1.46	0.0722	1349	0.948	0.928	16364	1
WIZ	-7.55	12	-1.46	0.0722	1350	0.947	0.928	16363	1
TRRAP	-6.89	10	-1.46	0.0722	1351	0.947	0.928	16362	1
NDUFA9	-6.54	9	-1.46	0.0722	1352	0.946	0.928	16361	1
BOK	-7.55	12	-1.46	0.0723	1353	0.946	0.928	16360	1
CALHM3	-7.54	12	-1.46	0.0723	1354	0.946	0.928	16359	1
RPS6KA5	-7.54	12	-1.46	0.0723	1355	0.945	0.928	16358	1
SIGLEC14	-7.54	12	-1.46	0.0724	1356	0.945	0.928	16357	1
MRGPRE	-7.54	12	-1.46	0.0724	1357	0.945	0.928	16356	1
STAT6	-7.54	12	-1.46	0.0724	1358	0.944	0.928	16355	1
DPPA5	-7.54	12	-1.46	0.0724	1359	0.944	0.928	16354	1
ACRBP	-7.54	12	-1.46	0.0725	1360	0.945	0.927	16353	1
PFKM	-7.54	12	-1.46	0.0725	1361	0.944	0.927	16352	1
VPS37A	-7.53	12	-1.46	0.0726	1362	0.944	0.927	16351	1
CENPM	-7.53	12	-1.46	0.0727	1363	0.944	0.927	16350	1
FLCN	-7.53	12	-1.46	0.0727	1364	0.944	0.927	16349	1
OR2C1	-7.53	12	-1.46	0.0728	1365	0.945	0.927	16348	1
MPPE1	-7.53	12	-1.45	0.0728	1366	0.944	0.927	16347	1
CRYAA	-7.52	12	-1.45	0.0729	1367	0.945	0.927	16346	1
FARSB	-7.52	12	-1.45	0.073	1368	0.946	0.927	16345	1
CRYBA4	-7.52	12	-1.45	0.0731	1369	0.946	0.927	16344	1
C1orf174	-7.52	12	-1.45	0.0731	1370	0.946	0.927	16343	1
KRT74	-7.52	12	-1.45	0.0732	1371	0.945	0.927	16342	1
ISG20L2	-7.51	12	-1.45	0.0733	1372	0.946	0.927	16341	1
FHOD3	-7.51	12	-1.45	0.0733	1373	0.945	0.927	16340	1
SRRM3	-7.51	12	-1.45	0.0734	1374	0.946	0.927	16339	1
EIF2B4	-7.51	12	-1.45	0.0734	1375	0.946	0.927	16338	1
PTGES2	-7.51	12	-1.45	0.0735	1376	0.946	0.927	16337	1
AMOTL2	-7.51	12	-1.45	0.0735	1377	0.946	0.926	16336	1
ZNRF3	-7.5	12	-1.45	0.0736	1378	0.945	0.926	16335	1
KCNMB3	-7.5	12	-1.45	0.0737	1379	0.946	0.926	16334	1
PARL	-7.5	12	-1.45	0.0737	1380	0.946	0.926	16333	1
DLST	-7.5	12	-1.45	0.0737	1381	0.945	0.926	16332	1
SLC15A4	-7.5	12	-1.45	0.0738	1382	0.946	0.926	16331	1
FAM96B	-7.49	12	-1.45	0.0739	1383	0.946	0.926	16330	1
FGF23	-7.49	12	-1.45	0.0739	1384	0.946	0.926	16329	1
KIF19	-7.49	12	-1.45	0.074	1385	0.946	0.926	16328	1
ZCCHC14	-7.49	12	-1.45	0.074	1386	0.946	0.926	16327	1
OARD1	-7.48	12	-1.45	0.0742	1387	0.947	0.926	16326	1
IL6	-7.48	12	-1.45	0.0742	1388	0.947	0.926	16325	1
GUF1	-7.48	12	-1.44	0.0742	1389	0.947	0.926	16324	1
EIF4ENIF1	-7.48	12	-1.44	0.0743	1390	0.946	0.926	16323	1
NIPAL4	-7.48	12	-1.44	0.0743	1391	0.946	0.926	16322	1
INTS4	-7.48	12	-1.44	0.0744	1392	0.947	0.926	16321	1
PITX2	-7.48	12	-1.44	0.0744	1393	0.946	0.926	16320	1
SLC25A37	-7.47	12	-1.44	0.0746	1394	0.948	0.925	16319	1
MUS81	-7.47	12	-1.44	0.0746	1395	0.948	0.925	16318	1
RTN4R	-7.47	12	-1.44	0.0747	1396	0.948	0.925	16317	1
HIST1H3I	-7.46	12	-1.44	0.0749	1397	0.949	0.925	16316	1
IL17REL	-7.46	12	-1.44	0.0749	1398	0.949	0.925	16315	1
RWDD4	-7.46	12	-1.44	0.0749	1399	0.949	0.925	16314	1
HCFC1	-7.46	12	-1.44	0.075	1400	0.948	0.925	16313	1
PPM1F	-7.46	12	-1.44	0.075	1401	0.948	0.925	16312	1
GAL	-7.46	12	-1.44	0.075	1402	0.947	0.925	16311	1
ZEB1	-7.46	12	-1.44	0.0751	1403	0.948	0.925	16310	1
B9D1	-7.46	12	-1.44	0.0751	1404	0.947	0.925	16309	1
MED31	-7.46	12	-1.44	0.0751	1405	0.947	0.925	16308	1
PEX26	-7.45	12	-1.44	0.0753	1406	0.949	0.925	16307	1
CSRNP1	-7.45	12	-1.44	0.0754	1407	0.949	0.925	16306	1
FAM189B	-7.45	12	-1.44	0.0754	1408	0.948	0.925	16305	1
CLDN5	-7.45	12	-1.44	0.0754	1409	0.948	0.925	16304	1
AGAP2	-7.44	12	-1.44	0.0755	1410	0.949	0.924	16303	1
GJB5	-7.44	12	-1.44	0.0756	1411	0.948	0.924	16302	1
ALOX15	-7.44	12	-1.44	0.0756	1412	0.948	0.924	16301	1
MRPL45	-7.44	12	-1.43	0.0757	1413	0.949	0.924	16300	1
NPY1R	-7.43	12	-1.43	0.0758	1414	0.95	0.924	16299	1
COMMD10	-7.43	12	-1.43	0.0759	1415	0.95	0.924	16298	1
ATF7IP	-7.43	12	-1.43	0.0759	1416	0.95	0.924	16297	1
FAM83H	-6.44	9	-1.43	0.0759	1417	0.949	0.924	16296	1
PTCRA	-7.43	12	-1.43	0.076	1418	0.949	0.924	16295	1
HNRNPAB	-7.43	12	-1.43	0.076	1419	0.948	0.924	16294	1
HNRNPR	-7.43	12	-1.43	0.076	1420	0.948	0.924	16293	1
CLCNKA	-7.43	12	-1.43	0.0761	1421	0.948	0.924	16292	1
UBQLN2	-7.42	12	-1.43	0.0761	1422	0.948	0.924	16291	1
PCID2	-6.43	9	-1.43	0.0762	1423	0.949	0.924	16290	1
FAXC	-7.42	12	-1.43	0.0762	1424	0.948	0.924	16289	1
FOXRED2	-7.42	12	-1.43	0.0763	1425	0.948	0.924	16288	1
NPBWR1	-7.42	12	-1.43	0.0764	1426	0.949	0.924	16287	1
IQCF1	-7.42	12	-1.43	0.0764	1427	0.948	0.924	16286	1
VHLL	-7.41	12	-1.43	0.0765	1428	0.949	0.924	16285	1
DRD4	-7.41	12	-1.43	0.0765	1429	0.949	0.923	16284	1
RGCC	-7.41	12	-1.43	0.0766	1430	0.949	0.923	16283	1
SLC29A3	-7.41	12	-1.43	0.0766	1431	0.948	0.923	16282	1
COQ6	-7.41	12	-1.43	0.0767	1432	0.948	0.923	16281	1
ZNF534	-7.41	12	-1.43	0.0767	1433	0.948	0.923	16280	1
SLC25A19	-7.4	12	-1.43	0.0768	1434	0.949	0.923	16279	1
TDO2	-7.4	12	-1.43	0.0768	1435	0.949	0.923	16278	1
TNFRSF18	-7.4	12	-1.43	0.0769	1436	0.949	0.923	16277	1
EMC2	-7.4	12	-1.43	0.077	1437	0.949	0.923	16276	1
HVCN1	-7.4	12	-1.43	0.0771	1438	0.949	0.923	16275	1
F11	-7.4	12	-1.42	0.0771	1439	0.949	0.923	16274	1
TAS2R40	-7.39	12	-1.42	0.0772	1440	0.949	0.923	16273	1
DNAJC7	-7.39	12	-1.42	0.0773	1441	0.95	0.923	16272	1
MORN4	-7.39	12	-1.42	0.0773	1442	0.949	0.923	16271	1
EIF3A	-7.39	12	-1.42	0.0773	1443	0.949	0.923	16270	1
TRIM26	-7.38	12	-1.42	0.0776	1444	0.952	0.922	16269	1
TRIM32	-7.38	12	-1.42	0.0776	1445	0.951	0.922	16268	1
FIGLA	-7.38	12	-1.42	0.0777	1446	0.952	0.922	16267	1
ATP1A3	-7.37	12	-1.42	0.0778	1447	0.952	0.922	16266	1
ACTR10	-7.37	12	-1.42	0.0779	1448	0.953	0.922	16265	1
USP20	-7.37	12	-1.42	0.0779	1449	0.952	0.922	16264	1
PELP1	-7.37	12	-1.42	0.078	1450	0.953	0.922	16263	1
CUX2	-7.37	12	-1.42	0.0781	1451	0.953	0.922	16262	1
PRKRIR	-6.38	9	-1.42	0.0781	1452	0.953	0.922	16261	1
STARD13	-7.36	12	-1.42	0.0781	1453	0.952	0.922	16260	1
ZNF609	-7.36	12	-1.42	0.0784	1454	0.955	0.922	16259	1
BCDIN3D	-7.36	12	-1.42	0.0784	1455	0.954	0.922	16258	1
KDM4D	-7.35	12	-1.41	0.0786	1456	0.956	0.921	16257	1
SSR2	-7.35	12	-1.41	0.0786	1457	0.956	0.921	16256	1
FAM177B	-7.35	12	-1.41	0.0787	1458	0.956	0.921	16255	1
CTHRC1	-7.34	12	-1.41	0.0788	1459	0.957	0.921	16254	1
FASTKD5	-7.34	12	-1.41	0.079	1460	0.958	0.921	16253	1
AIF1L	-7.33	12	-1.41	0.0791	1461	0.959	0.921	16252	1
CLASRP	-7.33	12	-1.41	0.0791	1462	0.959	0.921	16251	1
GOLGA6L2	-7.33	12	-1.41	0.0791	1463	0.958	0.921	16250	1
SNAI1	-7.33	12	-1.41	0.0791	1464	0.957	0.921	16249	1
ZNF367	-7.33	12	-1.41	0.0791	1465	0.957	0.921	16248	1
EFNA3	-7.33	12	-1.41	0.0792	1466	0.957	0.921	16247	1
SARDH	-7.33	12	-1.41	0.0793	1467	0.957	0.921	16246	1
AGBL2	-7.33	12	-1.41	0.0793	1468	0.957	0.921	16245	1
MGAT3	-7.33	12	-1.41	0.0793	1469	0.956	0.921	16244	1
KIAA1468	-7.33	12	-1.41	0.0794	1470	0.956	0.921	16243	1
MASTL	-7.33	12	-1.41	0.0794	1471	0.956	0.921	16242	1
RAB43	-7.33	12	-1.41	0.0794	1472	0.955	0.921	16241	1
C16orf71	-7.32	12	-1.41	0.0795	1473	0.956	0.921	16240	1
C22orf31	-7.32	12	-1.41	0.0795	1474	0.955	0.921	16239	1
MAGEB18	-7.32	12	-1.41	0.0796	1475	0.956	0.92	16238	1
TRIO	-7.32	12	-1.41	0.0797	1476	0.956	0.92	16237	1
MLNR	-7.32	12	-1.41	0.0797	1477	0.956	0.92	16236	1
SMIM1	-7.32	12	-1.41	0.0797	1478	0.955	0.92	16235	1
RAPGEF1	-7.32	12	-1.41	0.0797	1479	0.955	0.92	16234	1
HECW2	-7.32	12	-1.41	0.0797	1480	0.954	0.92	16233	1
AGRN	-7.31	12	-1.41	0.0798	1481	0.954	0.92	16232	1
IL2RB	-7.31	12	-1.41	0.0798	1482	0.954	0.92	16231	1
KDSR	-7.31	12	-1.41	0.0798	1483	0.953	0.92	16230	1
2020-09-05	-7.31	12	-1.41	0.0799	1484	0.953	0.92	16229	1
FAM106A	-7	11	-1.41	0.0799	1485	0.953	0.92	16228	1
DDX42	-7.3	12	-1.4	0.0801	1486	0.955	0.92	16227	1
HSPA14	-7.3	12	-1.4	0.0803	1487	0.956	0.92	16226	1
SYT8	-7.3	12	-1.4	0.0803	1488	0.955	0.92	16225	1
OTUD6B	-7.3	12	-1.4	0.0803	1489	0.955	0.92	16224	1
CAPSL	-7.29	12	-1.4	0.0806	1490	0.958	0.919	16223	1
FOXA3	-7.29	12	-1.4	0.0806	1491	0.957	0.919	16222	1
ZDHHC16	-7.29	12	-1.4	0.0807	1492	0.958	0.919	16221	1
LAT	-7.28	12	-1.4	0.0808	1493	0.959	0.919	16220	1
LRRC26	-7.28	12	-1.4	0.081	1494	0.96	0.919	16219	1
U2AF2	-7.28	12	-1.4	0.081	1495	0.96	0.919	16218	1
CCDC18	-7.28	12	-1.4	0.081	1496	0.959	0.919	16217	1
AGR3	-7.28	12	-1.4	0.0811	1497	0.959	0.919	16216	1
FAM173B	-7.28	12	-1.4	0.0811	1498	0.959	0.919	16215	1
GABPA	-7.27	12	-1.4	0.0811	1499	0.959	0.919	16214	1
RPS2	-7.27	12	-1.4	0.0811	1500	0.958	0.919	16213	1
SLC25A47	-7.27	12	-1.4	0.0813	1501	0.96	0.919	16212	1
NCF4	-7.27	12	-1.4	0.0814	1502	0.96	0.919	16211	1
FAM69B	-7.27	12	-1.4	0.0814	1503	0.959	0.919	16210	1
NPC1L1	-7.27	12	-1.4	0.0814	1504	0.958	0.919	16209	1
INPP5J	-7.27	12	-1.4	0.0814	1505	0.958	0.919	16208	1
WNT8B	-7.27	12	-1.4	0.0815	1506	0.958	0.919	16207	1
MRPS24	-7.27	12	-1.4	0.0815	1507	0.957	0.919	16206	1
RGS4	-7.26	12	-1.4	0.0815	1508	0.957	0.919	16205	1
HYAL2	-7.26	12	-1.39	0.0816	1509	0.958	0.918	16204	1
GFM2	-7.26	12	-1.39	0.0816	1510	0.957	0.918	16203	1
NINJ2	-7.26	12	-1.39	0.0816	1511	0.957	0.918	16202	1
GRTP1	-7.26	12	-1.39	0.0816	1512	0.956	0.918	16201	1
JAKMIP1	-7.26	12	-1.39	0.0817	1513	0.956	0.918	16200	1
LSM3	-7.26	12	-1.39	0.0817	1514	0.956	0.918	16199	1
LRRC2	-7.26	12	-1.39	0.0817	1515	0.956	0.918	16198	1
RIOK2	-7.26	12	-1.39	0.0818	1516	0.955	0.918	16197	1
SZT2	-7.26	12	-1.39	0.0818	1517	0.955	0.918	16196	1
RBPMS	-7.26	12	-1.39	0.0818	1518	0.955	0.918	16195	1
BRMS1	-6.95	11	-1.39	0.0818	1519	0.954	0.918	16194	1
NEUROG1	-7.25	12	-1.39	0.0819	1520	0.954	0.918	16193	1
YIPF6	-7.25	12	-1.39	0.082	1521	0.955	0.918	16192	1
TNFSF13	-7.24	12	-1.39	0.0822	1522	0.956	0.918	16191	1
C11orf86	-7.24	12	-1.39	0.0822	1523	0.956	0.918	16190	1
SSR3	-7.24	12	-1.39	0.0823	1524	0.956	0.918	16189	1
FOXN2	-7.24	12	-1.39	0.0823	1525	0.956	0.918	16188	1
GPN3	-6.27	9	-1.39	0.0825	1526	0.958	0.917	16187	1
LCT	-7.23	12	-1.39	0.0826	1527	0.958	0.917	16186	1
WDR70	-7.23	12	-1.39	0.0826	1528	0.958	0.917	16185	1
APOA2	-7.23	12	-1.39	0.0828	1529	0.959	0.917	16184	1
NTHL1	-7.23	12	-1.39	0.0828	1530	0.959	0.917	16183	1
OAF	-7.22	12	-1.39	0.0829	1531	0.959	0.917	16182	1
PDLIM3	-7.22	12	-1.39	0.0829	1532	0.958	0.917	16181	1
CECR2	-7.22	12	-1.39	0.0829	1533	0.958	0.917	16180	1
GOLIM4	-7.22	12	-1.39	0.083	1534	0.959	0.917	16179	1
EMB	-7.22	12	-1.39	0.083	1535	0.958	0.917	16178	1
TNFAIP8	-7.22	12	-1.38	0.0831	1536	0.958	0.917	16177	1
TMEM199	-7.22	12	-1.38	0.0831	1537	0.958	0.917	16176	1
SPSB3	-7.22	12	-1.38	0.0831	1538	0.958	0.917	16175	1
PPP1R3F	-7.22	12	-1.38	0.0832	1539	0.957	0.917	16174	1
SMNDC1	-7.21	12	-1.38	0.0834	1540	0.959	0.917	16173	1
ARNT	-7.21	12	-1.38	0.0834	1541	0.959	0.917	16172	1
SPATA13	-7.21	12	-1.38	0.0835	1542	0.959	0.916	16171	1
ATP12A	-7.2	12	-1.38	0.0836	1543	0.959	0.916	16170	1
FLOT1	-7.2	12	-1.38	0.0836	1544	0.959	0.916	16169	1
ST6GALNAC4	-7.2	12	-1.38	0.0836	1545	0.959	0.916	16168	1
PIK3R1	-7.2	12	-1.38	0.0836	1546	0.958	0.916	16167	1
BTNL3	-7.2	12	-1.38	0.0837	1547	0.958	0.916	16166	1
TNFAIP8L2	-7.2	12	-1.38	0.0837	1548	0.958	0.916	16165	1
RAB30	-7.2	12	-1.38	0.0838	1549	0.958	0.916	16164	1
RPS25	-7.2	12	-1.38	0.0838	1550	0.957	0.916	16163	1
UBE2G1	-7.2	12	-1.38	0.0838	1551	0.957	0.916	16162	1
PYGB	-7.2	12	-1.38	0.0838	1552	0.957	0.916	16161	1
PLCZ1	-7.2	12	-1.38	0.0838	1553	0.956	0.916	16160	1
HIPK4	-7.2	12	-1.38	0.0838	1554	0.956	0.916	16159	1
LMTK3	-7.19	12	-1.38	0.0839	1555	0.956	0.916	16158	1
KIF17	-7.19	12	-1.38	0.084	1556	0.956	0.916	16157	1
HMSD	-7.19	12	-1.38	0.0841	1557	0.956	0.916	16156	1
GATA1	-7.19	12	-1.38	0.0841	1558	0.956	0.916	16155	1
TDRD1	-7.19	12	-1.38	0.0842	1559	0.956	0.916	16154	1
KNTC1	-7.19	12	-1.38	0.0842	1560	0.956	0.916	16153	1
CSPG4	-7.19	12	-1.38	0.0842	1561	0.956	0.916	16152	1
REXO2	-7.18	12	-1.38	0.0843	1562	0.956	0.916	16151	1
EXTL3	-7.18	12	-1.38	0.0845	1563	0.958	0.915	16150	1
MUC15	-7.17	12	-1.37	0.0847	1564	0.959	0.915	16149	1
SF3B1	-6.55	10	-1.37	0.0847	1565	0.959	0.915	16148	1
SLC5A8	-7.17	12	-1.37	0.0849	1566	0.961	0.915	16147	1
IARS	-7.16	12	-1.37	0.0851	1567	0.962	0.915	16146	1
GDPD5	-7.16	12	-1.37	0.0852	1568	0.962	0.915	16145	1
FABP6	-7.16	12	-1.37	0.0852	1569	0.962	0.915	16144	1
TUBB4B	-7.15	12	-1.37	0.0853	1570	0.963	0.915	16143	1
FGFBP1	-7.15	12	-1.37	0.0855	1571	0.964	0.914	16142	1
NLGN4X	-7.15	12	-1.37	0.0855	1572	0.964	0.914	16141	1
TMA16	-7.15	12	-1.37	0.0856	1573	0.964	0.914	16140	1
GLYR1	-7.15	12	-1.37	0.0856	1574	0.964	0.914	16139	1
RTN4RL1	-7.15	12	-1.37	0.0857	1575	0.963	0.914	16138	1
CLN6	-7.15	12	-1.37	0.0857	1576	0.963	0.914	16137	1
TRAPPC3	-7.14	12	-1.37	0.0857	1577	0.962	0.914	16136	1
KIAA1731	-7.14	12	-1.37	0.0857	1578	0.962	0.914	16135	1
RNF208	-7.14	12	-1.37	0.0857	1579	0.961	0.914	16134	1
RNF213	-7.14	12	-1.37	0.0857	1580	0.961	0.914	16133	1
KIAA1598	-7.14	12	-1.37	0.0857	1581	0.961	0.914	16132	1
GTF2F2	-6.19	9	-1.37	0.0858	1582	0.96	0.914	16131	1
CD274	-7.14	12	-1.37	0.0858	1583	0.96	0.914	16130	1
SCRIB	-7.14	12	-1.37	0.0858	1584	0.959	0.914	16129	1
SPARC	-7.14	12	-1.37	0.086	1585	0.961	0.914	16128	1
RNF168	-7.14	12	-1.37	0.086	1586	0.961	0.914	16127	1
LHX3	-7.13	12	-1.37	0.0861	1587	0.96	0.914	16126	1
GPR3	-7.13	12	-1.37	0.0861	1588	0.96	0.914	16125	1
MCL1	-7.13	12	-1.36	0.0862	1589	0.961	0.914	16124	1
PSRC1	-7.13	12	-1.36	0.0862	1590	0.961	0.914	16123	1
ARHGEF1	-7.13	12	-1.36	0.0863	1591	0.961	0.914	16122	1
IRGM	-7.13	12	-1.36	0.0863	1592	0.96	0.914	16121	1
BID	-7.13	12	-1.36	0.0864	1593	0.96	0.914	16120	1
FYB	-7.12	12	-1.36	0.0865	1594	0.961	0.914	16119	1
SMIM19	-6.17	9	-1.36	0.0866	1595	0.961	0.913	16118	1
RILPL1	-7.12	12	-1.36	0.0867	1596	0.962	0.913	16117	1
RFPL1	-5.03	6	-1.36	0.0867	1597	0.962	0.913	16116	1
MYOM2	-7.11	12	-1.36	0.0868	1598	0.962	0.913	16115	1
PLS3	-7.11	12	-1.36	0.0869	1599	0.962	0.913	16114	1
EIF4A3	-7.11	12	-1.36	0.0869	1600	0.963	0.913	16113	1
OTUB2	-7.11	12	-1.36	0.087	1601	0.962	0.913	16112	1
FTSJ2	-7.1	12	-1.36	0.0871	1602	0.963	0.913	16111	1
RPTOR	-7.1	12	-1.36	0.0872	1603	0.963	0.913	16110	1
TBC1D21	-7.1	12	-1.36	0.0873	1604	0.964	0.913	16109	1
TIMP2	-7.1	12	-1.36	0.0873	1605	0.963	0.913	16108	1
LRP5L	-7.1	12	-1.36	0.0873	1606	0.963	0.913	16107	1
LIPM	-7.1	12	-1.36	0.0874	1607	0.964	0.913	16106	1
USHBP1	-7.09	12	-1.36	0.0875	1608	0.964	0.912	16105	1
EIF2B1	-6.48	10	-1.36	0.0875	1609	0.964	0.912	16104	1
IFT46	-7.09	12	-1.36	0.0877	1610	0.964	0.912	16103	1
ATP6V1H	-7.09	12	-1.36	0.0877	1611	0.964	0.912	16102	1
TAC4	-7.08	12	-1.35	0.0878	1612	0.965	0.912	16101	1
ZNF416	-7.08	12	-1.35	0.0879	1613	0.965	0.912	16100	1
APOD	-7.08	12	-1.35	0.0881	1614	0.967	0.912	16099	1
ANKLE2	-7.08	12	-1.35	0.0881	1615	0.966	0.912	16098	1
RALA	-7.08	12	-1.35	0.0881	1616	0.966	0.912	16097	1
METTL22	-7.08	12	-1.35	0.0881	1617	0.966	0.912	16096	1
RNGTT	-6.77	11	-1.35	0.0882	1618	0.966	0.912	16095	1
GATAD2A	-7.07	12	-1.35	0.0884	1619	0.967	0.912	16094	1
PFDN6	-7.07	12	-1.35	0.0884	1620	0.967	0.912	16093	1
FIBP	-7.07	12	-1.35	0.0885	1621	0.967	0.912	16092	1
NAT1	-7.07	12	-1.35	0.0885	1622	0.966	0.912	16091	1
BRWD3	-7.06	12	-1.35	0.0886	1623	0.966	0.911	16090	1
HIST1H4I	-6.12	9	-1.35	0.0886	1624	0.966	0.911	16089	1
FAP	-7.06	12	-1.35	0.0886	1625	0.965	0.911	16088	1
TEX2	-7.06	12	-1.35	0.0886	1626	0.965	0.911	16087	1
OXER1	-7.06	12	-1.35	0.0886	1627	0.964	0.911	16086	1
PARVB	-7.06	12	-1.35	0.0887	1628	0.964	0.911	16085	1
MOB4	-7.06	12	-1.35	0.0887	1629	0.964	0.911	16084	1
CCDC174	-7.06	12	-1.35	0.0889	1630	0.966	0.911	16083	1
MREG	-7.05	12	-1.35	0.089	1631	0.966	0.911	16082	1
ZBTB3	-7.05	12	-1.35	0.089	1632	0.966	0.911	16081	1
NELFB	-7.05	12	-1.35	0.089	1633	0.965	0.911	16080	1
B3GNTL1	-7.05	12	-1.35	0.089	1634	0.965	0.911	16079	1
SEMA6B	-7.05	12	-1.35	0.0891	1635	0.965	0.911	16078	1
TRAPPC8	-6.44	10	-1.35	0.0891	1636	0.964	0.911	16077	1
LGALS8	-7.05	12	-1.35	0.0891	1637	0.964	0.911	16076	1
DOLK	-7.05	12	-1.35	0.0892	1638	0.964	0.911	16075	1
DCXR	-7.04	12	-1.34	0.0894	1639	0.966	0.911	16074	1
RETNLB	-7.04	12	-1.34	0.0895	1640	0.966	0.911	16073	1
DPH1	-7.04	12	-1.34	0.0896	1641	0.967	0.91	16072	1
MICAL1	-7.03	12	-1.34	0.0897	1642	0.967	0.91	16071	1
GAR1	-7.03	12	-1.34	0.0897	1643	0.967	0.91	16070	1
ANXA5	-7.03	12	-1.34	0.0897	1644	0.967	0.91	16069	1
C3orf17	-7.03	12	-1.34	0.0897	1645	0.966	0.91	16068	1
FAM207A	-7.03	12	-1.34	0.0898	1646	0.966	0.91	16067	1
ORAI2	-7.03	12	-1.34	0.0898	1647	0.966	0.91	16066	1
FOXD3	-6.09	9	-1.34	0.0899	1648	0.966	0.91	16065	1
GSTO1	-7.03	12	-1.34	0.09	1649	0.967	0.91	16064	1
IBA57	-7.02	12	-1.34	0.09	1650	0.966	0.91	16063	1
MRPL18	-7.02	12	-1.34	0.0901	1651	0.966	0.91	16062	1
VWA5B1	-7.02	12	-1.34	0.0901	1652	0.966	0.91	16061	1
KRT37	-7.02	12	-1.34	0.0902	1653	0.967	0.91	16060	1
TELO2	-7.02	12	-1.34	0.0902	1654	0.966	0.91	16059	1
SCAND3	-7.01	12	-1.34	0.0904	1655	0.968	0.91	16058	1
ARHGAP4	-7.01	12	-1.34	0.0904	1656	0.967	0.91	16057	1
C19orf40	-7.01	12	-1.34	0.0904	1657	0.967	0.91	16056	1
PICK1	-7.01	12	-1.34	0.0907	1658	0.969	0.909	16055	1
DAB1	-7.01	12	-1.34	0.0908	1659	0.969	0.909	16054	1
C14orf183	-7	12	-1.34	0.0909	1660	0.97	0.909	16053	1
FAM168B	-7	12	-1.33	0.091	1661	0.97	0.909	16052	1
SMIM11	-6.06	9	-1.33	0.091	1662	0.97	0.909	16051	1
KIF1B	-7	12	-1.33	0.091	1663	0.97	0.909	16050	1
NAA15	-6.99	12	-1.33	0.0912	1664	0.971	0.909	16049	1
CACNA1B	-6.99	12	-1.33	0.0912	1665	0.971	0.909	16048	1
LEPR	-6.99	12	-1.33	0.0912	1666	0.97	0.909	16047	1
LYPD4	-6.99	12	-1.33	0.0913	1667	0.97	0.909	16046	1
CIB2	-6.99	12	-1.33	0.0914	1668	0.971	0.909	16045	1
ZBTB7C	-6.98	12	-1.33	0.0916	1669	0.972	0.908	16044	1
GUCD1	-6.98	12	-1.33	0.0916	1670	0.972	0.908	16043	1
PNPT1	-6.98	12	-1.33	0.0916	1671	0.971	0.908	16042	1
ALDH3A2	-6.98	12	-1.33	0.0918	1672	0.972	0.908	16041	1
NUTM1	-6.98	12	-1.33	0.0918	1673	0.972	0.908	16040	1
PUS1	-6.98	12	-1.33	0.0918	1674	0.972	0.908	16039	1
MROH6	-6.98	12	-1.33	0.0919	1675	0.971	0.908	16038	1
CDCA8	-6.68	11	-1.33	0.0919	1676	0.972	0.908	16037	1
LZTS1	-6.97	12	-1.33	0.092	1677	0.971	0.908	16036	1
TONSL	-6.97	12	-1.33	0.092	1678	0.971	0.908	16035	1
LMOD3	-6.97	12	-1.33	0.092	1679	0.97	0.908	16034	1
TRHDE	-6.97	12	-1.33	0.0921	1680	0.971	0.908	16033	1
LYRM7	-6.97	12	-1.33	0.0921	1681	0.971	0.908	16032	1
TRIM46	-6.97	12	-1.33	0.0922	1682	0.971	0.908	16031	1
SNRNP200	-6.36	10	-1.33	0.0922	1683	0.971	0.908	16030	1
NAP1L6	-6.97	12	-1.33	0.0923	1684	0.97	0.908	16029	1
GZMA	-6.96	12	-1.33	0.0923	1685	0.97	0.908	16028	1
GNPDA1	-6.96	12	-1.33	0.0923	1686	0.97	0.908	16027	1
IGLL5	-6.96	12	-1.33	0.0924	1687	0.971	0.908	16026	1
SYNPO2	-6.96	12	-1.33	0.0926	1688	0.971	0.907	16025	1
TNFRSF17	-6.96	12	-1.33	0.0926	1689	0.971	0.907	16024	1
VKORC1L1	-6.96	12	-1.32	0.0926	1690	0.97	0.907	16023	1
CNOT8	-6.95	12	-1.32	0.0927	1691	0.971	0.907	16022	1
GLI1	-6.95	12	-1.32	0.0927	1692	0.97	0.907	16021	1
INS	-6.95	12	-1.32	0.0928	1693	0.971	0.907	16020	1
PSMG3	-6.95	12	-1.32	0.0928	1694	0.97	0.907	16019	1
DPM2	-6.95	12	-1.32	0.0928	1695	0.97	0.907	16018	1
KLK3	-6.95	12	-1.32	0.0929	1696	0.97	0.907	16017	1
PODNL1	-6.95	12	-1.32	0.0929	1697	0.97	0.907	16016	1
NR1H2	-6.95	12	-1.32	0.0929	1698	0.969	0.907	16015	1
HAND2	-6.94	12	-1.32	0.0931	1699	0.97	0.907	16014	1
FRMD8	-6.94	12	-1.32	0.0932	1700	0.971	0.907	16013	1
GIPR	-6.94	12	-1.32	0.0932	1701	0.971	0.907	16012	1
TJP2	-6.94	12	-1.32	0.0932	1702	0.97	0.907	16011	1
HNRNPL	-6.93	12	-1.32	0.0935	1703	0.972	0.907	16010	1
DYM	-6.93	12	-1.32	0.0935	1704	0.972	0.907	16009	1
EFCAB13	-6.93	12	-1.32	0.0936	1705	0.972	0.906	16008	1
PTPRJ	-6.93	12	-1.32	0.0936	1706	0.972	0.906	16007	1
BATF2	-6.93	12	-1.32	0.0936	1707	0.971	0.906	16006	1
LIMK2	-6.93	12	-1.32	0.0936	1708	0.971	0.906	16005	1
ESYT2	-6.93	12	-1.32	0.0936	1709	0.97	0.906	16004	1
GJC3	-6.93	12	-1.32	0.0936	1710	0.97	0.906	16003	1
ZDHHC24	-6.92	12	-1.32	0.0939	1711	0.972	0.906	16002	1
MOGAT2	-6.92	12	-1.32	0.0939	1712	0.971	0.906	16001	1
MARK2	-6.92	12	-1.32	0.0939	1713	0.971	0.906	16000	1
HBZ	-6.92	12	-1.32	0.0939	1714	0.97	0.906	15999	1
E2F4	-6.92	12	-1.32	0.094	1715	0.97	0.906	15998	1
L3MBTL4	-6.92	12	-1.32	0.094	1716	0.971	0.906	15997	1
ANXA11	-6.91	12	-1.32	0.0942	1717	0.972	0.906	15996	1
2020-09-15	-6.91	12	-1.32	0.0942	1718	0.972	0.906	15995	1
GRM1	-6.91	12	-1.31	0.0943	1719	0.972	0.906	15994	1
PREB	-6.61	11	-1.31	0.0945	1720	0.973	0.906	15993	1
SLC28A1	-6.91	12	-1.31	0.0945	1721	0.972	0.906	15992	1
NMBR	-6.91	12	-1.31	0.0945	1722	0.972	0.906	15991	1
TNC	-6.91	12	-1.31	0.0945	1723	0.971	0.905	15990	1
STRADA	-6.9	12	-1.31	0.0946	1724	0.971	0.905	15989	1
RCOR3	-6.9	12	-1.31	0.0946	1725	0.971	0.905	15988	1
ODF3L1	-6.9	12	-1.31	0.0947	1726	0.972	0.905	15987	1
PAGR1	-6.9	12	-1.31	0.0947	1727	0.971	0.905	15986	1
HSPB3	-6.9	12	-1.31	0.0947	1728	0.971	0.905	15985	1
COMP	-6.9	12	-1.31	0.0948	1729	0.971	0.905	15984	1
C19orf53	-6.9	12	-1.31	0.0948	1730	0.971	0.905	15983	1
GPR183	-6.9	12	-1.31	0.0948	1731	0.97	0.905	15982	1
CXCL13	-6.9	12	-1.31	0.0949	1732	0.971	0.905	15981	1
CEBPD	-6.89	12	-1.31	0.0949	1733	0.97	0.905	15980	1
TMEM116	-6.89	12	-1.31	0.0949	1734	0.97	0.905	15979	1
SLITRK3	-6.89	12	-1.31	0.095	1735	0.97	0.905	15978	1
KCNJ11	-6.89	12	-1.31	0.0951	1736	0.97	0.905	15977	1
KRT84	-5.97	9	-1.31	0.0951	1737	0.97	0.905	15976	1
LRCH2	-6.88	12	-1.31	0.0953	1738	0.971	0.905	15975	1
RPS19	-5.96	9	-1.31	0.0954	1739	0.971	0.905	15974	1
CALHM2	-6.88	12	-1.31	0.0955	1740	0.972	0.905	15973	1
TMEM184B	-6.88	12	-1.31	0.0956	1741	0.972	0.904	15972	1
EXOC4	-6.88	12	-1.31	0.0956	1742	0.972	0.904	15971	1
SNED1	-6.88	12	-1.31	0.0956	1743	0.972	0.904	15970	1
MIB2	-6.87	12	-1.31	0.0959	1744	0.974	0.904	15969	1
CLSPN	-6.87	12	-1.31	0.0959	1745	0.973	0.904	15968	1
ZSWIM6	-6.87	12	-1.3	0.096	1746	0.973	0.904	15967	1
CELF5	-6.86	12	-1.3	0.0961	1747	0.974	0.904	15966	1
C17orf47	-6.86	12	-1.3	0.0963	1748	0.975	0.904	15965	1
MPZ	-6.86	12	-1.3	0.0963	1749	0.975	0.904	15964	1
ZC3HAV1L	-6.86	12	-1.3	0.0963	1750	0.975	0.904	15963	1
CPEB4	-6.86	12	-1.3	0.0963	1751	0.975	0.904	15962	1
NUP98	-6.86	12	-1.3	0.0964	1752	0.974	0.904	15961	1
PEX10	-6.85	12	-1.3	0.0966	1753	0.976	0.903	15960	1
ERAS	-6.85	12	-1.3	0.0966	1754	0.976	0.903	15959	1
CDON	-6.85	12	-1.3	0.0967	1755	0.976	0.903	15958	1
UTP11L	-6.85	12	-1.3	0.0968	1756	0.976	0.903	15957	1
SATL1	-6.85	12	-1.3	0.0968	1757	0.976	0.903	15956	1
KATNA1	-6.85	12	-1.3	0.0968	1758	0.976	0.903	15955	1
DNAJA3	-6.85	12	-1.3	0.0968	1759	0.975	0.903	15954	1
TEX10	-6.85	12	-1.3	0.0969	1760	0.975	0.903	15953	1
TBX19	-6.84	12	-1.3	0.0969	1761	0.975	0.903	15952	1
PRX	-6.84	12	-1.3	0.0969	1762	0.974	0.903	15951	1
MEOX1	-6.84	12	-1.3	0.0972	1763	0.977	0.903	15950	1
RSPH6A	-6.83	12	-1.3	0.0973	1764	0.977	0.903	15949	1
C10orf82	-6.83	12	-1.3	0.0973	1765	0.976	0.903	15948	1
SP2	-6.83	12	-1.3	0.0973	1766	0.976	0.903	15947	1
LINGO1	-6.83	12	-1.3	0.0974	1767	0.976	0.903	15946	1
DYNC1I2	-6.83	12	-1.3	0.0975	1768	0.977	0.903	15945	1
CARS	-6.83	12	-1.3	0.0976	1769	0.977	0.902	15944	1
FAM186A	-6.83	12	-1.3	0.0976	1770	0.976	0.902	15943	1
DHX34	-6.83	12	-1.3	0.0976	1771	0.976	0.902	15942	1
IGFBP6	-6.83	12	-1.3	0.0976	1772	0.976	0.902	15941	1
SIDT2	-6.82	12	-1.29	0.0979	1773	0.978	0.902	15940	1
GNL3L	-6.81	12	-1.29	0.0981	1774	0.979	0.902	15939	1
SEMA4C	-6.81	12	-1.29	0.0981	1775	0.979	0.902	15938	1
IKBKG	-6.81	12	-1.29	0.0982	1776	0.98	0.902	15937	1
PLA2G4A	-6.81	12	-1.29	0.0983	1777	0.979	0.902	15936	1
PKDREJ	-6.81	12	-1.29	0.0983	1778	0.98	0.902	15935	1
CDK14	-6.81	12	-1.29	0.0984	1779	0.98	0.902	15934	1
HPGD	-6.8	12	-1.29	0.0985	1780	0.98	0.902	15933	1
ANAPC11	-6.8	12	-1.29	0.0985	1781	0.98	0.902	15932	1
C1orf53	-6.8	12	-1.29	0.0985	1782	0.979	0.901	15931	1
PTGS1	-6.8	12	-1.29	0.0986	1783	0.98	0.901	15930	1
USP1	-6.8	12	-1.29	0.0987	1784	0.98	0.901	15929	1
HEPACAM2	-6.8	12	-1.29	0.0987	1785	0.98	0.901	15928	1
FUT6	-6.8	12	-1.29	0.0988	1786	0.979	0.901	15927	1
INO80E	-6.8	12	-1.29	0.0988	1787	0.979	0.901	15926	1
SCP2D1	-6.8	12	-1.29	0.0988	1788	0.979	0.901	15925	1
HSD3B1	-6.79	12	-1.29	0.0988	1789	0.978	0.901	15924	1
PDLIM7	-6.79	12	-1.29	0.0989	1790	0.978	0.901	15923	1
GAS6	-6.79	12	-1.29	0.099	1791	0.979	0.901	15922	1
RSU1	-6.79	12	-1.29	0.099	1792	0.979	0.901	15921	1
THEGL	-6.79	12	-1.29	0.0991	1793	0.979	0.901	15920	1
HPD	-6.79	12	-1.29	0.0991	1794	0.979	0.901	15919	1
ANKRD17	-6.79	12	-1.29	0.0992	1795	0.979	0.901	15918	1
CECR5	-6.78	12	-1.29	0.0993	1796	0.979	0.901	15917	1
ZNF280D	-6.78	12	-1.29	0.0993	1797	0.978	0.901	15916	1
RRAS2	-6.78	12	-1.29	0.0993	1798	0.979	0.901	15915	1
TMCC1	-6.78	12	-1.29	0.0994	1799	0.978	0.901	15914	1
PPP6R2	-6.78	12	-1.28	0.0995	1800	0.979	0.9	15913	1
KCNU1	-6.77	12	-1.28	0.0996	1801	0.98	0.9	15912	1
C3orf65	-6.77	12	-1.28	0.0997	1802	0.98	0.9	15911	1
DGKG	-6.77	12	-1.28	0.0998	1803	0.98	0.9	15910	1
MR1	-6.77	12	-1.28	0.0998	1804	0.98	0.9	15909	1
ZNF394	-6.77	12	-1.28	0.0999	1805	0.98	0.9	15908	1
FAM198A	-6.77	12	-1.28	0.0999	1806	0.98	0.9	15907	1
APH1A	-6.77	12	-1.28	0.1	1807	0.98	0.9	15906	1
JPH1	-6.77	12	-1.28	0.1	1808	0.979	0.9	15905	1
GLRA1	-6.76	12	-1.28	0.1	1809	0.98	0.9	15904	1
OR2AE1	-6.76	12	-1.28	0.1	1810	0.98	0.9	15903	1
A4GALT	-6.76	12	-1.28	0.1	1811	0.98	0.9	15902	1
ULK4	-6.76	12	-1.28	0.1	1812	0.98	0.9	15901	1
AP2M1	-6.75	12	-1.28	0.101	1813	0.982	0.899	15900	1
WDR12	-6.75	12	-1.28	0.101	1814	0.983	0.899	15899	1
HNF4G	-6.75	12	-1.28	0.101	1815	0.984	0.899	15898	1
NTAN1	-6.74	12	-1.28	0.101	1816	0.984	0.899	15897	1
C17orf85	-6.74	12	-1.28	0.101	1817	0.984	0.899	15896	1
SNX8	-6.74	12	-1.28	0.101	1818	0.984	0.899	15895	1
AKAP8	-6.74	12	-1.28	0.101	1819	0.983	0.899	15894	1
LRP6	-6.74	12	-1.28	0.101	1820	0.984	0.899	15893	1
FRMPD2	-6.74	12	-1.28	0.101	1821	0.983	0.899	15892	1
AKAP13	-6.74	12	-1.28	0.101	1822	0.983	0.899	15891	1
GINM1	-6.74	12	-1.28	0.101	1823	0.983	0.899	15890	1
SH2D7	-6.74	12	-1.27	0.101	1824	0.982	0.899	15889	1
MTCH1	-6.74	12	-1.27	0.101	1825	0.982	0.899	15888	1
PCNA	-6.73	12	-1.27	0.101	1826	0.984	0.899	15887	1
YY1	-6.73	12	-1.27	0.102	1827	0.984	0.898	15886	1
ACTL7A	-6.73	12	-1.27	0.102	1828	0.985	0.898	15885	1
BNIP3	-6.73	12	-1.27	0.102	1829	0.984	0.898	15884	1
PRKCA	-6.73	12	-1.27	0.102	1830	0.984	0.898	15883	1
ZNF280B	-6.44	11	-1.27	0.102	1831	0.983	0.898	15882	1
CD3D	-6.72	12	-1.27	0.102	1832	0.983	0.898	15881	1
OTOP2	-6.72	12	-1.27	0.102	1833	0.983	0.898	15880	1
C11orf30	-6.72	12	-1.27	0.102	1834	0.983	0.898	15879	1
CBY1	-6.72	12	-1.27	0.102	1835	0.983	0.898	15878	1
TCF3	-6.72	12	-1.27	0.102	1836	0.983	0.898	15877	1
MDC1	-6.72	12	-1.27	0.102	1837	0.982	0.898	15876	1
GOLGA1	-6.72	12	-1.27	0.102	1838	0.982	0.898	15875	1
DNAAF3	-6.72	12	-1.27	0.102	1839	0.983	0.898	15874	1
PSMB3	-6.43	11	-1.27	0.102	1840	0.983	0.898	15873	1
ZNF566	-6.71	12	-1.27	0.102	1841	0.983	0.898	15872	1
SIGLEC6	-6.71	12	-1.27	0.102	1842	0.984	0.898	15871	1
SLC26A7	-6.71	12	-1.27	0.102	1843	0.984	0.898	15870	1
2020-09-14	-6.71	12	-1.27	0.102	1844	0.984	0.898	15869	1
RPL22	-4.74	6	-1.27	0.102	1845	0.984	0.898	15868	1
C16orf3	-6.7	12	-1.27	0.102	1846	0.983	0.898	15867	1
MYOZ3	-6.7	12	-1.27	0.103	1847	0.983	0.897	15866	1
KRT27	-6.7	12	-1.27	0.103	1848	0.983	0.897	15865	1
OR11H6	-6.7	12	-1.27	0.103	1849	0.984	0.897	15864	1
GIGYF1	-6.7	12	-1.27	0.103	1850	0.983	0.897	15863	1
NDUFAF7	-6.7	12	-1.27	0.103	1851	0.983	0.897	15862	1
AKAP10	-6.7	12	-1.27	0.103	1852	0.983	0.897	15861	1
GABRR1	-6.7	12	-1.27	0.103	1853	0.983	0.897	15860	1
SH3GL1	-6.69	12	-1.27	0.103	1854	0.983	0.897	15859	1
CAMSAP1	-6.69	12	-1.27	0.103	1855	0.983	0.897	15858	1
PHB	-6.69	12	-1.26	0.103	1856	0.983	0.897	15857	1
ZFR	-6.69	12	-1.26	0.103	1857	0.982	0.897	15856	1
RHOU	-6.68	12	-1.26	0.103	1858	0.984	0.897	15855	1
MED29	-6.68	12	-1.26	0.103	1859	0.985	0.897	15854	1
ETFB	-6.68	12	-1.26	0.103	1860	0.985	0.897	15853	1
PIK3R2	-6.68	12	-1.26	0.103	1861	0.985	0.897	15852	1
RRM1	-6.68	12	-1.26	0.104	1862	0.985	0.896	15851	1
CLUH	-6.68	12	-1.26	0.104	1863	0.985	0.896	15850	1
THAP6	-6.68	12	-1.26	0.104	1864	0.985	0.896	15849	1
GTF3C3	-6.68	12	-1.26	0.104	1865	0.984	0.896	15848	1
PALM3	-6.67	12	-1.26	0.104	1866	0.984	0.896	15847	1
DARS2	-6.67	12	-1.26	0.104	1867	0.985	0.896	15846	1
GSDMD	-6.67	12	-1.26	0.104	1868	0.986	0.896	15845	1
CHMP1A	-6.67	12	-1.26	0.104	1869	0.986	0.896	15844	1
SAPCD2	-6.67	12	-1.26	0.104	1870	0.986	0.896	15843	1
REG3A	-6.66	12	-1.26	0.104	1871	0.986	0.896	15842	1
C7orf57	-6.66	12	-1.26	0.104	1872	0.986	0.896	15841	1
MED27	-6.66	12	-1.26	0.104	1873	0.985	0.896	15840	1
ECHS1	-6.66	12	-1.26	0.104	1874	0.985	0.896	15839	1
SLC9A3R2	-6.66	12	-1.26	0.104	1875	0.985	0.896	15838	1
TRMT61A	-6.66	12	-1.26	0.104	1876	0.985	0.896	15837	1
ATAD1	-6.66	12	-1.26	0.104	1877	0.985	0.896	15836	1
COX10	-6.66	12	-1.26	0.104	1878	0.985	0.896	15835	1
ZNF667	-6.65	12	-1.26	0.105	1879	0.985	0.895	15834	1
SNCAIP	-6.65	12	-1.26	0.105	1880	0.986	0.895	15833	1
UTP23	-6.65	12	-1.26	0.105	1881	0.985	0.895	15832	1
SLC6A4	-6.65	12	-1.25	0.105	1882	0.986	0.895	15831	1
DDX39B	-6.65	12	-1.25	0.105	1883	0.986	0.895	15830	1
PHF10	-6.65	12	-1.25	0.105	1884	0.986	0.895	15829	1
KIAA1462	-6.65	12	-1.25	0.105	1885	0.985	0.895	15828	1
CHD7	-6.64	12	-1.25	0.105	1886	0.985	0.895	15827	1
ZNF709	-4.7	6	-1.25	0.105	1887	0.985	0.895	15826	1
PRKD2	-6.64	12	-1.25	0.105	1888	0.986	0.895	15825	1
SMCHD1	-6.64	12	-1.25	0.105	1889	0.986	0.895	15824	1
FLJ27365	-6.64	12	-1.25	0.105	1890	0.987	0.895	15823	1
NCL	-6.64	12	-1.25	0.105	1891	0.986	0.895	15822	1
PACSIN3	-5.75	9	-1.25	0.105	1892	0.986	0.895	15821	1
CAPN5	-6.63	12	-1.25	0.105	1893	0.986	0.895	15820	1
TIMM10	-6.63	12	-1.25	0.105	1894	0.985	0.895	15819	1
CUL4A	-6.63	12	-1.25	0.105	1895	0.985	0.895	15818	1
CDK1	-6.35	11	-1.25	0.106	1896	0.986	0.894	15817	1
EXOSC8	-6.63	12	-1.25	0.106	1897	0.987	0.894	15816	1
BYSL	-6.63	12	-1.25	0.106	1898	0.986	0.894	15815	1
LGI2	-6.63	12	-1.25	0.106	1899	0.986	0.894	15814	1
DNAH5	-6.62	12	-1.25	0.106	1900	0.986	0.894	15813	1
MX1	-6.62	12	-1.25	0.106	1901	0.985	0.894	15812	1
FOS	-6.62	12	-1.25	0.106	1902	0.986	0.894	15811	1
MYO3A	-6.62	12	-1.25	0.106	1903	0.985	0.894	15810	1
C17orf102	-6.62	12	-1.25	0.106	1904	0.985	0.894	15809	1
TMEM201	-6.62	12	-1.25	0.106	1905	0.985	0.894	15808	1
AFG3L2	-6.62	12	-1.25	0.106	1906	0.985	0.894	15807	1
EXD2	-6.62	12	-1.25	0.106	1907	0.985	0.894	15806	1
SS18L2	-6.62	12	-1.25	0.106	1908	0.985	0.894	15805	1
COPS4	-6.61	12	-1.25	0.106	1909	0.986	0.894	15804	1
KIF14	-6.61	12	-1.25	0.106	1910	0.985	0.894	15803	1
CIRH1A	-6.04	10	-1.25	0.106	1911	0.985	0.894	15802	1
GPR115	-6.61	12	-1.25	0.106	1912	0.985	0.894	15801	1
KTN1	-6.61	12	-1.25	0.106	1913	0.985	0.894	15800	1
TMEM132B	-6.61	12	-1.25	0.106	1914	0.985	0.894	15799	1
SYT6	-6.61	12	-1.25	0.106	1915	0.985	0.894	15798	1
MYO18B	-6.61	12	-1.25	0.106	1916	0.984	0.894	15797	1
MED25	-6.61	12	-1.25	0.107	1917	0.984	0.893	15796	1
IL31RA	-6.61	12	-1.25	0.107	1918	0.984	0.893	15795	1
C11orf73	-6.6	12	-1.24	0.107	1919	0.984	0.893	15794	1
PRCP	-6.6	12	-1.24	0.107	1920	0.984	0.893	15793	1
UBLCP1	-6.6	12	-1.24	0.107	1921	0.983	0.893	15792	1
BMP2K	-6.6	12	-1.24	0.107	1922	0.983	0.893	15791	1
FAM178A	-6.6	12	-1.24	0.107	1923	0.982	0.893	15790	1
CYP17A1	-6.6	12	-1.24	0.107	1924	0.982	0.893	15789	1
PPARG	-6.6	12	-1.24	0.107	1925	0.982	0.893	15788	1
C17orf105	-6.6	12	-1.24	0.107	1926	0.983	0.893	15787	1
SMIM9	-6.59	12	-1.24	0.107	1927	0.985	0.893	15786	1
ABCB10	-6.59	12	-1.24	0.107	1928	0.985	0.893	15785	1
STRA13	-6.59	12	-1.24	0.107	1929	0.985	0.893	15784	1
GPN1	-6.59	12	-1.24	0.107	1930	0.985	0.893	15783	1
EME1	-6.58	12	-1.24	0.107	1931	0.985	0.893	15782	1
PDE6B	-6.58	12	-1.24	0.107	1932	0.985	0.893	15781	1
TMEM86A	-6.58	12	-1.24	0.108	1933	0.986	0.892	15780	1
FRMD6	-6.58	12	-1.24	0.108	1934	0.986	0.892	15779	1
CD14	-6.58	12	-1.24	0.108	1935	0.986	0.892	15778	1
CLEC17A	-6.58	12	-1.24	0.108	1936	0.986	0.892	15777	1
RNASE11	-6.57	12	-1.24	0.108	1937	0.986	0.892	15776	1
PPT1	-6.57	12	-1.24	0.108	1938	0.986	0.892	15775	1
MROH2A	-6.57	12	-1.24	0.108	1939	0.986	0.892	15774	1
PLEKHS1	-6.57	12	-1.24	0.108	1940	0.986	0.892	15773	1
BMPR1A	-6.57	12	-1.24	0.108	1941	0.985	0.892	15772	1
SELO	-6.57	12	-1.24	0.108	1942	0.986	0.892	15771	1
CCT5	-6.57	12	-1.24	0.108	1943	0.986	0.892	15770	1
NDOR1	-6.57	12	-1.24	0.108	1944	0.986	0.892	15769	1
KPNA5	-6.57	12	-1.24	0.108	1945	0.985	0.892	15768	1
SAAL1	-6.56	12	-1.24	0.108	1946	0.985	0.892	15767	1
IRF7	-6.56	12	-1.24	0.108	1947	0.985	0.892	15766	1
BSPH1	-6.56	12	-1.24	0.108	1948	0.985	0.892	15765	1
CXorf61	-6.56	12	-1.24	0.108	1949	0.984	0.892	15764	1
MFAP1	-6.56	12	-1.24	0.108	1950	0.985	0.892	15763	1
GPR35	-6.56	12	-1.23	0.109	1951	0.985	0.891	15762	1
VENTX	-6.56	12	-1.23	0.109	1952	0.985	0.891	15761	1
NDE1	-6.56	12	-1.23	0.109	1953	0.984	0.891	15760	1
TMEM106C	-6.56	12	-1.23	0.109	1954	0.984	0.891	15759	1
NID2	-6.56	12	-1.23	0.109	1955	0.984	0.891	15758	1
RBP3	-6.56	12	-1.23	0.109	1956	0.984	0.891	15757	1
GABBR2	-6.56	12	-1.23	0.109	1957	0.984	0.891	15756	1
OR51H1P	-6.55	12	-1.23	0.109	1958	0.983	0.891	15755	1
MYBL2	-6.55	12	-1.23	0.109	1959	0.983	0.891	15754	1
GABBR1	-6.55	12	-1.23	0.109	1960	0.984	0.891	15753	1
FNDC7	-6.55	12	-1.23	0.109	1961	0.984	0.891	15752	1
OTOG	-6.55	12	-1.23	0.109	1962	0.984	0.891	15751	1
C1QTNF3	-6.54	12	-1.23	0.109	1963	0.986	0.891	15750	1
PITRM1	-6.54	12	-1.23	0.109	1964	0.986	0.891	15749	1
SLC17A9	-6.54	12	-1.23	0.109	1965	0.986	0.891	15748	1
MAK16	-6.53	12	-1.23	0.11	1966	0.987	0.89	15747	1
KIAA0195	-6.53	12	-1.23	0.11	1967	0.987	0.89	15746	1
PHGDH	-6.53	12	-1.23	0.11	1968	0.987	0.89	15745	1
ANKRD49	-6.53	12	-1.23	0.11	1969	0.987	0.89	15744	1
SUPT6H	-6.53	12	-1.23	0.11	1970	0.987	0.89	15743	1
ZNF442	-4.62	6	-1.23	0.11	1971	0.987	0.89	15742	1
BANP	-6.25	11	-1.23	0.11	1972	0.987	0.89	15741	1
LRCH4	-6.53	12	-1.23	0.11	1973	0.987	0.89	15740	1
LARGE	-6.53	12	-1.23	0.11	1974	0.986	0.89	15739	1
CLEC4A	-6.52	12	-1.23	0.11	1975	0.987	0.89	15738	1
NSMCE1	-6.52	12	-1.23	0.11	1976	0.988	0.89	15737	1
YBX2	-6.52	12	-1.22	0.11	1977	0.988	0.89	15736	1
TOR3A	-6.52	12	-1.22	0.11	1978	0.988	0.89	15735	1
SF3B2	-6.52	12	-1.22	0.11	1979	0.988	0.89	15734	1
KANK3	-6.51	12	-1.22	0.11	1980	0.988	0.89	15733	1
TAF7	-6.51	12	-1.22	0.11	1981	0.988	0.89	15732	1
TACC1	-6.51	12	-1.22	0.111	1982	0.988	0.889	15731	1
MEP1B	-6.51	12	-1.22	0.111	1983	0.988	0.889	15730	1
GPALPP1	-6.51	12	-1.22	0.111	1984	0.987	0.889	15729	1
MAP7	-6.51	12	-1.22	0.111	1985	0.988	0.889	15728	1
ANKRD24	-6.51	12	-1.22	0.111	1986	0.988	0.889	15727	1
GP6	-6.5	12	-1.22	0.111	1987	0.988	0.889	15726	1
ABCB8	-6.5	12	-1.22	0.111	1988	0.988	0.889	15725	1
GAB4	-6.5	12	-1.22	0.111	1989	0.988	0.889	15724	1
FERMT3	-6.5	12	-1.22	0.111	1990	0.987	0.889	15723	1
OR51I2	-6.5	12	-1.22	0.111	1991	0.987	0.889	15722	1
C5	-6.5	12	-1.22	0.111	1992	0.987	0.889	15721	1
ABCB6	-6.5	12	-1.22	0.111	1993	0.986	0.889	15720	1
FAM83F	-6.5	12	-1.22	0.111	1994	0.986	0.889	15719	1
CCDC85B	-6.5	12	-1.22	0.111	1995	0.986	0.889	15718	1
TAAR1	-6.49	12	-1.22	0.111	1996	0.988	0.889	15717	1
YTHDC2	-6.49	12	-1.22	0.111	1997	0.988	0.889	15716	1
NKAIN1	-6.49	12	-1.22	0.111	1998	0.987	0.889	15715	1
APOBEC1	-6.49	12	-1.22	0.111	1999	0.987	0.889	15714	1
[truncated: 15,713 more rows]
