# Supplementary material for: TDP1-independent pathways in the process and repair of TOP1-induced DNA damage
Source: Nat Commun. 2022 Jul 22;13:4240. doi: 10.1038/s41467-022-31801-7 (PMC9307636; doi:10.1038/s41467-022-31801-7)
Supplement: Supplementary file 9 — Supplementary Data 7 [file 41467_2022_31801_MOESM9_ESM.xlsx]

## Sheet: TDP1-KO_CPT vs WT_CPT
GENE	sumZ	numObs	normZ	pval_synth	rank_synth	fdr_synth	pval_supp	rank_supp	fdr_supp
APEX2	-38.5	12	-8.27	6.64e-17	1	1.17e-12	1	17707	1
APEX1	-33.15	12	-7.07	7.87e-13	2	6.97e-09	1	17706	1
DDX5	-23.93	12	-4.99	2.96e-07	3	0.00175	1	17705	1
POLR3B	-22.32	12	-4.63	1.83e-06	4	0.0081	1	17704	1
TYMS	-21.11	11	-4.57	2.45e-06	5	0.00868	1	17703	1
SLC25A1	-21.3	12	-4.4	5.38e-06	6	0.0159	1	17702	1
TDP2	-20.72	12	-4.27	9.72e-06	7	0.0246	1	17701	1
NHP2L1	-20.64	12	-4.25	1.06e-05	8	0.0235	1	17700	1
GTPBP2	-20.35	12	-4.19	1.42e-05	9	0.028	1	17699	1
RPE	-20.07	12	-4.12	1.87e-05	10	0.0331	1	17698	1
MGEA5	-19.93	12	-4.09	2.13e-05	11	0.0343	1	17697	1
SHQ1	-19.61	12	-4.02	2.9e-05	12	0.0428	1	17696	1
SAMM50	-19.39	12	-3.97	3.58e-05	13	0.0487	1	17695	1
SMARCAL1	-19.11	12	-3.91	4.66e-05	14	0.0589	1	17694	1
BRD1	-18.83	12	-3.85	6.01e-05	15	0.0709	1	17693	1
NF2	-18.53	12	-3.78	7.9e-05	16	0.0875	1	17692	1
RGL4	-18.07	12	-3.67	0.000119	17	0.124	1	17691	1
C1orf116	-17.99	12	-3.66	0.000128	18	0.126	1	17690	1
ATP6V0C	-17.05	11	-3.61	0.00015	19	0.14	1	17689	1
VPS4B	-17.81	12	-3.61	0.000151	20	0.133	1	17688	1
MED15	-17.78	12	-3.61	0.000155	21	0.13	1	17687	1
ZNF217	-17.68	12	-3.59	0.000167	22	0.135	1	17686	1
RNF215	-17.49	12	-3.54	0.000197	23	0.152	1	17685	1
C2CD4B	-17.12	12	-3.46	0.00027	24	0.199	1	17684	1
AHSA1	-16.88	12	-3.41	0.000329	25	0.233	1	17683	1
VPS4A	-16.81	12	-3.39	0.000348	26	0.237	1	17682	1
EMC1	-16.75	12	-3.38	0.000366	27	0.24	1	17681	1
GAS2L1	-16.71	12	-3.37	0.000378	28	0.239	1	17680	1
RNASEH2A	-16.64	12	-3.35	0.000402	29	0.245	1	17679	1
ERP27	-16.57	12	-3.34	0.000425	30	0.251	1	17678	1
TNFRSF13C	-16.46	12	-3.31	0.000462	31	0.264	1	17677	1
RNF40	-16.39	12	-3.3	0.000492	32	0.272	1	17676	1
FKBPL	-16.21	12	-3.25	0.000568	33	0.305	0.999	17675	1
TAF7	-16.19	12	-3.25	0.000576	34	0.3	0.999	17674	1
RPS19BP1	-14.73	10	-3.24	0.000601	35	0.304	0.999	17673	1
PRR14L	-16.13	12	-3.24	0.000602	36	0.296	0.999	17672	1
C16orf89	-15.91	12	-3.19	0.000719	37	0.344	0.999	17671	1
CNOT11	-15.85	12	-3.17	0.000752	38	0.35	0.999	17670	1
PHF5A	-13.72	9	-3.17	0.000757	39	0.344	0.999	17669	1
KREMEN1	-15.79	12	-3.16	0.000785	40	0.348	0.999	17668	1
QRSL1	-15.78	12	-3.16	0.000794	41	0.343	0.999	17667	1
KLHL22	-15.74	12	-3.15	0.000816	42	0.344	0.999	17666	1
NAV1	-15.69	12	-3.14	0.000849	43	0.35	0.999	17665	1
CCDC88A	-15.68	12	-3.14	0.000854	44	0.344	0.999	17664	1
BRCA1	-15.63	12	-3.12	0.000893	45	0.351	0.999	17663	1
NIPSNAP1	-15.52	12	-3.1	0.000967	46	0.372	0.999	17662	1
USP18	-15.48	12	-3.09	0.001	47	0.377	0.999	17661	1
WDR25	-15.47	12	-3.09	0.001	48	0.37	0.999	17660	1
SMNDC1	-15.44	12	-3.08	0.00103	49	0.372	0.999	17659	1
TOMM6	-15.4	12	-3.07	0.00106	50	0.375	0.999	17658	1
LIN54	-15.27	12	-3.04	0.00117	51	0.404	0.999	17657	1
SF3A3	-15.19	12	-3.03	0.00124	52	0.421	0.999	17656	1
HMG20B	-15.09	12	-3	0.00134	53	0.447	0.999	17655	1
ILF2	-14.36	11	-2.98	0.00143	54	0.47	0.999	17654	1
CEP57L1	-14.98	12	-2.98	0.00144	55	0.465	0.999	17653	1
NEFH	-14.98	12	-2.98	0.00145	56	0.457	0.999	17652	1
INTS1	-14.85	12	-2.95	0.0016	57	0.496	0.998	17651	1
KANSL3	-14.84	12	-2.95	0.00161	58	0.491	0.998	17650	1
DAZAP1	-14.83	12	-2.94	0.00162	59	0.486	0.998	17649	1
VASN	-14.71	12	-2.92	0.00176	60	0.519	0.998	17648	1
RARS2	-13.37	10	-2.9	0.00184	61	0.534	0.998	17647	1
RFC2	-14.64	12	-2.9	0.00185	62	0.529	0.998	17646	1
FRYL	-14.64	12	-2.9	0.00185	63	0.521	0.998	17645	1
FBL	-14.01	11	-2.9	0.00186	64	0.516	0.998	17644	1
ASCC2	-14.63	12	-2.9	0.00187	65	0.51	0.998	17643	1
RAD51	-13.94	11	-2.88	0.00197	66	0.527	0.998	17642	1
CPSF1	-14.55	12	-2.88	0.00198	67	0.524	0.998	17641	1
TRMT2A	-14.5	12	-2.87	0.00204	68	0.532	0.998	17640	1
DUS4L	-14.44	12	-2.86	0.00214	69	0.55	0.998	17639	1
CCT2	-14.42	12	-2.85	0.00216	70	0.548	0.998	17638	1
PPP2CA	-14.42	12	-2.85	0.00217	71	0.542	0.998	17637	1
LDHB	-14.4	12	-2.85	0.00221	72	0.543	0.998	17636	1
SPG20	-14.39	12	-2.85	0.00222	73	0.537	0.998	17635	1
GIGYF2	-14.35	12	-2.84	0.00228	74	0.546	0.998	17634	1
NRF1	-14.32	12	-2.83	0.00232	75	0.548	0.998	17633	1
VAT1L	-14.27	12	-2.82	0.00241	76	0.561	0.998	17632	1
BCR	-14.27	12	-2.82	0.00242	77	0.556	0.998	17631	1
C1QTNF6	-14.24	12	-2.81	0.00246	78	0.559	0.998	17630	1
RANBP2	-14.22	12	-2.81	0.0025	79	0.56	0.998	17629	1
SLC25A18	-14.21	12	-2.81	0.00252	80	0.557	0.997	17628	1
PRPF31	-14.17	12	-2.8	0.00259	81	0.566	0.997	17627	1
HSPB1	-14.16	12	-2.79	0.0026	82	0.561	0.997	17626	1
CENPM	-13.55	11	-2.79	0.00261	83	0.557	0.997	17625	1
HNRNPA3	-14.15	12	-2.79	0.00262	84	0.551	0.997	17624	1
PRSS33	-14.15	12	-2.79	0.00263	85	0.548	0.997	17623	1
ZDHHC8	-14.13	12	-2.79	0.00266	86	0.548	0.997	17622	1
NAA40	-14.12	12	-2.78	0.00268	87	0.545	0.997	17621	1
ARHGDIB	-14.11	12	-2.78	0.0027	88	0.544	0.997	17620	1
MCM5	-13.5	11	-2.78	0.00271	89	0.538	0.997	17619	1
TNRC6B	-14.1	12	-2.78	0.00271	90	0.533	0.997	17618	1
C9orf3	-14.01	12	-2.76	0.0029	91	0.564	0.997	17617	1
RTCB	-13.99	12	-2.76	0.00292	92	0.563	0.997	17616	1
U2AF1	-13.98	12	-2.75	0.00295	93	0.562	0.997	17615	1
KDM3B	-13.97	12	-2.75	0.00296	94	0.559	0.997	17614	1
CHADL	-13.97	12	-2.75	0.00297	95	0.553	0.997	17613	1
SEC14L4	-13.95	12	-2.75	0.00301	96	0.555	0.997	17612	1
GPN3	-11.37	8	-2.74	0.00306	97	0.558	0.997	17611	1
EHMT2	-13.88	12	-2.73	0.00317	98	0.572	0.997	17610	1
TMEM30A	-13.84	12	-2.72	0.00324	99	0.58	0.997	17609	1
KCNJ4	-13.84	12	-2.72	0.00325	100	0.575	0.997	17608	1
TAF2	-13.84	12	-2.72	0.00325	101	0.57	0.997	17607	1
ANKRD54	-13.81	12	-2.71	0.00332	102	0.576	0.997	17606	1
MCM6	-13.79	12	-2.71	0.00335	103	0.576	0.997	17605	1
2020-09-03	-13.79	12	-2.71	0.00336	104	0.572	0.997	17604	1
PCM1	-13.78	12	-2.71	0.00337	105	0.569	0.997	17603	1
POLE4	-13.78	12	-2.71	0.00337	106	0.564	0.997	17602	1
TNS1	-13.77	12	-2.71	0.0034	107	0.562	0.997	17601	1
DHX38	-13.77	12	-2.71	0.0034	108	0.558	0.997	17600	1
FADS3	-13.76	12	-2.7	0.00342	109	0.556	0.997	17599	1
CDC6	-13.16	11	-2.7	0.00347	110	0.558	0.997	17598	1
TBC1D22A	-13.72	12	-2.69	0.00352	111	0.562	0.996	17597	1
KATNA1	-13.67	12	-2.68	0.00363	112	0.575	0.996	17596	1
EWSR1	-13.65	12	-2.68	0.00368	113	0.577	0.996	17595	1
TPD52L3	-13.64	12	-2.68	0.00372	114	0.577	0.996	17594	1
MGAT4A	-13.6	12	-2.67	0.00383	115	0.589	0.996	17593	1
PCDHGA1	-13.56	12	-2.66	0.00391	116	0.597	0.996	17592	1
CAD	-13.55	12	-2.66	0.00394	117	0.597	0.996	17591	1
BSDC1	-13.55	12	-2.66	0.00396	118	0.594	0.996	17590	1
STRA8	-13.54	12	-2.65	0.00398	119	0.592	0.996	17589	1
NCAPG2	-13.52	12	-2.65	0.00403	120	0.595	0.996	17588	1
COL21A1	-13.5	12	-2.65	0.00407	121	0.595	0.996	17587	1
GPR78	-13.5	12	-2.65	0.00408	122	0.592	0.996	17586	1
XBP1	-13.47	12	-2.64	0.00415	123	0.597	0.996	17585	1
CERS3	-13.47	12	-2.64	0.00415	124	0.593	0.996	17584	1
GPBP1	-13.46	12	-2.64	0.00418	125	0.592	0.996	17583	1
REL	-13.45	12	-2.63	0.00422	126	0.593	0.996	17582	1
IGSF9	-13.44	12	-2.63	0.00424	127	0.592	0.996	17581	1
WWP1	-13.41	12	-2.62	0.00434	128	0.6	0.996	17580	1
SLC6A5	-13.37	12	-2.62	0.00443	129	0.609	0.996	17579	1
SART3	-13.35	12	-2.61	0.0045	130	0.614	0.995	17578	1
HORMAD2	-13.32	12	-2.61	0.00459	131	0.62	0.995	17577	1
GTF2F1	-13.27	12	-2.59	0.00475	132	0.637	0.995	17576	1
FAM78A	-13.27	12	-2.59	0.00475	133	0.632	0.995	17575	1
TSC2	-13.27	12	-2.59	0.00475	134	0.628	0.995	17574	1
ZSWIM7	-13.26	12	-2.59	0.00477	135	0.626	0.995	17573	1
SCAF4	-13.24	12	-2.59	0.00484	136	0.63	0.995	17572	1
CCDC116	-13.23	12	-2.58	0.00489	137	0.631	0.995	17571	1
GATSL3	-13.22	12	-2.58	0.0049	138	0.628	0.995	17570	1
RMI1	-13.22	12	-2.58	0.00491	139	0.626	0.995	17569	1
NFKBIL1	-13.2	12	-2.58	0.00496	140	0.627	0.995	17568	1
HELLS	-13.17	12	-2.57	0.00506	141	0.636	0.995	17567	1
FAM211B	-13.17	12	-2.57	0.00507	142	0.632	0.995	17566	1
SERINC2	-13.16	12	-2.57	0.00509	143	0.63	0.995	17565	1
POLR2B	-13.16	12	-2.57	0.0051	144	0.627	0.995	17564	1
IGFALS	-13.16	12	-2.57	0.00511	145	0.624	0.995	17563	1
RPS23	-13.14	12	-2.56	0.00518	146	0.628	0.995	17562	1
FANCD2	-13.14	12	-2.56	0.00518	147	0.624	0.995	17561	1
RIPK1	-13.14	12	-2.56	0.00518	148	0.62	0.995	17560	1
TTI1	-13.12	12	-2.56	0.00522	149	0.621	0.995	17559	1
SEH1L	-13.12	12	-2.56	0.00523	150	0.617	0.995	17558	1
FAM179A	-13.11	12	-2.56	0.00527	151	0.618	0.995	17557	1
ANKRD32	-13.11	12	-2.56	0.00528	152	0.615	0.995	17556	1
C11orf24	-13.08	12	-2.55	0.00536	153	0.62	0.995	17555	1
HSP90AB1	-13.08	12	-2.55	0.00537	154	0.617	0.995	17554	1
KCTD21	-13.07	12	-2.55	0.00539	155	0.616	0.995	17553	1
CENPL	-13.07	12	-2.55	0.0054	156	0.613	0.995	17552	1
NUP133	-12.51	11	-2.55	0.00542	157	0.611	0.995	17551	1
SLC52A2	-13.07	12	-2.55	0.00542	158	0.608	0.995	17550	1
TOP2A	-13.05	12	-2.54	0.00547	159	0.609	0.995	17549	1
OR2A25	-13.05	12	-2.54	0.00549	160	0.607	0.995	17548	1
ELP3	-13.03	12	-2.54	0.00554	161	0.609	0.994	17547	1
PARP4	-13.03	12	-2.54	0.00555	162	0.607	0.994	17546	1
RHBDD3	-13.02	12	-2.54	0.00559	163	0.608	0.994	17545	1
TONSL	-13	12	-2.53	0.00565	164	0.61	0.994	17544	1
THRAP3	-12.98	12	-2.53	0.00574	165	0.616	0.994	17543	1
MVB12B	-12.96	12	-2.52	0.0058	166	0.619	0.994	17542	1
SET	-12.93	12	-2.52	0.0059	167	0.625	0.994	17541	1
NEMF	-12.93	12	-2.52	0.0059	168	0.622	0.994	17540	1
NEDD8	-11.17	9	-2.51	0.00605	169	0.634	0.994	17539	1
EIF4ENIF1	-12.88	12	-2.51	0.00612	170	0.637	0.994	17538	1
PKMYT1	-12.87	12	-2.5	0.00614	171	0.635	0.994	17537	1
NGDN	-12.86	12	-2.5	0.00617	172	0.636	0.994	17536	1
GLMN	-12.86	12	-2.5	0.00618	173	0.633	0.994	17535	1
JUP	-12.86	12	-2.5	0.00619	174	0.63	0.994	17534	1
DNAJC24	-12.85	12	-2.5	0.00622	175	0.629	0.994	17533	1
CAMLG	-12.84	12	-2.5	0.00627	176	0.631	0.994	17532	1
GPC2	-12.83	12	-2.49	0.00632	177	0.633	0.994	17531	1
RBBP8	-12.81	12	-2.49	0.00639	178	0.636	0.994	17530	1
ATP8B2	-12.81	12	-2.49	0.0064	179	0.633	0.994	17529	1
IL17D	-12.8	12	-2.49	0.00642	180	0.631	0.994	17528	1
GDAP1	-12.8	12	-2.49	0.00643	181	0.629	0.994	17527	1
SNUPN	-12.25	11	-2.49	0.00643	182	0.626	0.994	17526	1
RAB5B	-12.8	12	-2.49	0.00643	183	0.622	0.994	17525	1
RNF20	-12.79	12	-2.49	0.00646	184	0.622	0.994	17524	1
C15orf32	-11.06	9	-2.48	0.00656	185	0.628	0.993	17523	1
SCNM1	-12.76	12	-2.48	0.0066	186	0.628	0.993	17522	1
GGA1	-12.75	12	-2.48	0.00664	187	0.629	0.993	17521	1
MTBP	-12.72	12	-2.47	0.00674	188	0.635	0.993	17520	1
EXOSC8	-12.72	12	-2.47	0.00677	189	0.634	0.993	17519	1
SMTN	-11.01	9	-2.47	0.00678	190	0.632	0.993	17518	1
TBXAS1	-12.71	12	-2.47	0.0068	191	0.631	0.993	17517	1
POLR2H	-12.16	11	-2.47	0.00683	192	0.63	0.993	17516	1
HIP1	-12.7	12	-2.47	0.00683	193	0.627	0.993	17515	1
DPH1	-12.7	12	-2.47	0.00685	194	0.625	0.993	17514	1
MSH6	-12.7	12	-2.46	0.00686	195	0.623	0.993	17513	1
DNAJB6	-10.97	9	-2.46	0.00698	196	0.631	0.993	17512	1
MAP3K8	-12.65	12	-2.45	0.00705	197	0.634	0.993	17511	1
ZCRB1	-12.64	12	-2.45	0.00708	198	0.634	0.993	17510	1
TFPI	-12.63	12	-2.45	0.00715	199	0.636	0.993	17509	1
RPS3	-10.93	9	-2.45	0.00717	200	0.635	0.993	17508	1
NPRL2	-12.61	12	-2.44	0.00725	201	0.639	0.993	17507	1
L3MBTL3	-12.59	12	-2.44	0.00733	202	0.642	0.993	17506	1
NIM1	-12.59	12	-2.44	0.00734	203	0.64	0.993	17505	1
MLPH	-12.57	12	-2.44	0.0074	204	0.642	0.993	17504	1
RBM22	-12.54	12	-2.43	0.00755	205	0.652	0.992	17503	1
TENC1	-12.54	12	-2.43	0.00755	206	0.649	0.992	17502	1
BRD3	-12.54	12	-2.43	0.00757	207	0.647	0.992	17501	1
ENTHD1	-12.54	12	-2.43	0.00758	208	0.645	0.992	17500	1
CTRB2	-12.53	12	-2.43	0.00761	209	0.645	0.992	17499	1
MN1	-12.52	12	-2.42	0.00767	210	0.646	0.992	17498	1
RNF183	-12.49	12	-2.42	0.00779	211	0.654	0.992	17497	1
HCFC1	-12.48	12	-2.41	0.00787	212	0.657	0.992	17496	1
ZNF474	-12.47	12	-2.41	0.00791	213	0.657	0.992	17495	1
PGK1	-12.46	12	-2.41	0.00796	214	0.659	0.992	17494	1
NDC80	-12.45	12	-2.41	0.00797	215	0.656	0.992	17493	1
MSC	-12.45	12	-2.41	0.00799	216	0.655	0.992	17492	1
SOBP	-12.45	12	-2.41	0.008	217	0.653	0.992	17491	1
GPR84	-12.44	12	-2.41	0.00805	218	0.654	0.992	17490	1
TERF2	-12.43	12	-2.4	0.00811	219	0.655	0.992	17489	1
RGN	-12.41	12	-2.4	0.0082	220	0.66	0.992	17488	1
ATP6V1E1	-12.41	12	-2.4	0.00821	221	0.658	0.992	17487	1
GTPBP1	-12.37	12	-2.39	0.00838	222	0.669	0.992	17486	1
NAF1	-12.36	12	-2.39	0.00844	223	0.67	0.992	17485	1
ZBTB7B	-12.36	12	-2.39	0.00847	224	0.67	0.992	17484	1
PRKRIR	-10.7	9	-2.39	0.00848	225	0.667	0.992	17483	1
DNAJC4	-12.35	12	-2.39	0.00852	226	0.668	0.991	17482	1
C9orf116	-12.34	12	-2.38	0.00856	227	0.667	0.991	17481	1
HIC2	-12.34	12	-2.38	0.00858	228	0.666	0.991	17480	1
C9orf84	-12.33	12	-2.38	0.00858	229	0.664	0.991	17479	1
PABPC3	-12.33	12	-2.38	0.00859	230	0.661	0.991	17478	1
AP3M2	-12.33	12	-2.38	0.00859	231	0.659	0.991	17477	1
MYO10	-12.33	12	-2.38	0.00859	232	0.656	0.991	17476	1
TMEM217	-12.32	12	-2.38	0.00865	233	0.658	0.991	17475	1
PDS5B	-12.32	12	-2.38	0.00867	234	0.656	0.991	17474	1
SIRT3	-12.31	12	-2.38	0.00873	235	0.658	0.991	17473	1
INPP5J	-12.3	12	-2.38	0.00875	236	0.656	0.991	17472	1
UAP1L1	-12.3	12	-2.38	0.00877	237	0.655	0.991	17471	1
PATL1	-12.28	12	-2.37	0.00888	238	0.661	0.991	17470	1
NIPSNAP3A	-12.27	12	-2.37	0.0089	239	0.66	0.991	17469	1
TNFRSF17	-12.26	12	-2.37	0.00898	240	0.663	0.991	17468	1
NOD1	-12.26	12	-2.37	0.00899	241	0.661	0.991	17467	1
SCAF8	-12.24	12	-2.36	0.00906	242	0.663	0.991	17466	1
TFE3	-12.24	12	-2.36	0.00908	243	0.662	0.991	17465	1
SF3B5	-12.23	12	-2.36	0.00914	244	0.664	0.991	17464	1
YPEL1	-12.23	12	-2.36	0.00916	245	0.662	0.991	17463	1
DOLK	-12.23	12	-2.36	0.00916	246	0.659	0.991	17462	1
CUL2	-12.22	12	-2.36	0.00918	247	0.658	0.991	17461	1
URGCP	-12.21	12	-2.36	0.00925	248	0.661	0.991	17460	1
PSMC1	-12.2	12	-2.35	0.00929	249	0.661	0.991	17459	1
HLCS	-12.19	12	-2.35	0.00939	250	0.665	0.991	17458	1
RPS16	-12.17	12	-2.35	0.00947	251	0.668	0.991	17457	1
SNX30	-12.16	12	-2.34	0.00954	252	0.67	0.99	17456	1
EXOSC6	-12.16	12	-2.34	0.00956	253	0.669	0.99	17455	1
CHAF1A	-12.15	12	-2.34	0.00961	254	0.67	0.99	17454	1
AP2S1	-12.12	12	-2.34	0.00976	255	0.678	0.99	17453	1
RABEPK	-12.12	12	-2.34	0.00976	256	0.675	0.99	17452	1
GNB3	-12.11	12	-2.33	0.00981	257	0.676	0.99	17451	1
RFC5	-12.09	12	-2.33	0.00995	258	0.683	0.99	17450	1
FRY	-12.08	12	-2.33	0.00999	259	0.683	0.99	17449	1
SYCP2L	-12.08	12	-2.33	0.01	260	0.682	0.99	17448	1
luciferase	-29.59	72	-2.33	0.01	261	0.68	0.99	17447	1
RBM39	-12.07	12	-2.32	0.0101	262	0.681	0.99	17446	1
DIP2B	-12.06	12	-2.32	0.0101	263	0.681	0.99	17445	1
ESCO2	-12.06	12	-2.32	0.0101	264	0.678	0.99	17444	1
KRT23	-12.06	12	-2.32	0.0101	265	0.677	0.99	17443	1
HIF1A	-12.06	12	-2.32	0.0102	266	0.676	0.99	17442	1
PPARA	-12.06	12	-2.32	0.0102	267	0.674	0.99	17441	1
GID8	-12.05	12	-2.32	0.0102	268	0.673	0.99	17440	1
OR14C36	-12.04	12	-2.32	0.0102	269	0.675	0.99	17439	1
TRPV1	-12.04	12	-2.32	0.0103	270	0.673	0.99	17438	1.01
DSCC1	-11.53	11	-2.32	0.0103	271	0.671	0.99	17437	1.01
C1orf192	-12.02	12	-2.31	0.0104	272	0.677	0.99	17436	1
MAP3K7CL	-12.01	12	-2.31	0.0104	273	0.676	0.99	17435	1.01
IL16	-11.99	12	-2.31	0.0106	274	0.683	0.989	17434	1
DDX46	-11.48	11	-2.31	0.0106	275	0.681	0.989	17433	1
WDR33	-11.48	11	-2.3	0.0106	276	0.679	0.989	17432	1.01
CIAO1	-11.98	12	-2.3	0.0106	277	0.679	0.989	17431	1.01
TTL	-11.97	12	-2.3	0.0107	278	0.682	0.989	17430	1.01
CDK13	-11.96	12	-2.3	0.0107	279	0.681	0.989	17429	1.01
ANP32B	-11.95	12	-2.3	0.0108	280	0.683	0.989	17428	1.01
MVK	-10.34	9	-2.29	0.0109	281	0.685	0.989	17427	1.01
OSBP2	-11.94	12	-2.29	0.0109	282	0.684	0.989	17426	1.01
WDR11	-11.92	12	-2.29	0.011	283	0.689	0.989	17425	1
TJP2	-11.91	12	-2.29	0.0111	284	0.69	0.989	17424	1
OR2M3	-8.42	6	-2.29	0.0111	285	0.691	0.989	17423	1
SEMA4D	-11.9	12	-2.28	0.0112	286	0.691	0.989	17422	1.01
LMX1B	-11.9	12	-2.28	0.0112	287	0.69	0.989	17421	1.01
XPO5	-11.89	12	-2.28	0.0112	288	0.688	0.989	17420	1.01
NFIB	-11.89	12	-2.28	0.0112	289	0.686	0.989	17419	1.01
PEBP4	-11.89	12	-2.28	0.0112	290	0.684	0.989	17418	1.01
SSTR3	-11.88	12	-2.28	0.0113	291	0.688	0.989	17417	1.01
H2AFZ	-11.87	12	-2.28	0.0113	292	0.686	0.989	17416	1.01
PHF2	-11.87	12	-2.28	0.0114	293	0.687	0.989	17415	1.01
GGN	-11.86	12	-2.28	0.0114	294	0.685	0.989	17414	1.01
KRT82	-11.86	12	-2.28	0.0114	295	0.683	0.989	17413	1.01
HSP90AA1	-11.86	12	-2.28	0.0114	296	0.683	0.989	17412	1.01
ZNF250	-11.84	12	-2.27	0.0115	297	0.688	0.988	17411	1.01
POLE3	-11.31	11	-2.27	0.0117	298	0.696	0.988	17410	1.01
DCD	-11.81	12	-2.27	0.0117	299	0.695	0.988	17409	1.01
KIF3B	-11.8	12	-2.26	0.0118	300	0.697	0.988	17408	1.01
HAX1	-11.8	12	-2.26	0.0118	301	0.696	0.988	17407	1.01
KIAA1524	-11.27	11	-2.26	0.012	302	0.704	0.988	17406	1.01
PPM1J	-11.77	12	-2.26	0.012	303	0.702	0.988	17405	1.01
TIMELESS	-11.77	12	-2.26	0.012	304	0.7	0.988	17404	1.01
SPDYC	-11.77	12	-2.26	0.012	305	0.699	0.988	17403	1.01
FLYWCH2	-11.77	12	-2.26	0.0121	306	0.698	0.988	17402	1.01
RAD18	-11.77	12	-2.26	0.0121	307	0.696	0.988	17401	1.01
RASD2	-11.74	12	-2.25	0.0122	308	0.703	0.988	17400	1.01
TXNRD2	-11.74	12	-2.25	0.0123	309	0.703	0.988	17399	1.01
ALG12	-11.74	12	-2.25	0.0123	310	0.701	0.988	17398	1.01
PDE8B	-10.14	9	-2.24	0.0125	311	0.712	0.988	17397	1.01
ARF3	-11.7	12	-2.24	0.0125	312	0.711	0.987	17396	1.01
ITM2B	-11.7	12	-2.24	0.0125	313	0.71	0.987	17395	1.01
HTR1E	-11.69	12	-2.24	0.0126	314	0.709	0.987	17394	1.01
SLC38A8	-11.68	12	-2.24	0.0127	315	0.713	0.987	17393	1.01
TOMM22	-11.67	12	-2.23	0.0127	316	0.713	0.987	17392	1.01
MEF2C	-11.67	12	-2.23	0.0128	317	0.713	0.987	17391	1.01
GABRR1	-11.66	12	-2.23	0.0128	318	0.713	0.987	17390	1.01
DEFB136	-11.66	12	-2.23	0.0128	319	0.712	0.987	17389	1.01
C16orf52	-11.66	12	-2.23	0.0128	320	0.71	0.987	17388	1.01
SYN3	-11.66	12	-2.23	0.0128	321	0.708	0.987	17387	1.01
C11orf57	-11.65	12	-2.23	0.0129	322	0.71	0.987	17386	1.01
ATP6V1B1	-11.65	12	-2.23	0.0129	323	0.708	0.987	17385	1.01
CDK10	-11.64	12	-2.23	0.013	324	0.708	0.987	17384	1.01
PAEP	-11.63	12	-2.22	0.0131	325	0.713	0.987	17383	1.01
PRDM4	-11.62	12	-2.22	0.0131	326	0.712	0.987	17382	1.01
RRAS2	-11.6	12	-2.22	0.0133	327	0.72	0.987	17381	1.01
AVPR2	-11.58	12	-2.21	0.0134	328	0.725	0.987	17380	1.01
ANKRD13D	-11.58	12	-2.21	0.0134	329	0.724	0.987	17379	1.01
TMEM185A	-11.58	12	-2.21	0.0135	330	0.722	0.987	17378	1.01
XRCC5	-11.56	12	-2.21	0.0136	331	0.726	0.986	17377	1.01
TMEM9B	-11.56	12	-2.21	0.0136	332	0.727	0.986	17376	1.01
PBDC1	-11.55	12	-2.21	0.0137	333	0.726	0.986	17375	1.01
SERPINB6	-11.53	12	-2.2	0.0138	334	0.732	0.986	17374	1.01
TMEM140	-11.04	11	-2.2	0.0139	335	0.732	0.986	17373	1.01
KRT18	-9.97	9	-2.2	0.014	336	0.736	0.986	17372	1.01
HSP90B1	-11.5	12	-2.2	0.014	337	0.737	0.986	17371	1.01
FOXC2	-11.49	12	-2.19	0.0142	338	0.742	0.986	17370	1
PPP2R5D	-11.48	12	-2.19	0.0142	339	0.742	0.986	17369	1
CHTF8	-11.48	12	-2.19	0.0142	340	0.741	0.986	17368	1.01
DIMT1	-11.48	12	-2.19	0.0142	341	0.739	0.986	17367	1.01
GNB1L	-9.94	9	-2.19	0.0143	342	0.74	0.986	17366	1.01
CECR2	-11.47	12	-2.19	0.0143	343	0.739	0.986	17365	1.01
KLK2	-11.47	12	-2.19	0.0143	344	0.738	0.986	17364	1.01
DDR1	-11.45	12	-2.19	0.0144	345	0.741	0.986	17363	1.01
BIRC2	-11.45	12	-2.18	0.0145	346	0.74	0.986	17362	1.01
DLAT	-11.44	12	-2.18	0.0145	347	0.742	0.985	17361	1.01
SLCO1B7	-11.44	12	-2.18	0.0146	348	0.742	0.985	17360	1.01
SNAI1	-11.43	12	-2.18	0.0146	349	0.743	0.985	17359	1.01
ADAP1	-11.43	12	-2.18	0.0147	350	0.741	0.985	17358	1.01
TCL1B	-11.42	12	-2.18	0.0147	351	0.743	0.985	17357	1.01
CCNA2	-11.42	12	-2.18	0.0147	352	0.741	0.985	17356	1.01
STIL	-11.4	12	-2.17	0.0149	353	0.745	0.985	17355	1.01
SEC23A	-11.39	12	-2.17	0.015	354	0.748	0.985	17354	1.01
FAM71F2	-11.38	12	-2.17	0.015	355	0.75	0.985	17353	1.01
PPIL1	-11.38	12	-2.17	0.0151	356	0.75	0.985	17352	1.01
INTS7	-11.38	12	-2.17	0.0151	357	0.748	0.985	17351	1.01
WAS	-11.38	12	-2.17	0.0151	358	0.747	0.985	17350	1.01
ITSN2	-11.37	12	-2.17	0.0151	359	0.747	0.985	17349	1.01
FCHO2	-11.36	12	-2.16	0.0152	360	0.748	0.985	17348	1.01
TOE1	-11.36	12	-2.16	0.0152	361	0.747	0.985	17347	1.01
SLC27A4	-11.36	12	-2.16	0.0152	362	0.746	0.985	17346	1.01
WDR36	-11.34	12	-2.16	0.0154	363	0.751	0.985	17345	1.01
RARS	-11.32	12	-2.16	0.0156	364	0.757	0.984	17344	1.01
COPS4	-11.32	12	-2.15	0.0156	365	0.757	0.984	17343	1.01
PARP10	-11.31	12	-2.15	0.0156	366	0.756	0.984	17342	1.01
HIST1H3B	-7.99	6	-2.15	0.0157	367	0.758	0.984	17341	1.01
C15orf53	-11.3	12	-2.15	0.0157	368	0.756	0.984	17340	1.01
FIBCD1	-11.3	12	-2.15	0.0157	369	0.756	0.984	17339	1.01
EVA1A	-10.29	10	-2.14	0.016	370	0.767	0.984	17338	1
USP7	-11.26	12	-2.14	0.0161	371	0.769	0.984	17337	1
LIMS1	-11.26	12	-2.14	0.0161	372	0.767	0.984	17336	1
RPL13A	-7.96	6	-2.14	0.0162	373	0.767	0.984	17335	1
SPTAN1	-11.25	12	-2.14	0.0163	374	0.77	0.984	17334	1
OGDH	-11.24	12	-2.14	0.0163	375	0.768	0.984	17333	1
MPPE1	-11.18	12	-2.12	0.0168	376	0.792	0.983	17332	1
NPFFR1	-11.18	12	-2.12	0.0168	377	0.79	0.983	17331	1
PITX2	-11.18	12	-2.12	0.0169	378	0.79	0.983	17330	1
TARDBP	-11.18	12	-2.12	0.0169	379	0.788	0.983	17329	1
GTF3C4	-9.67	9	-2.12	0.017	380	0.793	0.983	17328	1
ADM	-11.16	12	-2.12	0.0171	381	0.793	0.983	17327	1
ASTL	-11.16	12	-2.12	0.0171	382	0.791	0.983	17326	1
SLC41A1	-11.16	12	-2.12	0.0171	383	0.79	0.983	17325	1
OR5D13	-11.15	12	-2.12	0.0172	384	0.791	0.983	17324	1
USP24	-11.14	12	-2.11	0.0173	385	0.794	0.983	17323	1
TLX2	-11.13	12	-2.11	0.0173	386	0.794	0.983	17322	1
MALL	-11.12	12	-2.11	0.0174	387	0.797	0.983	17321	1
SUGT1	-11.12	12	-2.11	0.0174	388	0.796	0.983	17320	1
SMG1	-11.12	12	-2.11	0.0174	389	0.794	0.983	17319	1
HAPLN3	-11.12	12	-2.11	0.0175	390	0.793	0.983	17318	1
DBT	-11.12	12	-2.11	0.0175	391	0.791	0.983	17317	1
C10orf2	-10.64	11	-2.11	0.0175	392	0.789	0.983	17316	1
ZNF534	-11.11	12	-2.11	0.0175	393	0.788	0.983	17315	1
ACOT13	-11.11	12	-2.11	0.0175	394	0.787	0.982	17314	1
DNAJA3	-11.11	12	-2.11	0.0176	395	0.787	0.982	17313	1
OXR1	-11.1	12	-2.11	0.0176	396	0.786	0.982	17312	1
MAGEA1	-11.09	12	-2.1	0.0177	397	0.789	0.982	17311	1
NT5C2	-11.09	12	-2.1	0.0177	398	0.788	0.982	17310	1
CTAG2	-11.08	12	-2.1	0.0178	399	0.789	0.982	17309	1
SELO	-11.07	12	-2.1	0.0179	400	0.792	0.982	17308	1
ADORA1	-11.07	12	-2.1	0.018	401	0.793	0.982	17307	1
ATP6V0D2	-11.07	12	-2.1	0.018	402	0.791	0.982	17306	1
INTS5	-11.07	12	-2.1	0.018	403	0.79	0.982	17305	1
BTK	-11.06	12	-2.1	0.018	404	0.788	0.982	17304	1
TEK	-11.05	12	-2.1	0.0181	405	0.79	0.982	17303	1
ATP6V0D1	-11.05	12	-2.09	0.0181	406	0.789	0.982	17302	1
C6orf222	-11.04	12	-2.09	0.0182	407	0.792	0.982	17301	1
CDC37	-11.03	12	-2.09	0.0183	408	0.793	0.982	17300	1
OR4C3	-11.03	12	-2.09	0.0183	409	0.792	0.982	17299	1
2020-03-05	-11.03	12	-2.09	0.0183	410	0.792	0.982	17298	1
ZNF655	-11.02	12	-2.09	0.0184	411	0.794	0.982	17297	1
INIP	-11.01	12	-2.09	0.0185	412	0.794	0.982	17296	1
TBC1D2	-11.01	12	-2.09	0.0185	413	0.794	0.981	17295	1
RPAP1	-11	12	-2.08	0.0186	414	0.795	0.981	17294	1
GLS2	-11	12	-2.08	0.0186	415	0.794	0.981	17293	1
HSF1	-11	12	-2.08	0.0187	416	0.794	0.981	17292	1
KIAA0930	-10.99	12	-2.08	0.0187	417	0.795	0.981	17291	1
NLE1	-10.98	12	-2.08	0.0188	418	0.796	0.981	17290	1
SPTLC1	-10.98	12	-2.08	0.0189	419	0.797	0.981	17289	1
GCSAML	-10.97	12	-2.08	0.0189	420	0.797	0.981	17288	1
NRBP1	-10.97	12	-2.08	0.0189	421	0.796	0.981	17287	1
NCOR1	-10.97	12	-2.08	0.0189	422	0.795	0.981	17286	1
FOXO4	-10.97	12	-2.08	0.019	423	0.793	0.981	17285	1
MTF2	-10.97	12	-2.08	0.019	424	0.793	0.981	17284	1.01
CABP7	-9.5	9	-2.07	0.019	425	0.792	0.981	17283	1.01
TMEM200A	-10.95	12	-2.07	0.0191	426	0.795	0.981	17282	1.01
BBS9	-10.92	12	-2.07	0.0194	427	0.806	0.981	17281	1
POP5	-10.92	12	-2.07	0.0195	428	0.805	0.981	17280	1
DNAJB12	-10.91	12	-2.06	0.0196	429	0.81	0.98	17279	1
SLC25A32	-10.9	12	-2.06	0.0197	430	0.809	0.98	17278	1
KIAA1244	-10.9	12	-2.06	0.0197	431	0.808	0.98	17277	1
SRCAP	-10.9	12	-2.06	0.0197	432	0.806	0.98	17276	1
DUT	-8.9	8	-2.06	0.0197	433	0.807	0.98	17275	1
CYTIP	-10.88	12	-2.06	0.0198	434	0.81	0.98	17274	1
VPREB1	-10.88	12	-2.06	0.0198	435	0.808	0.98	17273	1
DRG1	-10.88	12	-2.06	0.0199	436	0.806	0.98	17272	1
GMPPB	-9.43	9	-2.06	0.0199	437	0.805	0.98	17271	1
SERPINB2	-10.88	12	-2.06	0.0199	438	0.804	0.98	17270	1
ARPC1B	-10.88	12	-2.06	0.0199	439	0.804	0.98	17269	1
EPHB2	-10.88	12	-2.05	0.0199	440	0.803	0.98	17268	1
GALNT13	-10.86	12	-2.05	0.0201	441	0.806	0.98	17267	1
MAD2L1BP	-10.86	12	-2.05	0.0201	442	0.806	0.98	17266	1
PSMA2	-10.86	12	-2.05	0.0201	443	0.805	0.98	17265	1
EBF2	-10.85	12	-2.05	0.0202	444	0.804	0.98	17264	1
KIAA2026	-10.85	12	-2.05	0.0202	445	0.804	0.98	17263	1.01
ETAA1	-10.85	12	-2.05	0.0203	446	0.805	0.98	17262	1
BOK	-10.84	12	-2.05	0.0203	447	0.805	0.98	17261	1
PDCD10	-10.84	12	-2.05	0.0204	448	0.805	0.98	17260	1
GPR68	-9.38	9	-2.05	0.0204	449	0.805	0.98	17259	1.01
CXorf56	-10.81	12	-2.04	0.0206	450	0.811	0.979	17258	1
HIST1H2AC	-10.81	12	-2.04	0.0207	451	0.811	0.979	17257	1
SNAP29	-10.8	12	-2.04	0.0208	452	0.813	0.979	17256	1
LONP1	-10.34	11	-2.04	0.0208	453	0.812	0.979	17255	1
WDHD1	-10.8	12	-2.04	0.0208	454	0.812	0.979	17254	1
EHMT1	-10.79	12	-2.04	0.0209	455	0.811	0.979	17253	1
DLX3	-10.79	12	-2.03	0.0209	456	0.813	0.979	17252	1
STARD13	-10.78	12	-2.03	0.021	457	0.812	0.979	17251	1
FBXL19	-10.78	12	-2.03	0.021	458	0.814	0.979	17250	1
RPS6KA5	-10.74	12	-2.02	0.0214	459	0.827	0.979	17249	1
SNTB1	-10.74	12	-2.02	0.0214	460	0.826	0.979	17248	1
APOA1	-10.74	12	-2.02	0.0215	461	0.824	0.979	17247	1
OR11H6	-10.74	12	-2.02	0.0215	462	0.823	0.979	17246	1
CNR1	-10.73	12	-2.02	0.0215	463	0.823	0.978	17245	1
SDR16C5	-10.73	12	-2.02	0.0215	464	0.822	0.978	17244	1
PELI1	-10.72	12	-2.02	0.0217	465	0.827	0.978	17243	1
KIAA0368	-10.71	12	-2.02	0.0218	466	0.828	0.978	17242	1
HIST1H4I	-9.28	9	-2.02	0.0218	467	0.826	0.978	17241	1
GPR124	-10.71	12	-2.02	0.0218	468	0.825	0.978	17240	1
CDKN1A	-10.71	12	-2.02	0.0218	469	0.824	0.978	17239	1
SPAG7	-10.71	12	-2.02	0.0219	470	0.824	0.978	17238	1
TP53	-10.7	12	-2.02	0.0219	471	0.823	0.978	17237	1
SLC4A1AP	-10.7	12	-2.02	0.0219	472	0.822	0.978	17236	1
POT1	-10.69	12	-2.01	0.0221	473	0.826	0.978	17235	1
FLRT1	-10.69	12	-2.01	0.0221	474	0.824	0.978	17234	1
FASTK	-10.68	12	-2.01	0.0222	475	0.827	0.978	17233	1
VPS28	-10.67	12	-2.01	0.0223	476	0.829	0.978	17232	1
FOXC1	-10.67	12	-2.01	0.0223	477	0.828	0.978	17231	1
ASZ1	-10.66	12	-2.01	0.0224	478	0.829	0.978	17230	1
ZNF484	-10.66	12	-2.01	0.0224	479	0.828	0.978	17229	1
RUNX2	-10.66	12	-2.01	0.0224	480	0.827	0.978	17228	1
CDK20	-10.64	12	-2	0.0227	481	0.835	0.977	17227	1
RASGRF2	-10.64	12	-2	0.0227	482	0.834	0.977	17226	1
TSPYL2	-10.63	12	-2	0.0228	483	0.834	0.977	17225	1
CCBE1	-10.63	12	-2	0.0228	484	0.834	0.977	17224	1
C22orf42	-10.61	12	-2	0.023	485	0.839	0.977	17223	1
WDR37	-10.61	12	-2	0.023	486	0.839	0.977	17222	1
CCDC70	-10.6	12	-1.99	0.0231	487	0.839	0.977	17221	1
C16orf72	-9.18	9	-1.99	0.0231	488	0.838	0.977	17220	1
MTCH1	-10.6	12	-1.99	0.0231	489	0.837	0.977	17219	1
ORAOV1	-10.59	12	-1.99	0.0233	490	0.841	0.977	17218	1
FGF17	-10.58	12	-1.99	0.0234	491	0.844	0.977	17217	1
C2orf66	-10.58	12	-1.99	0.0234	492	0.843	0.977	17216	1
GSC2	-10.11	11	-1.98	0.0237	493	0.85	0.976	17215	1
PCNA	-10.56	12	-1.98	0.0237	494	0.849	0.976	17214	1
EIF1AY	-10.55	12	-1.98	0.0238	495	0.85	0.976	17213	1
RPS5	-10.54	12	-1.98	0.0239	496	0.853	0.976	17212	1
GTF3C1	-10.53	12	-1.98	0.024	497	0.856	0.976	17211	1
ASIC2	-10.52	12	-1.98	0.0241	498	0.857	0.976	17210	1
CDC37L1	-9.61	10	-1.98	0.0241	499	0.855	0.976	17209	1
GEMIN6	-10.52	12	-1.97	0.0241	500	0.855	0.976	17208	1
APOL3	-10.52	12	-1.97	0.0242	501	0.854	0.976	17207	1
HAGHL	-10.51	12	-1.97	0.0242	502	0.855	0.976	17206	1
ZDHHC12	-10.51	12	-1.97	0.0243	503	0.856	0.976	17205	1
SELM	-10.5	12	-1.97	0.0243	504	0.855	0.976	17204	1
ATP6V1A	-9.1	9	-1.97	0.0244	505	0.854	0.976	17203	1
VPS51	-10.5	12	-1.97	0.0244	506	0.854	0.976	17202	1
MZT2B	-10.5	12	-1.97	0.0245	507	0.854	0.976	17201	1
SYNGR2	-10.5	12	-1.97	0.0245	508	0.853	0.976	17200	1
WDR74	-10.05	11	-1.97	0.0245	509	0.852	0.976	17199	1
EIF2S1	-9.58	10	-1.97	0.0245	510	0.851	0.976	17198	1
RAB43	-10.49	12	-1.97	0.0245	511	0.849	0.975	17197	1
MSLN	-9.57	10	-1.97	0.0246	512	0.85	0.975	17196	1
SPINK4	-10.48	12	-1.97	0.0247	513	0.852	0.975	17195	1
DAOA	-10.48	12	-1.97	0.0247	514	0.851	0.975	17194	1
FAM49B	-10.47	12	-1.96	0.0247	515	0.85	0.975	17193	1
THOC3	-10.47	12	-1.96	0.0248	516	0.85	0.975	17192	1
LGALS2	-10.47	12	-1.96	0.0248	517	0.85	0.975	17191	1
USP13	-10.46	12	-1.96	0.0249	518	0.85	0.975	17190	1
CTDP1	-9.54	10	-1.96	0.025	519	0.853	0.975	17189	1
BIRC6	-10.45	12	-1.96	0.0251	520	0.853	0.975	17188	1
HMGCR	-10.45	12	-1.96	0.0251	521	0.853	0.975	17187	1
KIAA1429	-10.44	12	-1.96	0.0252	522	0.854	0.975	17186	1
ALDH18A1	-10.44	12	-1.96	0.0252	523	0.853	0.975	17185	1
KRT73	-10.43	12	-1.95	0.0253	524	0.855	0.975	17184	1
SPTLC3	-10.43	12	-1.95	0.0254	525	0.855	0.975	17183	1
FBXO31	-10.43	12	-1.95	0.0254	526	0.854	0.975	17182	1
KIF20A	-10.41	12	-1.95	0.0255	527	0.858	0.974	17181	1
MIS12	-10.41	12	-1.95	0.0256	528	0.859	0.974	17180	1
UBE2T	-10.4	12	-1.95	0.0257	529	0.859	0.974	17179	1
FIGNL1	-10.4	12	-1.95	0.0257	530	0.859	0.974	17178	1
B4GALT4	-10.4	12	-1.95	0.0257	531	0.858	0.974	17177	1
CLCN7	-10.39	12	-1.95	0.0258	532	0.859	0.974	17176	1
PCP4L1	-10.39	12	-1.95	0.0258	533	0.858	0.974	17175	1
LIN52	-10.37	12	-1.94	0.0261	534	0.866	0.974	17174	1
ZFP41	-10.36	12	-1.94	0.0263	535	0.871	0.974	17173	1
DEPTOR	-10.35	12	-1.94	0.0264	536	0.873	0.974	17172	1
C1orf112	-10.34	12	-1.94	0.0265	537	0.873	0.974	17171	1
BDKRB1	-10.34	12	-1.93	0.0266	538	0.875	0.973	17170	1
IL1R1	-10.34	12	-1.93	0.0266	539	0.873	0.973	17169	1
KATNB1	-9.89	11	-1.93	0.0266	540	0.874	0.973	17168	1
PCBP2	-10.33	12	-1.93	0.0267	541	0.873	0.973	17167	1
F2	-10.33	12	-1.93	0.0267	542	0.873	0.973	17166	1
OR14J1	-10.32	12	-1.93	0.0268	543	0.872	0.973	17165	1
SYT17	-10.32	12	-1.93	0.0268	544	0.872	0.973	17164	1
FFAR4	-10.32	12	-1.93	0.0268	545	0.871	0.973	17163	1
ACAD10	-10.32	12	-1.93	0.0269	546	0.871	0.973	17162	1
CADPS2	-10.31	12	-1.93	0.027	547	0.873	0.973	17161	1
TMED3	-10.31	12	-1.93	0.027	548	0.873	0.973	17160	1
PRDM12	-10.3	12	-1.93	0.027	549	0.872	0.973	17159	1
FAM134B	-10.3	12	-1.93	0.0271	550	0.872	0.973	17158	1
CHTF18	-10.3	12	-1.93	0.0271	551	0.87	0.973	17157	1
SLC7A13	-10.3	12	-1.93	0.0271	552	0.869	0.973	17156	1
TINF2	-10.3	12	-1.93	0.0271	553	0.868	0.973	17155	1
SMC6	-10.3	12	-1.92	0.0272	554	0.868	0.973	17154	1
CAPNS2	-10.3	12	-1.92	0.0272	555	0.866	0.973	17153	1
KPNA3	-10.29	12	-1.92	0.0272	556	0.867	0.973	17152	1
HNRNPL	-9.85	11	-1.92	0.0273	557	0.867	0.973	17151	1
PAQR4	-10.29	12	-1.92	0.0273	558	0.866	0.973	17150	1
PGLYRP1	-10.27	12	-1.92	0.0275	559	0.87	0.973	17149	1
CREBBP	-10.27	12	-1.92	0.0275	560	0.869	0.973	17148	1
GLRX3	-10.27	12	-1.92	0.0275	561	0.868	0.973	17147	1
KRT32	-10.27	12	-1.92	0.0275	562	0.867	0.972	17146	1
DCDC1	-10.27	12	-1.92	0.0275	563	0.866	0.972	17145	1
TTF1	-10.27	12	-1.92	0.0275	564	0.865	0.972	17144	1
P2RY4	-10.25	12	-1.91	0.0278	565	0.871	0.972	17143	1
GPKOW	-10.25	12	-1.91	0.0278	566	0.871	0.972	17142	1
MVP	-10.24	12	-1.91	0.0279	567	0.872	0.972	17141	1
RFPL1	-7.24	6	-1.91	0.028	568	0.872	0.972	17140	1
GPSM3	-10.24	12	-1.91	0.028	569	0.871	0.972	17139	1
C8orf17	-10.23	12	-1.91	0.0281	570	0.872	0.972	17138	1
RRAGD	-10.23	12	-1.91	0.0281	571	0.872	0.972	17137	1
CHMP1A	-10.23	12	-1.91	0.0281	572	0.871	0.972	17136	1
KIAA2013	-10.22	12	-1.91	0.0282	573	0.872	0.972	17135	1
BAIAP2L2	-10.21	12	-1.91	0.0284	574	0.875	0.972	17134	1
XIAP	-10.21	12	-1.9	0.0284	575	0.875	0.972	17133	1
C17orf70	-10.21	12	-1.9	0.0284	576	0.873	0.972	17132	1
GLTP	-10.21	12	-1.9	0.0285	577	0.873	0.972	17131	1
TSG101	-10.2	12	-1.9	0.0285	578	0.873	0.971	17130	1
EEA1	-10.19	12	-1.9	0.0286	579	0.875	0.971	17129	1
NAT16	-10.18	12	-1.9	0.0288	580	0.879	0.971	17128	1
LRRC55	-10.16	12	-1.89	0.0291	581	0.887	0.971	17127	1
CEP68	-10.16	12	-1.89	0.0291	582	0.886	0.971	17126	1
PPP6C	-10.15	12	-1.89	0.0293	583	0.89	0.971	17125	1
MTHFD2	-10.15	12	-1.89	0.0293	584	0.889	0.971	17124	1
SRCRB4D	-10.14	12	-1.89	0.0294	585	0.889	0.971	17123	1
SPTLC2	-10.14	12	-1.89	0.0294	586	0.89	0.971	17122	1
LCT	-10.14	12	-1.89	0.0295	587	0.889	0.971	17121	1
CNOT1	-10.12	12	-1.89	0.0297	588	0.893	0.97	17120	1
CASP1	-10.12	12	-1.88	0.0298	589	0.895	0.97	17119	1
GGPS1	-10.12	12	-1.88	0.0298	590	0.894	0.97	17118	1
MTA2	-10.11	12	-1.88	0.0299	591	0.895	0.97	17117	1
DPYD	-10.11	12	-1.88	0.0299	592	0.894	0.97	17116	1
FBLN1	-10.11	12	-1.88	0.0299	593	0.894	0.97	17115	1
ZKSCAN1	-10.09	12	-1.88	0.0302	594	0.899	0.97	17114	1
VKORC1	-10.09	12	-1.88	0.0302	595	0.899	0.97	17113	1
PTPN18	-10.09	12	-1.88	0.0302	596	0.898	0.97	17112	1
GLG1	-10.08	12	-1.88	0.0303	597	0.9	0.97	17111	1
NEDD9	-10.08	12	-1.88	0.0303	598	0.898	0.97	17110	1
OR51S1	-10.08	12	-1.88	0.0304	599	0.897	0.97	17109	1
POLR2E	-10.08	12	-1.87	0.0304	600	0.897	0.97	17108	1
AKAP11	-10.08	12	-1.87	0.0304	601	0.896	0.97	17107	1
STK17B	-10.08	12	-1.87	0.0304	602	0.894	0.97	17106	1
ITPRIPL1	-10.07	12	-1.87	0.0304	603	0.894	0.97	17105	1
UTP15	-10.07	12	-1.87	0.0304	604	0.892	0.97	17104	1
HFE	-10.07	12	-1.87	0.0306	605	0.894	0.969	17103	1
NAT1	-10.06	12	-1.87	0.0306	606	0.894	0.969	17102	1
CLASP1	-10.06	12	-1.87	0.0307	607	0.894	0.969	17101	1
RPS13	-9.63	11	-1.87	0.0307	608	0.894	0.969	17100	1
SMC4	-10.05	12	-1.87	0.0308	609	0.896	0.969	17099	1
CAMSAP3	-10.05	12	-1.87	0.0309	610	0.896	0.969	17098	1
SF1	-10.05	12	-1.87	0.0309	611	0.895	0.969	17097	1
LIPG	-10.04	12	-1.87	0.0309	612	0.895	0.969	17096	1
GMDS	-10.04	12	-1.87	0.0309	613	0.894	0.969	17095	1
CTAGE1	-7.1	6	-1.87	0.031	614	0.893	0.969	17094	1
CTDSPL2	-10.03	12	-1.87	0.0311	615	0.895	0.969	17093	1
FAP	-10.03	12	-1.87	0.0311	616	0.894	0.969	17092	1
SURF6	-10.03	12	-1.86	0.0312	617	0.895	0.969	17091	1
LIPT2	-10.01	12	-1.86	0.0315	618	0.903	0.968	17090	1
KLF7	-10.01	12	-1.86	0.0315	619	0.901	0.968	17089	1
OR13J1	-10	12	-1.86	0.0315	620	0.901	0.968	17088	1
AIFM1	-10	12	-1.86	0.0316	621	0.901	0.968	17087	1
CENPP	-10	12	-1.86	0.0316	622	0.899	0.968	17086	1
SLC36A3	-10	12	-1.86	0.0316	623	0.898	0.968	17085	1
PI4KA	-9.99	12	-1.86	0.0317	624	0.9	0.968	17084	1
NAP1L1	-9.99	12	-1.86	0.0317	625	0.899	0.968	17083	1
ANAPC11	-9.99	12	-1.86	0.0318	626	0.899	0.968	17082	1
C21orf59	-9.98	12	-1.85	0.0318	627	0.899	0.968	17081	1
ITGAL	-9.98	12	-1.85	0.0319	628	0.898	0.968	17080	1
DTL	-9.98	12	-1.85	0.0319	629	0.897	0.968	17079	1
RNF126	-9.98	12	-1.85	0.0319	630	0.896	0.968	17078	1
KCNH3	-9.98	12	-1.85	0.0319	631	0.895	0.968	17077	1
NELFE	-9.98	12	-1.85	0.032	632	0.895	0.968	17076	1
MLNR	-9.98	12	-1.85	0.032	633	0.895	0.968	17075	1
CCDC125	-9.97	12	-1.85	0.032	634	0.894	0.968	17074	1
RTP3	-9.97	12	-1.85	0.032	635	0.893	0.968	17073	1
SMC3	-9.97	12	-1.85	0.032	636	0.892	0.968	17072	1
CSRNP3	-9.97	12	-1.85	0.0321	637	0.891	0.968	17071	1
HNRNPUL2	-9.96	12	-1.85	0.0322	638	0.893	0.968	17070	1
RNMT	-9.96	12	-1.85	0.0322	639	0.893	0.968	17069	1
SEMA5B	-9.96	12	-1.85	0.0322	640	0.892	0.968	17068	1
DGKD	-9.96	12	-1.85	0.0323	641	0.891	0.968	17067	1
TUBA8	-9.95	12	-1.85	0.0324	642	0.894	0.968	17066	1
LCP2	-9.95	12	-1.85	0.0324	643	0.893	0.968	17065	1
GAL3ST1	-9.95	12	-1.85	0.0324	644	0.891	0.968	17064	1
OR2G6	-9.94	12	-1.85	0.0325	645	0.892	0.967	17063	1
TIMP3	-9.93	12	-1.84	0.0327	646	0.895	0.967	17062	1
NUDT17	-9.93	12	-1.84	0.0327	647	0.896	0.967	17061	1
SGSM1	-9.93	12	-1.84	0.0327	648	0.895	0.967	17060	1
TFF1	-9.93	12	-1.84	0.0327	649	0.893	0.967	17059	1
CLDN20	-9.93	12	-1.84	0.0327	650	0.892	0.967	17058	1
SHANK3	-9.93	12	-1.84	0.0328	651	0.892	0.967	17057	1
SMIM19	-8.6	9	-1.84	0.0328	652	0.891	0.967	17056	1
ZFR	-9.92	12	-1.84	0.0329	653	0.891	0.967	17055	1
OR5L2	-9.05	10	-1.84	0.0329	654	0.891	0.967	17054	1
MRPS18A	-9.92	12	-1.84	0.0329	655	0.89	0.967	17053	1
PDE6G	-9.92	12	-1.84	0.033	656	0.889	0.967	17052	1
SLC22A16	-9.91	12	-1.84	0.0331	657	0.893	0.967	17051	1
C7orf65	-9.9	12	-1.84	0.0332	658	0.895	0.967	17050	1
R3HDM1	-9.9	12	-1.84	0.0332	659	0.893	0.967	17049	1
CAST	-9.9	12	-1.83	0.0333	660	0.893	0.967	17048	1
UBAC2	-9.89	12	-1.83	0.0333	661	0.893	0.967	17047	1
IGLL1	-9.89	12	-1.83	0.0334	662	0.894	0.967	17046	1
GAB3	-9.88	12	-1.83	0.0335	663	0.896	0.966	17045	1
DBNDD1	-9.88	12	-1.83	0.0335	664	0.895	0.966	17044	1
PRKRA	-9.88	12	-1.83	0.0336	665	0.895	0.966	17043	1
AGPAT2	-9.87	12	-1.83	0.0337	666	0.895	0.966	17042	1
FRMD6	-9.87	12	-1.83	0.0337	667	0.895	0.966	17041	1
SNX3	-9.87	12	-1.83	0.0338	668	0.895	0.966	17040	1
SARS	-9.86	12	-1.83	0.0338	669	0.896	0.966	17039	1
C7orf57	-9.86	12	-1.83	0.0339	670	0.896	0.966	17038	1
CDC45	-9.86	12	-1.83	0.0339	671	0.896	0.966	17037	1
NOL4	-9.86	12	-1.83	0.034	672	0.895	0.966	17036	1
PCNXL4	-9.85	12	-1.83	0.034	673	0.894	0.966	17035	1
UBR2	-9.85	12	-1.82	0.034	674	0.893	0.966	17034	1
LRRFIP1	-9.85	12	-1.82	0.034	675	0.892	0.966	17033	1
ARL2	-9.85	12	-1.82	0.034	676	0.891	0.966	17032	1
KLF12	-9.84	12	-1.82	0.0342	677	0.894	0.966	17031	1
CLDN5	-9.84	12	-1.82	0.0342	678	0.892	0.966	17030	1
FAM92A1	-9.84	12	-1.82	0.0342	679	0.892	0.966	17029	1
INSIG1	-9.84	12	-1.82	0.0342	680	0.891	0.966	17028	1
ARF1	-9.83	12	-1.82	0.0344	681	0.896	0.966	17027	1
PPP1R7	-9.83	12	-1.82	0.0344	682	0.894	0.966	17026	1
IPMK	-9.82	12	-1.82	0.0345	683	0.895	0.965	17025	1
C7orf25	-9.82	12	-1.82	0.0346	684	0.895	0.965	17024	1
ANKRD52	-9.82	12	-1.82	0.0346	685	0.894	0.965	17023	1
KCTD13	-9.82	12	-1.82	0.0347	686	0.895	0.965	17022	1
SRRM4	-9.81	12	-1.82	0.0347	687	0.894	0.965	17021	1
RNF166	-9.81	12	-1.82	0.0347	688	0.894	0.965	17020	1
VAX2	-9.81	12	-1.81	0.0348	689	0.895	0.965	17019	1
PALMD	-9.8	12	-1.81	0.0349	690	0.897	0.965	17018	1
SDF2L1	-9.79	12	-1.81	0.0351	691	0.9	0.965	17017	1
ME1	-9.79	12	-1.81	0.0352	692	0.9	0.965	17016	1
MAGEB3	-9.78	12	-1.81	0.0352	693	0.9	0.965	17015	1
KPNA4	-9.78	12	-1.81	0.0353	694	0.9	0.965	17014	1
XIRP2	-9.78	12	-1.81	0.0353	695	0.899	0.965	17013	1
NDOR1	-9.78	12	-1.81	0.0353	696	0.898	0.965	17012	1
SOX21	-9.78	12	-1.81	0.0353	697	0.897	0.965	17011	1
KIAA1644	-9.76	12	-1.8	0.0356	698	0.904	0.964	17010	1
SLC44A2	-9.76	12	-1.8	0.0356	699	0.903	0.964	17009	1
LRRC45	-9.76	12	-1.8	0.0356	700	0.902	0.964	17008	1
TRA2B	-9.76	12	-1.8	0.0357	701	0.902	0.964	17007	1
EMID1	-9.75	12	-1.8	0.0358	702	0.903	0.964	17006	1
DAB2	-9.75	12	-1.8	0.0358	703	0.902	0.964	17005	1
TRIM14	-9.75	12	-1.8	0.0359	704	0.902	0.964	17004	1
GGT5	-9.75	12	-1.8	0.0359	705	0.901	0.964	17003	1
NDNL2	-9.33	11	-1.8	0.0359	706	0.901	0.964	17002	1
SLC1A2	-9.74	12	-1.8	0.0359	707	0.9	0.964	17001	1
MCTP1	-9.73	12	-1.8	0.0361	708	0.903	0.964	17000	1
HTRA3	-9.73	12	-1.8	0.0361	709	0.902	0.964	16999	1
GBF1	-9.73	12	-1.8	0.0362	710	0.904	0.964	16998	1
TMEM132B	-9.72	12	-1.79	0.0363	711	0.905	0.964	16997	1
TRPC7	-9.72	12	-1.79	0.0364	712	0.904	0.964	16996	1
CSTF3	-9.72	12	-1.79	0.0364	713	0.904	0.964	16995	1
APOBEC3G	-9.72	12	-1.79	0.0364	714	0.903	0.964	16994	1
SUN2	-9.72	12	-1.79	0.0364	715	0.902	0.964	16993	1
PLEKHG7	-9.71	12	-1.79	0.0365	716	0.902	0.964	16992	1
PALM	-9.71	12	-1.79	0.0365	717	0.902	0.963	16991	1
TRIM9	-9.71	12	-1.79	0.0366	718	0.901	0.963	16990	1
MAF	-9.71	12	-1.79	0.0366	719	0.901	0.963	16989	1
EP300	-9.69	12	-1.79	0.0368	720	0.905	0.963	16988	1
OLFML2A	-9.69	12	-1.79	0.0369	721	0.906	0.963	16987	1
DNAH5	-9.68	12	-1.79	0.037	722	0.908	0.963	16986	1
DEPDC5	-9.68	12	-1.79	0.0371	723	0.908	0.963	16985	1
L3MBTL2	-9.67	12	-1.78	0.0373	724	0.912	0.963	16984	1
IRF2BP2	-9.66	12	-1.78	0.0373	725	0.912	0.963	16983	1
REEP2	-9.66	12	-1.78	0.0374	726	0.911	0.963	16982	1
PSMB5	-9.66	12	-1.78	0.0374	727	0.91	0.963	16981	1
CTR9	-9.66	12	-1.78	0.0375	728	0.911	0.963	16980	1
FEV	-9.66	12	-1.78	0.0375	729	0.911	0.962	16979	1
CANX	-9.65	12	-1.78	0.0375	730	0.911	0.962	16978	1
UTP14A	-9.65	12	-1.78	0.0376	731	0.91	0.962	16977	1
CCDC120	-9.65	12	-1.78	0.0377	732	0.911	0.962	16976	1
CEP192	-9.65	12	-1.78	0.0377	733	0.911	0.962	16975	1
NHLRC4	-9.64	12	-1.78	0.0377	734	0.91	0.962	16974	1
OPN5	-9.64	12	-1.78	0.0378	735	0.91	0.962	16973	1
TRIO	-9.64	12	-1.78	0.0378	736	0.909	0.962	16972	1
FZD4	-9.64	12	-1.78	0.0378	737	0.909	0.962	16971	1
PRUNE2	-9.63	12	-1.78	0.0379	738	0.909	0.962	16970	1
PPFIA4	-9.63	12	-1.77	0.038	739	0.91	0.962	16969	1
PCDHA4	-9.63	12	-1.77	0.038	740	0.909	0.962	16968	1
DMRTA2	-9.63	12	-1.77	0.038	741	0.908	0.962	16967	1
RFX5	-9.63	12	-1.77	0.0381	742	0.909	0.962	16966	1
ERI1	-9.62	12	-1.77	0.0381	743	0.908	0.962	16965	1
SIRT5	-9.62	12	-1.77	0.0382	744	0.91	0.962	16964	1
B4GALNT1	-9.62	12	-1.77	0.0382	745	0.909	0.962	16963	1
MYO7B	-9.61	12	-1.77	0.0384	746	0.912	0.962	16962	1
CREBL2	-9.61	12	-1.77	0.0384	747	0.911	0.962	16961	1
FLYWCH1	-9.6	12	-1.77	0.0385	748	0.912	0.961	16960	1
PDDC1	-9.6	12	-1.77	0.0386	749	0.912	0.961	16959	1
IRF8	-9.6	12	-1.77	0.0386	750	0.911	0.961	16958	1
SLC29A1	-9.6	12	-1.77	0.0386	751	0.91	0.961	16957	1
SGOL1	-9.6	12	-1.77	0.0386	752	0.91	0.961	16956	1
TMPRSS6	-9.59	12	-1.77	0.0387	753	0.909	0.961	16955	1
EFHC2	-9.59	12	-1.77	0.0387	754	0.908	0.961	16954	1
FAM169A	-9.59	12	-1.77	0.0387	755	0.907	0.961	16953	1
RCOR2	-9.59	12	-1.77	0.0387	756	0.908	0.961	16952	1
RAPH1	-9.58	12	-1.76	0.039	757	0.911	0.961	16951	1
BCO2	-9.57	12	-1.76	0.039	758	0.912	0.961	16950	1
STUB1	-9.57	12	-1.76	0.039	759	0.911	0.961	16949	1
ADAR	-9.57	12	-1.76	0.0391	760	0.91	0.961	16948	1
DHFR	-7.31	7	-1.76	0.0391	761	0.909	0.961	16947	1
FUT7	-9.57	12	-1.76	0.0392	762	0.91	0.961	16946	1
RPA3	-8.28	9	-1.76	0.0392	763	0.91	0.961	16945	1
ANAPC1	-9.56	12	-1.76	0.0392	764	0.909	0.961	16944	1
DIAPH2	-9.56	12	-1.76	0.0393	765	0.909	0.961	16943	1
MS4A4E	-9.56	12	-1.76	0.0393	766	0.908	0.961	16942	1
PPP1R42	-9.56	12	-1.76	0.0393	767	0.908	0.961	16941	1
NTMT1	-9.56	12	-1.76	0.0394	768	0.908	0.961	16940	1
C16orf96	-9.56	12	-1.76	0.0394	769	0.907	0.961	16939	1
GZMA	-9.55	12	-1.76	0.0394	770	0.906	0.961	16938	1
MAGEE1	-9.55	12	-1.76	0.0395	771	0.908	0.96	16937	1
FANCI	-9.54	12	-1.76	0.0396	772	0.909	0.96	16936	1
B3GNT9	-9.54	12	-1.75	0.0396	773	0.908	0.96	16935	1
CBFA2T2	-9.54	12	-1.75	0.0396	774	0.907	0.96	16934	1
STK11	-9.54	12	-1.75	0.0397	775	0.907	0.96	16933	1
RRM1	-9.54	12	-1.75	0.0397	776	0.906	0.96	16932	1
CBLL1	-9.54	12	-1.75	0.0398	777	0.906	0.96	16931	1
LRRC16A	-9.54	12	-1.75	0.0398	778	0.905	0.96	16930	1
2020-09-08	-9.53	12	-1.75	0.0398	779	0.905	0.96	16929	1
CDK16	-9.53	12	-1.75	0.0398	780	0.904	0.96	16928	1
STIP1	-9.53	12	-1.75	0.0399	781	0.904	0.96	16927	1
MCRS1	-9.53	12	-1.75	0.0399	782	0.904	0.96	16926	1
TMC1	-9.52	12	-1.75	0.0401	783	0.907	0.96	16925	1
VHLL	-9.52	12	-1.75	0.0402	784	0.907	0.96	16924	1
PAQR8	-9.51	12	-1.75	0.0404	785	0.91	0.96	16923	1
TRIP4	-9.5	12	-1.74	0.0405	786	0.913	0.959	16922	1
MAGOH	-9.5	12	-1.74	0.0406	787	0.912	0.959	16921	1
ACAA2	-9.5	12	-1.74	0.0406	788	0.911	0.959	16920	1
PGF	-9.49	12	-1.74	0.0406	789	0.911	0.959	16919	1
GMCL1	-9.49	12	-1.74	0.0406	790	0.91	0.959	16918	1
RPS11	-8.22	9	-1.74	0.0406	791	0.909	0.959	16917	1
NDC1	-9.49	12	-1.74	0.0407	792	0.91	0.959	16916	1
RGS7	-9.48	12	-1.74	0.0408	793	0.912	0.959	16915	1
SIAH3	-9.48	12	-1.74	0.0409	794	0.911	0.959	16914	1
PAXIP1	-9.48	12	-1.74	0.0409	795	0.911	0.959	16913	1
ARFGAP2	-9.48	12	-1.74	0.0409	796	0.91	0.959	16912	1
SSX2IP	-9.48	12	-1.74	0.0409	797	0.909	0.959	16911	1
LY6K	-9.48	12	-1.74	0.0409	798	0.908	0.959	16910	1
SOHLH2	-8.2	9	-1.74	0.041	799	0.908	0.959	16909	1
ADCYAP1R1	-9.46	12	-1.74	0.0412	800	0.912	0.959	16908	1
RALYL	-9.46	12	-1.74	0.0413	801	0.913	0.959	16907	1
SATB1	-9.46	12	-1.74	0.0413	802	0.912	0.959	16906	1
CYP26B1	-9.46	12	-1.74	0.0413	803	0.911	0.959	16905	1
PRSS22	-9.46	12	-1.74	0.0413	804	0.91	0.959	16904	1
CDC123	-9.45	12	-1.73	0.0414	805	0.91	0.959	16903	1
DMAP1	-9.45	12	-1.73	0.0414	806	0.909	0.959	16902	1
FAM83A	-9.45	12	-1.73	0.0414	807	0.908	0.959	16901	1
SLC3A2	-9.45	12	-1.73	0.0414	808	0.908	0.959	16900	1
MAN2A2	-9.45	12	-1.73	0.0415	809	0.907	0.959	16899	1
SLC6A7	-9.45	12	-1.73	0.0415	810	0.906	0.959	16898	1
TTC1	-9.45	12	-1.73	0.0415	811	0.907	0.958	16897	1
CABIN1	-9.45	12	-1.73	0.0415	812	0.906	0.958	16896	1
CDC20B	-9.44	12	-1.73	0.0416	813	0.906	0.958	16895	1
TM9SF3	-9.44	12	-1.73	0.0416	814	0.906	0.958	16894	1
COMT	-9.44	12	-1.73	0.0417	815	0.906	0.958	16893	1
DBNL	-9.44	12	-1.73	0.0417	816	0.905	0.958	16892	1
SH3BP1	-9.42	12	-1.73	0.042	817	0.91	0.958	16891	1
PHLDA2	-9.42	12	-1.73	0.042	818	0.91	0.958	16890	1
TAOK1	-9.42	12	-1.73	0.042	819	0.909	0.958	16889	1
MET	-9.42	12	-1.73	0.0421	820	0.908	0.958	16888	1
CECR5	-9.42	12	-1.73	0.0421	821	0.908	0.958	16887	1
RAMP1	-9.42	12	-1.73	0.0421	822	0.908	0.958	16886	1
ANAPC4	-9.41	12	-1.73	0.0422	823	0.907	0.958	16885	1
WDR1	-9.01	11	-1.73	0.0422	824	0.907	0.958	16884	1
ASB10	-8.59	10	-1.73	0.0422	825	0.906	0.958	16883	1
ACRBP	-9.41	12	-1.72	0.0423	826	0.906	0.958	16882	1
HIST3H2A	-9.41	12	-1.72	0.0423	827	0.906	0.958	16881	1
GPS1	-9.41	12	-1.72	0.0423	828	0.905	0.958	16880	1
TSC1	-9.4	12	-1.72	0.0424	829	0.905	0.958	16879	1
TACSTD2	-9.4	12	-1.72	0.0424	830	0.905	0.958	16878	1
OR2S2	-9.39	12	-1.72	0.0427	831	0.909	0.957	16877	1
CECR1	-9.39	12	-1.72	0.0427	832	0.91	0.957	16876	1
RUVBL2	-9.38	12	-1.72	0.0428	833	0.909	0.957	16875	1
ZNF367	-9.38	12	-1.72	0.0429	834	0.912	0.957	16874	1
TNFRSF13B	-9.37	12	-1.72	0.043	835	0.912	0.957	16873	1
ZNF174	-9.37	12	-1.72	0.0431	836	0.912	0.957	16872	1
LMNB1	-8.97	11	-1.72	0.0431	837	0.912	0.957	16871	1
NCAM2	-9.36	12	-1.71	0.0432	838	0.913	0.957	16870	1
ORAI2	-9.36	12	-1.71	0.0432	839	0.912	0.957	16869	1
MSH4	-9.36	12	-1.71	0.0433	840	0.912	0.957	16868	1
ZNF75D	-9.36	12	-1.71	0.0433	841	0.912	0.957	16867	1
MATR3	-9.36	12	-1.71	0.0434	842	0.912	0.957	16866	1
FILIP1	-9.35	12	-1.71	0.0434	843	0.912	0.957	16865	1
DLEC1	-9.35	12	-1.71	0.0434	844	0.911	0.957	16864	1
SLC1A4	-9.35	12	-1.71	0.0435	845	0.911	0.957	16863	1
MCFD2	-9.35	12	-1.71	0.0435	846	0.911	0.956	16862	1
SMO	-9.34	12	-1.71	0.0436	847	0.912	0.956	16861	1
TNFRSF1B	-9.33	12	-1.71	0.0439	848	0.917	0.956	16860	1
SLC16A2	-9.33	12	-1.71	0.0439	849	0.916	0.956	16859	1
AICDA	-9.33	12	-1.71	0.0439	850	0.915	0.956	16858	1
JAM2	-8.08	9	-1.71	0.044	851	0.915	0.956	16857	1
GPR144	-9.32	12	-1.71	0.044	852	0.915	0.956	16856	1
GOLGA3	-8.51	10	-1.7	0.0441	853	0.916	0.956	16855	1
VARS2	-9.32	12	-1.7	0.0442	854	0.916	0.956	16854	1
HMHA1	-9.32	12	-1.7	0.0442	855	0.915	0.956	16853	1
MOCS1	-9.31	12	-1.7	0.0443	856	0.916	0.956	16852	1
TRIM2	-9.31	12	-1.7	0.0443	857	0.915	0.956	16851	1
TRANK1	-9.31	12	-1.7	0.0443	858	0.915	0.956	16850	1
ETS2	-9.31	12	-1.7	0.0443	859	0.914	0.956	16849	1
HNRNPM	-9.31	12	-1.7	0.0444	860	0.914	0.956	16848	1
PAN2	-9.31	12	-1.7	0.0444	861	0.913	0.956	16847	1
RPP38	-9.3	12	-1.7	0.0445	862	0.915	0.955	16846	1
STXBP4	-9.29	12	-1.7	0.0447	863	0.917	0.955	16845	1
IL13RA1	-9.29	12	-1.7	0.0447	864	0.917	0.955	16844	1
CNTROB	-9.29	12	-1.7	0.0447	865	0.916	0.955	16843	1
MATN2	-9.28	12	-1.7	0.0449	866	0.919	0.955	16842	1
CTTNBP2NL	-9.28	12	-1.7	0.0449	867	0.918	0.955	16841	1
LCN6	-9.28	12	-1.7	0.045	868	0.917	0.955	16840	1
C6	-9.28	12	-1.7	0.045	869	0.917	0.955	16839	1
APOBEC3F	-9.28	12	-1.69	0.045	870	0.917	0.955	16838	1
COPS8	-9.27	12	-1.69	0.0451	871	0.917	0.955	16837	1
NPAS4	-9.27	12	-1.69	0.0451	872	0.916	0.955	16836	1
TK1	-9.27	12	-1.69	0.0452	873	0.916	0.955	16835	1
PMM1	-9.26	12	-1.69	0.0454	874	0.919	0.955	16834	1
MAN2C1	-9.26	12	-1.69	0.0454	875	0.918	0.955	16833	1
NOC4L	-9.26	12	-1.69	0.0455	876	0.919	0.955	16832	1
OR2C1	-9.26	12	-1.69	0.0455	877	0.918	0.955	16831	1
KRT74	-9.26	12	-1.69	0.0455	878	0.917	0.955	16830	1
E2F5	-9.25	12	-1.69	0.0456	879	0.918	0.954	16829	1
KLC4	-9.25	12	-1.69	0.0456	880	0.917	0.954	16828	1
ZSWIM1	-9.25	12	-1.69	0.0457	881	0.919	0.954	16827	1
S100Z	-9.24	12	-1.69	0.0458	882	0.919	0.954	16826	1
WBP2NL	-9.24	12	-1.69	0.0458	883	0.919	0.954	16825	1
EIF4E2	-9.24	12	-1.69	0.0459	884	0.919	0.954	16824	1
CYP1A1	-9.23	12	-1.69	0.0459	885	0.919	0.954	16823	1
CCDC180	-9.23	12	-1.69	0.046	886	0.919	0.954	16822	1
BCL2	-9.23	12	-1.68	0.046	887	0.919	0.954	16821	1
SLC44A1	-7.99	9	-1.68	0.0461	888	0.918	0.954	16820	1
RBM48	-9.22	12	-1.68	0.0462	889	0.92	0.954	16819	1
SLC7A1	-9.22	12	-1.68	0.0463	890	0.921	0.954	16818	1
SIM2	-9.22	12	-1.68	0.0464	891	0.921	0.954	16817	1
DYSF	-9.21	12	-1.68	0.0464	892	0.92	0.954	16816	1
ATXN10	-9.21	12	-1.68	0.0464	893	0.92	0.954	16815	1
SRP9	-9.21	12	-1.68	0.0464	894	0.919	0.954	16814	1
PARVB	-9.21	12	-1.68	0.0464	895	0.918	0.954	16813	1
NANOS1	-9.21	12	-1.68	0.0465	896	0.918	0.954	16812	1
PDPR	-9.21	12	-1.68	0.0465	897	0.918	0.954	16811	1
SLC39A5	-9.21	12	-1.68	0.0465	898	0.917	0.954	16810	1
SMYD5	-7.97	9	-1.68	0.0465	899	0.916	0.953	16809	1
PCDH12	-9.21	12	-1.68	0.0465	900	0.915	0.953	16808	1
SYNJ1	-9.21	12	-1.68	0.0466	901	0.915	0.953	16807	1
INO80C	-9.2	12	-1.68	0.0466	902	0.915	0.953	16806	1
EDA2R	-9.2	12	-1.68	0.0466	903	0.914	0.953	16805	1
ZNF645	-9.2	12	-1.68	0.0467	904	0.914	0.953	16804	1
FHL2	-9.2	12	-1.68	0.0467	905	0.914	0.953	16803	1
ZNF268	-9.2	12	-1.68	0.0468	906	0.914	0.953	16802	1
TEX37	-9.2	12	-1.68	0.0468	907	0.913	0.953	16801	1
MICAL3	-9.19	12	-1.68	0.047	908	0.916	0.953	16800	1
ZNF276	-9.18	12	-1.67	0.0471	909	0.918	0.953	16799	1
BOLL	-9.18	12	-1.67	0.0472	910	0.918	0.953	16798	1
FAM19A3	-9.17	12	-1.67	0.0474	911	0.921	0.953	16797	1
SUPT16H	-9.17	12	-1.67	0.0474	912	0.92	0.953	16796	1
LGSN	-9.17	12	-1.67	0.0474	913	0.919	0.953	16795	1
SUV39H1	-9.17	12	-1.67	0.0474	914	0.919	0.953	16794	1
SOD2	-9.16	12	-1.67	0.0476	915	0.921	0.952	16793	1
OR13C4	-9.16	12	-1.67	0.0476	916	0.921	0.952	16792	1
STMN4	-9.15	12	-1.67	0.0478	917	0.922	0.952	16791	1
TAF3	-9.15	12	-1.67	0.0478	918	0.922	0.952	16790	1
CHMP7	-9.15	12	-1.67	0.0478	919	0.921	0.952	16789	1
RTL1	-9.14	12	-1.66	0.048	920	0.923	0.952	16788	1
TSR2	-9.14	12	-1.66	0.048	921	0.923	0.952	16787	1
NKRF	-9.14	12	-1.66	0.0481	922	0.923	0.952	16786	1
ZSWIM8	-9.14	12	-1.66	0.0481	923	0.922	0.952	16785	1
RBX1	-9.13	12	-1.66	0.0482	924	0.923	0.952	16784	1
RNF2	-9.13	12	-1.66	0.0483	925	0.924	0.952	16783	1
RPP40	-7.9	9	-1.66	0.0483	926	0.924	0.952	16782	1
CMKLR1	-9.13	12	-1.66	0.0483	927	0.923	0.952	16781	1
VPS72	-9.13	12	-1.66	0.0483	928	0.922	0.952	16780	1
PRRT3	-9.12	12	-1.66	0.0484	929	0.922	0.952	16779	1
RGAG4	-9.12	12	-1.66	0.0484	930	0.922	0.952	16778	1
TEKT5	-9.12	12	-1.66	0.0485	931	0.923	0.951	16777	1
FMO5	-8.73	11	-1.66	0.0486	932	0.923	0.951	16776	1
CREB3	-9.11	12	-1.66	0.0486	933	0.922	0.951	16775	1
NOTCH1	-9.11	12	-1.66	0.0486	934	0.922	0.951	16774	1
HTRA1	-9.11	12	-1.66	0.0487	935	0.921	0.951	16773	1
ARID5B	-9.11	12	-1.66	0.0487	936	0.921	0.951	16772	1
CYYR1	-9.11	12	-1.66	0.0488	937	0.921	0.951	16771	1
MTMR3	-9.11	12	-1.66	0.0488	938	0.921	0.951	16770	1
ARSA	-9.09	12	-1.65	0.0491	939	0.926	0.951	16769	1
XRCC3	-9.09	12	-1.65	0.0491	940	0.925	0.951	16768	1
KCNV2	-9.09	12	-1.65	0.0492	941	0.926	0.951	16767	1
ALPI	-9.09	12	-1.65	0.0493	942	0.926	0.951	16766	1
GFRA3	-9.09	12	-1.65	0.0493	943	0.925	0.951	16765	1
HS6ST3	-9.08	12	-1.65	0.0494	944	0.926	0.951	16764	1
SORBS1	-9.08	12	-1.65	0.0494	945	0.926	0.951	16763	1
CHORDC1	-9.08	12	-1.65	0.0495	946	0.926	0.951	16762	1
ATXN1L	-9.07	12	-1.65	0.0496	947	0.927	0.95	16761	1
PRR25	-7.85	9	-1.65	0.0497	948	0.929	0.95	16760	1
PKD1	-9.06	12	-1.65	0.0498	949	0.93	0.95	16759	1
MED20	-9.06	12	-1.65	0.0499	950	0.93	0.95	16758	1
CEP57	-9.05	12	-1.64	0.05	951	0.931	0.95	16757	1
ZBTB12	-9.05	12	-1.64	0.0501	952	0.932	0.95	16756	1
COPS5	-7.84	9	-1.64	0.0501	953	0.931	0.95	16755	1
ZNF502	-9.05	12	-1.64	0.0501	954	0.93	0.95	16754	1
FOPNL	-9.05	12	-1.64	0.0502	955	0.93	0.95	16753	1
FANCG	-9.05	12	-1.64	0.0502	956	0.929	0.95	16752	1
MTRR	-9.05	12	-1.64	0.0502	957	0.928	0.95	16751	1
FAM135A	-9.04	12	-1.64	0.0503	958	0.929	0.95	16750	1
BAK1	-9.04	12	-1.64	0.0503	959	0.929	0.95	16749	1
CGRRF1	-9.04	12	-1.64	0.0503	960	0.928	0.95	16748	1
UBQLN1	-9.04	12	-1.64	0.0503	961	0.927	0.95	16747	1
ZSWIM6	-9.03	12	-1.64	0.0505	962	0.929	0.95	16746	1
PDIA2	-9.03	12	-1.64	0.0505	963	0.928	0.95	16745	1
CRABP2	-9.03	12	-1.64	0.0505	964	0.928	0.95	16744	1
MZT1	-6.38	6	-1.64	0.0506	965	0.928	0.949	16743	1
INO80B	-9.03	12	-1.64	0.0506	966	0.927	0.949	16742	1
COPS7A	-9.02	12	-1.64	0.0507	967	0.928	0.949	16741	1
CCDC157	-9.02	12	-1.64	0.0507	968	0.928	0.949	16740	1
RHNO1	-9.02	12	-1.64	0.0508	969	0.929	0.949	16739	1
ZNF207	-8.63	11	-1.64	0.0508	970	0.928	0.949	16738	1
HMGCS1	-9.02	12	-1.64	0.0508	971	0.927	0.949	16737	1
ARF6	-9.01	12	-1.64	0.0509	972	0.928	0.949	16736	1
LST1	-9.01	12	-1.64	0.051	973	0.927	0.949	16735	1
TMEM242	-9.01	12	-1.64	0.051	974	0.926	0.949	16734	1
SPANXN3	-7.8	9	-1.64	0.051	975	0.926	0.949	16733	1
IPP	-9.01	12	-1.64	0.051	976	0.926	0.949	16732	1
TMEM257	-7.8	9	-1.63	0.0511	977	0.925	0.949	16731	1
MPST	-9.01	12	-1.63	0.0511	978	0.924	0.949	16730	1
UNG	-9.01	12	-1.63	0.0511	979	0.924	0.949	16729	1
CTRB1	-9.01	12	-1.63	0.0511	980	0.924	0.949	16728	1
COL4A3	-9	12	-1.63	0.0512	981	0.923	0.949	16727	1
UFD1L	-9	12	-1.63	0.0512	982	0.923	0.949	16726	1
PIGR	-9	12	-1.63	0.0512	983	0.923	0.949	16725	1
POLDIP3	-9	12	-1.63	0.0513	984	0.922	0.949	16724	1
POLG2	-9	12	-1.63	0.0513	985	0.922	0.949	16723	1
HSPB3	-9	12	-1.63	0.0514	986	0.922	0.949	16722	1
RCOR1	-8.99	12	-1.63	0.0514	987	0.922	0.949	16721	1
XPNPEP3	-8.99	12	-1.63	0.0514	988	0.921	0.949	16720	1
RPS6KA2	-8.99	12	-1.63	0.0516	989	0.923	0.948	16719	1
PHGDH	-8.98	12	-1.63	0.0517	990	0.925	0.948	16718	1
FBXO4	-7.78	9	-1.63	0.0517	991	0.925	0.948	16717	1
C17orf97	-8.98	12	-1.63	0.0518	992	0.925	0.948	16716	1
EEF1A1	-7.33	8	-1.63	0.0519	993	0.925	0.948	16715	1
ANGEL1	-8.97	12	-1.63	0.0519	994	0.924	0.948	16714	1
TP53I11	-8.97	12	-1.63	0.0519	995	0.924	0.948	16713	1
RAB3C	-8.97	12	-1.63	0.0519	996	0.923	0.948	16712	1
MMP19	-8.97	12	-1.62	0.0521	997	0.925	0.948	16711	1
SF3B1	-8.58	11	-1.62	0.0521	998	0.925	0.948	16710	1
C2orf76	-8.96	12	-1.62	0.0521	999	0.924	0.948	16709	1
WIPI2	-8.96	12	-1.62	0.0523	1000	0.925	0.948	16708	1
ANAPC2	-8.95	12	-1.62	0.0524	1001	0.926	0.948	16707	1
PNLDC1	-8.95	12	-1.62	0.0524	1002	0.926	0.948	16706	1
UXT	-8.95	12	-1.62	0.0524	1003	0.925	0.948	16705	1
C6orf89	-8.95	12	-1.62	0.0525	1004	0.926	0.948	16704	1
NPY4R	-8.95	12	-1.62	0.0525	1005	0.925	0.948	16703	1
MAGEB6	-8.95	12	-1.62	0.0525	1006	0.925	0.947	16702	1
ETNK1	-8.95	12	-1.62	0.0526	1007	0.924	0.947	16701	1
GALR3	-8.94	12	-1.62	0.0527	1008	0.926	0.947	16700	1
NOL9	-8.93	12	-1.62	0.0528	1009	0.927	0.947	16699	1
IQCK	-8.93	12	-1.62	0.0529	1010	0.928	0.947	16698	1
MPV17L	-8.93	12	-1.62	0.0529	1011	0.927	0.947	16697	1
NPY	-8.93	12	-1.62	0.053	1012	0.928	0.947	16696	1
DOK3	-8.92	12	-1.62	0.0531	1013	0.928	0.947	16695	1
CST9	-8.92	12	-1.62	0.0531	1014	0.927	0.947	16694	1
ZNF513	-8.92	12	-1.62	0.0532	1015	0.927	0.947	16693	1
SMAD4	-8.92	12	-1.61	0.0532	1016	0.927	0.947	16692	1
CFDP1	-8.92	12	-1.61	0.0532	1017	0.926	0.947	16691	1
SPTA1	-8.92	12	-1.61	0.0532	1018	0.926	0.947	16690	1
TMEM258	-8.92	12	-1.61	0.0533	1019	0.926	0.947	16689	1
SMARCA2	-8.91	12	-1.61	0.0533	1020	0.925	0.947	16688	1
AOC1	-8.91	12	-1.61	0.0534	1021	0.926	0.947	16687	1
OR51Q1	-8.91	12	-1.61	0.0534	1022	0.925	0.947	16686	1
LIPM	-8.91	12	-1.61	0.0535	1023	0.926	0.947	16685	1
SLC12A5	-8.91	12	-1.61	0.0535	1024	0.925	0.947	16684	1
OR6J1	-8.91	12	-1.61	0.0535	1025	0.925	0.946	16683	1
BRF1	-8.53	11	-1.61	0.0536	1026	0.924	0.946	16682	1
PRKAA1	-8.9	12	-1.61	0.0536	1027	0.924	0.946	16681	1
ARMCX2	-8.9	12	-1.61	0.0536	1028	0.924	0.946	16680	1
C12orf4	-8.9	12	-1.61	0.0537	1029	0.925	0.946	16679	1
GPR180	-8.89	12	-1.61	0.0539	1030	0.926	0.946	16678	1
FIGF	-8.89	12	-1.61	0.054	1031	0.927	0.946	16677	1
SPANXN4	-8.89	12	-1.61	0.054	1032	0.927	0.946	16676	1
DSCR8	-8.88	12	-1.61	0.0541	1033	0.927	0.946	16675	1
HUS1	-8.88	12	-1.61	0.0541	1034	0.927	0.946	16674	1
ARFIP2	-8.88	12	-1.61	0.0542	1035	0.928	0.946	16673	1
PRPF19	-8.88	12	-1.61	0.0542	1036	0.927	0.946	16672	1
ZCCHC5	-8.87	12	-1.6	0.0543	1037	0.927	0.946	16671	1
S100A10	-8.87	12	-1.6	0.0544	1038	0.928	0.946	16670	1
RNASEK	-8.86	12	-1.6	0.0546	1039	0.93	0.945	16669	1
FAF2	-8.86	12	-1.6	0.0547	1040	0.931	0.945	16668	1
DNLZ	-8.86	12	-1.6	0.0548	1041	0.932	0.945	16667	1
TERT	-8.85	12	-1.6	0.0548	1042	0.932	0.945	16666	1
CRYAA	-8.85	12	-1.6	0.0549	1043	0.932	0.945	16665	1
STK35	-8.85	12	-1.6	0.055	1044	0.932	0.945	16664	1
FANCM	-8.84	12	-1.6	0.0551	1045	0.933	0.945	16663	1
CTDSP2	-8.84	12	-1.6	0.0552	1046	0.934	0.945	16662	1
TXNL4B	-8.84	12	-1.6	0.0552	1047	0.933	0.945	16661	1
ELP6	-8.84	12	-1.6	0.0552	1048	0.933	0.945	16660	1
EXD3	-8.83	12	-1.6	0.0553	1049	0.934	0.945	16659	1
BRD8	-8.83	12	-1.59	0.0554	1050	0.934	0.945	16658	1
PTPRF	-8.83	12	-1.59	0.0554	1051	0.933	0.945	16657	1
DAP	-8.83	12	-1.59	0.0554	1052	0.933	0.945	16656	1
CHRNG	-8.83	12	-1.59	0.0554	1053	0.932	0.945	16655	1
INTS4	-8.82	12	-1.59	0.0555	1054	0.933	0.944	16654	1
ST6GALNAC5	-8.82	12	-1.59	0.0555	1055	0.932	0.944	16653	1
LSM5	-7.64	9	-1.59	0.0556	1056	0.933	0.944	16652	1
ANKS4B	-8.82	12	-1.59	0.0556	1057	0.932	0.944	16651	1
CD6	-8.82	12	-1.59	0.0557	1058	0.933	0.944	16650	1
NUDT7	-8.81	12	-1.59	0.0558	1059	0.933	0.944	16649	1
CIT	-8.8	12	-1.59	0.0561	1060	0.937	0.944	16648	1
DHX15	-8.8	12	-1.59	0.0561	1061	0.937	0.944	16647	1
FAM129B	-8.8	12	-1.59	0.0562	1062	0.938	0.944	16646	1
C11orf82	-8.79	12	-1.59	0.0563	1063	0.939	0.944	16645	1
GLT8D2	-8.79	12	-1.59	0.0564	1064	0.938	0.944	16644	1
C10orf32	-8.79	12	-1.59	0.0564	1065	0.938	0.944	16643	1
LPIN2	-8.79	12	-1.59	0.0564	1066	0.937	0.944	16642	1
CARKD	-8.79	12	-1.58	0.0565	1067	0.937	0.944	16641	1
TIAL1	-8.79	12	-1.58	0.0565	1068	0.937	0.944	16640	1
GLI1	-8.79	12	-1.58	0.0565	1069	0.936	0.943	16639	1
CCIN	-8.78	12	-1.58	0.0566	1070	0.936	0.943	16638	1
ATP2B3	-8.78	12	-1.58	0.0567	1071	0.938	0.943	16637	1
COPS7B	-8.78	12	-1.58	0.0568	1072	0.938	0.943	16636	1
KDM1A	-8.78	12	-1.58	0.0568	1073	0.937	0.943	16635	1
ZKSCAN2	-8.78	12	-1.58	0.0568	1074	0.936	0.943	16634	1
TUB	-8.77	12	-1.58	0.0568	1075	0.936	0.943	16633	1
STPG1	-8.77	12	-1.58	0.0569	1076	0.936	0.943	16632	1
ADORA2A	-8.77	12	-1.58	0.0569	1077	0.935	0.943	16631	1
SEC61B	-8.76	12	-1.58	0.0572	1078	0.939	0.943	16630	1
PMP2	-8.75	12	-1.58	0.0575	1079	0.944	0.943	16629	1
CSNK2A3	-7.57	9	-1.58	0.0575	1080	0.943	0.942	16628	1
IFIT2	-8.74	12	-1.58	0.0576	1081	0.944	0.942	16627	1
MTFP1	-8.74	12	-1.58	0.0576	1082	0.943	0.942	16626	1
SUPT6H	-8.74	12	-1.57	0.0577	1083	0.943	0.942	16625	1
OR10X1	-8.74	12	-1.57	0.0577	1084	0.943	0.942	16624	1
ACOT4	-8.73	12	-1.57	0.058	1085	0.946	0.942	16623	1
ACTR3C	-6.17	6	-1.57	0.0582	1086	0.949	0.942	16622	1
MYO1H	-8.72	12	-1.57	0.0582	1087	0.948	0.942	16621	1
METTL25	-8.72	12	-1.57	0.0583	1088	0.948	0.942	16620	1
RNF32	-8.71	12	-1.57	0.0584	1089	0.95	0.942	16619	1
NUTF2	-8.34	11	-1.57	0.0586	1090	0.952	0.941	16618	1
NOBOX	-8.7	12	-1.57	0.0587	1091	0.952	0.941	16617	1
SPOPL	-8.7	12	-1.57	0.0587	1092	0.952	0.941	16616	1
LHX4	-8.7	12	-1.57	0.0587	1093	0.951	0.941	16615	1
NODAL	-8.7	12	-1.57	0.0587	1094	0.951	0.941	16614	1
ZC3H13	-7.53	9	-1.57	0.0588	1095	0.95	0.941	16613	1
XRCC1	-8.7	12	-1.57	0.0588	1096	0.95	0.941	16612	1
RNPC3	-8.7	12	-1.56	0.0588	1097	0.95	0.941	16611	1
MYO1B	-8.69	12	-1.56	0.0589	1098	0.951	0.941	16610	1
MCMBP	-8.69	12	-1.56	0.059	1099	0.951	0.941	16609	1
BEND6	-8.69	12	-1.56	0.0591	1100	0.951	0.941	16608	1
NUBP2	-8.69	12	-1.56	0.0591	1101	0.95	0.941	16607	1
TPST2	-8.69	12	-1.56	0.0591	1102	0.95	0.941	16606	1
HIST1H4E	-6.14	6	-1.56	0.0591	1103	0.949	0.941	16605	1
CHIC2	-8.69	12	-1.56	0.0591	1104	0.949	0.941	16604	1
GRASP	-8.68	12	-1.56	0.0592	1105	0.948	0.941	16603	1
LRP1	-8.68	12	-1.56	0.0592	1106	0.948	0.941	16602	1
RSBN1	-8.68	12	-1.56	0.0593	1107	0.948	0.941	16601	1
TFIP11	-8.68	12	-1.56	0.0593	1108	0.947	0.941	16600	1
POLR2A	-8.68	12	-1.56	0.0593	1109	0.947	0.941	16599	1
C1orf43	-8.68	12	-1.56	0.0594	1110	0.947	0.941	16598	1
C7orf13	-8.68	12	-1.56	0.0594	1111	0.947	0.941	16597	1
RNASEH1	-8.68	12	-1.56	0.0594	1112	0.946	0.941	16596	1
GTF2A1	-8.68	12	-1.56	0.0594	1113	0.945	0.941	16595	1
CAMK4	-8.3	11	-1.56	0.0595	1114	0.945	0.941	16594	1
NXNL2	-8.67	12	-1.56	0.0595	1115	0.944	0.941	16593	1
CDK5RAP2	-8.67	12	-1.56	0.0596	1116	0.945	0.94	16592	1
LARP1	-8.67	12	-1.56	0.0597	1117	0.946	0.94	16591	1
ATP6V1B2	-8.66	12	-1.56	0.0598	1118	0.947	0.94	16590	1
OR52I1	-6.12	6	-1.55	0.06	1119	0.95	0.94	16589	1
ABCE1	-8.65	12	-1.55	0.0601	1120	0.951	0.94	16588	1
EGR4	-8.65	12	-1.55	0.0602	1121	0.95	0.94	16587	1
CA1	-8.65	12	-1.55	0.0602	1122	0.95	0.94	16586	1
MAFF	-8.64	12	-1.55	0.0604	1123	0.952	0.94	16585	1
CSTB	-8.64	12	-1.55	0.0604	1124	0.951	0.94	16584	1
RAD17	-8.64	12	-1.55	0.0604	1125	0.951	0.94	16583	1
PROSER1	-8.63	12	-1.55	0.0605	1126	0.951	0.94	16582	1
SLC26A10	-8.63	12	-1.55	0.0605	1127	0.951	0.939	16581	1
ERH	-8.63	12	-1.55	0.0605	1128	0.95	0.939	16580	1
OPN3	-8.63	12	-1.55	0.0606	1129	0.95	0.939	16579	1
DLGAP5	-8.63	12	-1.55	0.0606	1130	0.95	0.939	16578	1
TTC28	-8.63	12	-1.55	0.0606	1131	0.949	0.939	16577	1
TNIP1	-8.63	12	-1.55	0.0607	1132	0.949	0.939	16576	1
PRDM10	-8.63	12	-1.55	0.0607	1133	0.949	0.939	16575	1
FXYD2	-8.63	12	-1.55	0.0608	1134	0.949	0.939	16574	1
AIFM3	-8.62	12	-1.55	0.0608	1135	0.948	0.939	16573	1
IL7	-8.62	12	-1.55	0.0608	1136	0.948	0.939	16572	1
TEF	-8.62	12	-1.55	0.0609	1137	0.948	0.939	16571	1
SULT1A1	-6.1	6	-1.55	0.0609	1138	0.947	0.939	16570	1
TICRR	-8.62	12	-1.55	0.0609	1139	0.947	0.939	16569	1
GPX6	-8.62	12	-1.55	0.0609	1140	0.947	0.939	16568	1
CPA6	-8.62	12	-1.55	0.061	1141	0.946	0.939	16567	1
PPP1R3G	-8.62	12	-1.55	0.061	1142	0.946	0.939	16566	1
UBE2L6	-8.61	12	-1.55	0.061	1143	0.946	0.939	16565	1
MMP11	-8.61	12	-1.55	0.061	1144	0.945	0.939	16564	1
CHRAC1	-8.61	12	-1.55	0.0611	1145	0.945	0.939	16563	1
HIST1H3C	-8.61	12	-1.54	0.0613	1146	0.947	0.939	16562	1
PPARD	-8.6	12	-1.54	0.0613	1147	0.947	0.939	16561	1
USP9X	-8.6	12	-1.54	0.0614	1148	0.947	0.939	16560	1
KLHL23	-8.6	12	-1.54	0.0614	1149	0.946	0.939	16559	1
SAPCD1	-8.6	12	-1.54	0.0615	1150	0.947	0.938	16558	1
GPLD1	-8.6	12	-1.54	0.0615	1151	0.947	0.938	16557	1
PRR3	-8.59	12	-1.54	0.0617	1152	0.948	0.938	16556	1
LARGE	-8.59	12	-1.54	0.0617	1153	0.948	0.938	16555	1
SLC16A4	-8.58	12	-1.54	0.0619	1154	0.95	0.938	16554	1
PCK1	-8.58	12	-1.54	0.0619	1155	0.95	0.938	16553	1
ZNF703	-8.58	12	-1.54	0.062	1156	0.949	0.938	16552	1
FGD4	-8.58	12	-1.54	0.062	1157	0.949	0.938	16551	1
PMS1	-8.58	12	-1.54	0.062	1158	0.949	0.938	16550	1
KRT24	-8.58	12	-1.54	0.0621	1159	0.948	0.938	16549	1
PKDREJ	-8.58	12	-1.54	0.0621	1160	0.948	0.938	16548	1
LPHN3	-8.58	12	-1.54	0.0621	1161	0.947	0.938	16547	1
ETF1	-8.57	12	-1.54	0.0622	1162	0.947	0.938	16546	1
ANKRD66	-8.57	12	-1.54	0.0622	1163	0.946	0.938	16545	1
LRRC10B	-8.57	12	-1.54	0.0622	1164	0.946	0.938	16544	1
CYP26A1	-8.57	12	-1.54	0.0623	1165	0.947	0.938	16543	1
CHST7	-8.56	12	-1.53	0.0625	1166	0.949	0.937	16542	1
EXD2	-8.56	12	-1.53	0.0625	1167	0.949	0.937	16541	1
HDX	-8.56	12	-1.53	0.0626	1168	0.949	0.937	16540	1
ECD	-8.56	12	-1.53	0.0626	1169	0.949	0.937	16539	1
ABCG2	-8.56	12	-1.53	0.0627	1170	0.948	0.937	16538	1
DCAF8L1	-8.56	12	-1.53	0.0627	1171	0.948	0.937	16537	1
CAB39L	-8.55	12	-1.53	0.0628	1172	0.948	0.937	16536	1
PPIL2	-8.55	12	-1.53	0.0628	1173	0.949	0.937	16535	1
SBF1	-8.55	12	-1.53	0.0629	1174	0.949	0.937	16534	1
PAQR6	-8.55	12	-1.53	0.0629	1175	0.948	0.937	16533	1
ERMP1	-8.55	12	-1.53	0.0629	1176	0.948	0.937	16532	1
SLC30A7	-8.54	12	-1.53	0.063	1177	0.947	0.937	16531	1
KCTD10	-8.54	12	-1.53	0.063	1178	0.947	0.937	16530	1
ZBTB17	-8.54	12	-1.53	0.0631	1179	0.948	0.937	16529	1
RBM5	-8.54	12	-1.53	0.0631	1180	0.947	0.937	16528	1
SNX32	-8.54	12	-1.53	0.0632	1181	0.947	0.937	16527	1
SLC30A4	-8.54	12	-1.53	0.0632	1182	0.946	0.937	16526	1
DCAF13	-8.54	12	-1.53	0.0632	1183	0.946	0.937	16525	1
SUB1	-7.39	9	-1.53	0.0633	1184	0.947	0.937	16524	1
OXGR1	-8.53	12	-1.53	0.0635	1185	0.949	0.937	16523	1
SYNGR3	-8.52	12	-1.53	0.0636	1186	0.949	0.936	16522	1
C5orf55	-8.52	12	-1.52	0.0637	1187	0.95	0.936	16521	1
NIPAL2	-8.51	12	-1.52	0.0638	1188	0.951	0.936	16520	1
FKBP3	-8.51	12	-1.52	0.0639	1189	0.951	0.936	16519	1
EARS2	-8.51	12	-1.52	0.0639	1190	0.951	0.936	16518	1
ATP5S	-8.51	12	-1.52	0.0639	1191	0.95	0.936	16517	1
LY75	-8.5	12	-1.52	0.0643	1192	0.954	0.936	16516	1
GLDC	-8.5	12	-1.52	0.0643	1193	0.954	0.936	16515	1
FAM154A	-8.5	12	-1.52	0.0643	1194	0.954	0.936	16514	1
PANK4	-8.49	12	-1.52	0.0644	1195	0.955	0.936	16513	1
CD274	-8.49	12	-1.52	0.0646	1196	0.956	0.935	16512	1
HDAC9	-8.48	12	-1.52	0.0647	1197	0.956	0.935	16511	1
TMEM42	-8.48	12	-1.52	0.0647	1198	0.956	0.935	16510	1
SCARB1	-8.48	12	-1.52	0.0647	1199	0.956	0.935	16509	1
SPATA3	-8.48	12	-1.52	0.0648	1200	0.956	0.935	16508	1
WDR3	-8.48	12	-1.51	0.0649	1201	0.957	0.935	16507	1
SKP2	-8.48	12	-1.51	0.0649	1202	0.956	0.935	16506	1
PPM1F	-8.47	12	-1.51	0.0649	1203	0.956	0.935	16505	1
GFRA1	-8.47	12	-1.51	0.065	1204	0.956	0.935	16504	1
SLC17A2	-8.47	12	-1.51	0.065	1205	0.955	0.935	16503	1
PATZ1	-8.47	12	-1.51	0.0651	1206	0.956	0.935	16502	1
SRRD	-8.47	12	-1.51	0.0651	1207	0.956	0.935	16501	1
WDR43	-8.11	11	-1.51	0.0652	1208	0.955	0.935	16500	1
CPSF3	-8.1	11	-1.51	0.0653	1209	0.957	0.935	16499	1
C9orf9	-8.46	12	-1.51	0.0654	1210	0.957	0.935	16498	1
GPSM1	-8.45	12	-1.51	0.0655	1211	0.958	0.934	16497	1
APCDD1	-8.45	12	-1.51	0.0655	1212	0.957	0.934	16496	1
TCF12	-7.32	9	-1.51	0.0655	1213	0.957	0.934	16495	1
CYP27C1	-8.45	12	-1.51	0.0656	1214	0.956	0.934	16494	1
COL27A1	-8.45	12	-1.51	0.0656	1215	0.955	0.934	16493	1
SLC5A3	-8.45	12	-1.51	0.0656	1216	0.955	0.934	16492	1
MC3R	-8.45	12	-1.51	0.0657	1217	0.956	0.934	16491	1
GPRIN1	-8.45	12	-1.51	0.0657	1218	0.955	0.934	16490	1
CD180	-7.71	10	-1.51	0.0658	1219	0.955	0.934	16489	1
TANK	-8.45	12	-1.51	0.0658	1220	0.955	0.934	16488	1
ADORA2B	-8.44	12	-1.51	0.066	1221	0.957	0.934	16487	1
ELFN1	-8.44	12	-1.51	0.066	1222	0.957	0.934	16486	1
OR6N2	-8.44	12	-1.51	0.066	1223	0.956	0.934	16485	1
C7orf49	-8.44	12	-1.51	0.066	1224	0.955	0.934	16484	1
C18orf54	-8.44	12	-1.51	0.0661	1225	0.955	0.934	16483	1
PRDX3	-8.43	12	-1.51	0.0661	1226	0.955	0.934	16482	1
PCDHB16	-8.43	12	-1.51	0.0661	1227	0.954	0.934	16481	1
ZSCAN30	-8.43	12	-1.5	0.0662	1228	0.954	0.934	16480	1
TIFAB	-8.43	12	-1.5	0.0662	1229	0.953	0.934	16479	1
CCDC94	-8.43	12	-1.5	0.0663	1230	0.954	0.934	16478	1
HERC2	-8.43	12	-1.5	0.0663	1231	0.954	0.934	16477	1
LAMA2	-8.42	12	-1.5	0.0664	1232	0.954	0.934	16476	1
FAM81B	-8.42	12	-1.5	0.0665	1233	0.955	0.934	16475	1
GTF2H5	-8.42	12	-1.5	0.0665	1234	0.954	0.933	16474	1
SH3BP4	-8.42	12	-1.5	0.0666	1235	0.955	0.933	16473	1
FAM47A	-8.42	12	-1.5	0.0666	1236	0.954	0.933	16472	1
PRKRIP1	-8.42	12	-1.5	0.0666	1237	0.954	0.933	16471	1
ZRSR2	-7.29	9	-1.5	0.0667	1238	0.954	0.933	16470	1
BATF2	-8.41	12	-1.5	0.0668	1239	0.954	0.933	16469	1
PCNT	-8.41	12	-1.5	0.0668	1240	0.954	0.933	16468	1
OBSL1	-8.41	12	-1.5	0.0669	1241	0.955	0.933	16467	1
KIF14	-8.4	12	-1.5	0.067	1242	0.956	0.933	16466	1
RIOK1	-8.4	12	-1.5	0.0671	1243	0.955	0.933	16465	1
CHST8	-8.39	12	-1.5	0.0673	1244	0.958	0.933	16464	1
ATP4B	-8.39	12	-1.5	0.0673	1245	0.957	0.933	16463	1
MYBPC3	-8.39	12	-1.5	0.0674	1246	0.957	0.933	16462	1
ZNF225	-7.26	9	-1.49	0.0676	1247	0.959	0.932	16461	1
FANCC	-8.38	12	-1.49	0.0677	1248	0.961	0.932	16460	1
MKLN1	-8.37	12	-1.49	0.0678	1249	0.962	0.932	16459	1
PDZD9	-8.37	12	-1.49	0.0679	1250	0.961	0.932	16458	1
SFXN3	-8.37	12	-1.49	0.068	1251	0.962	0.932	16457	1
TMEM190	-8.37	12	-1.49	0.068	1252	0.962	0.932	16456	1
RLIM	-8.37	12	-1.49	0.068	1253	0.961	0.932	16455	1
LIPT1	-8.36	12	-1.49	0.0682	1254	0.963	0.932	16454	1
PDRG1	-8.36	12	-1.49	0.0683	1255	0.963	0.932	16453	1
C22orf43	-8.36	12	-1.49	0.0684	1256	0.964	0.932	16452	1
EIF3D	-8	11	-1.49	0.0685	1257	0.965	0.931	16451	1
ENTPD1	-8.35	12	-1.49	0.0685	1258	0.964	0.931	16450	1
ALAD	-8.35	12	-1.49	0.0685	1259	0.964	0.931	16449	1
LEO1	-8.35	12	-1.49	0.0685	1260	0.963	0.931	16448	1
NR2F2	-8.35	12	-1.49	0.0685	1261	0.962	0.931	16447	1
PCDHB4	-8.35	12	-1.49	0.0686	1262	0.962	0.931	16446	1
TRIM15	-8.35	12	-1.49	0.0686	1263	0.962	0.931	16445	1
GCN1L1	-8.35	12	-1.49	0.0687	1264	0.962	0.931	16444	1
WDR61	-8.34	12	-1.49	0.0688	1265	0.962	0.931	16443	1
THOC2	-8.34	12	-1.49	0.0688	1266	0.962	0.931	16442	1
SNRPC	-8.34	12	-1.48	0.0688	1267	0.962	0.931	16441	1
PSAP	-8.34	12	-1.48	0.0689	1268	0.962	0.931	16440	1
RBM12	-8.33	12	-1.48	0.0692	1269	0.966	0.931	16439	1
SLC35D1	-8.32	12	-1.48	0.0693	1270	0.967	0.931	16438	1
RLF	-8.32	12	-1.48	0.0694	1271	0.967	0.931	16437	1
TMEM62	-8.32	12	-1.48	0.0694	1272	0.967	0.931	16436	1
GNRH2	-8.32	12	-1.48	0.0696	1273	0.968	0.93	16435	1
APOBR	-8.31	12	-1.48	0.0697	1274	0.969	0.93	16434	1
BPHL	-8.31	12	-1.48	0.0698	1275	0.969	0.93	16433	1
ZNRF4	-8.3	12	-1.48	0.07	1276	0.971	0.93	16432	1
C14orf183	-8.3	12	-1.48	0.0701	1277	0.971	0.93	16431	1
GTF3C2	-8.3	12	-1.47	0.0702	1278	0.972	0.93	16430	1
CENPN	-8.3	12	-1.47	0.0702	1279	0.972	0.93	16429	1
C13orf35	-8.3	12	-1.47	0.0702	1280	0.971	0.93	16428	1
MTPAP	-8.29	12	-1.47	0.0703	1281	0.972	0.93	16427	1
PPP2R4	-7.94	11	-1.47	0.0703	1282	0.971	0.93	16426	1
CHRM4	-8.29	12	-1.47	0.0704	1283	0.972	0.93	16425	1
LMAN1	-8.29	12	-1.47	0.0704	1284	0.971	0.93	16424	1
OR2A2	-8.29	12	-1.47	0.0704	1285	0.971	0.93	16423	1
AARS	-7.18	9	-1.47	0.0705	1286	0.97	0.93	16422	1
IREB2	-8.29	12	-1.47	0.0705	1287	0.97	0.93	16421	1
SULT1C4	-8.28	12	-1.47	0.0707	1288	0.972	0.929	16420	1
NCK2	-8.28	12	-1.47	0.0707	1289	0.972	0.929	16419	1
WRAP53	-8.28	12	-1.47	0.0708	1290	0.972	0.929	16418	1
CACHD1	-8.28	12	-1.47	0.0708	1291	0.971	0.929	16417	1
FAM71E1	-8.28	12	-1.47	0.0708	1292	0.971	0.929	16416	1
KCNK7	-8.27	12	-1.47	0.0708	1293	0.97	0.929	16415	1
C1QL2	-8.27	12	-1.47	0.0709	1294	0.971	0.929	16414	1
TULP4	-8.27	12	-1.47	0.071	1295	0.971	0.929	16413	1
USPL1	-8.27	12	-1.47	0.0711	1296	0.971	0.929	16412	1
RPS4Y1	-5.84	6	-1.47	0.0711	1297	0.971	0.929	16411	1
SLC48A1	-8.26	12	-1.47	0.0711	1298	0.97	0.929	16410	1
WDR31	-8.26	12	-1.47	0.0712	1299	0.97	0.929	16409	1
FAM120C	-8.26	12	-1.47	0.0712	1300	0.97	0.929	16408	1
RBMS2	-8.26	12	-1.47	0.0712	1301	0.969	0.929	16407	1
VWA5B1	-8.26	12	-1.47	0.0713	1302	0.969	0.929	16406	1
TBC1D10A	-8.26	12	-1.47	0.0714	1303	0.97	0.929	16405	1
ACADL	-8.25	12	-1.46	0.0715	1304	0.971	0.929	16404	1
SERPINA3	-8.25	12	-1.46	0.0715	1305	0.97	0.928	16403	1
CDH8	-8.25	12	-1.46	0.0715	1306	0.97	0.928	16402	1
CA10	-8.25	12	-1.46	0.0715	1307	0.969	0.928	16401	1
ATL2	-8.25	12	-1.46	0.0715	1308	0.968	0.928	16400	1
SH2B3	-7.9	11	-1.46	0.0716	1309	0.968	0.928	16399	1
RIOK2	-7.53	10	-1.46	0.0717	1310	0.969	0.928	16398	1
VAV2	-8.25	12	-1.46	0.0717	1311	0.969	0.928	16397	1
HR	-8.24	12	-1.46	0.0718	1312	0.97	0.928	16396	1
IFNAR2	-8.24	12	-1.46	0.0719	1313	0.969	0.928	16395	1
C1orf21	-8.24	12	-1.46	0.0719	1314	0.969	0.928	16394	1
CERS5	-8.24	12	-1.46	0.072	1315	0.97	0.928	16393	1
AMOTL2	-8.24	12	-1.46	0.072	1316	0.969	0.928	16392	1
GATA4	-8.23	12	-1.46	0.0721	1317	0.969	0.928	16391	1
PHF21A	-8.23	12	-1.46	0.0722	1318	0.969	0.928	16390	1
FBXL14	-8.23	12	-1.46	0.0722	1319	0.969	0.928	16389	1
RBM19	-8.23	12	-1.46	0.0722	1320	0.968	0.928	16388	1
LGR6	-8.23	12	-1.46	0.0722	1321	0.968	0.928	16387	1
CYB5R4	-8.23	12	-1.46	0.0723	1322	0.968	0.928	16386	1
TMEM14A	-8.23	12	-1.46	0.0723	1323	0.968	0.928	16385	1
TMEM9	-8.22	12	-1.46	0.0725	1324	0.97	0.927	16384	1
DAD1	-7.86	11	-1.46	0.0728	1325	0.973	0.927	16383	1
ITSN1	-8.21	12	-1.46	0.0728	1326	0.972	0.927	16382	1
ASNS	-8.21	12	-1.45	0.0728	1327	0.972	0.927	16381	1
WBSCR22	-8.21	12	-1.45	0.0729	1328	0.971	0.927	16380	1
DXO	-8.21	12	-1.45	0.0729	1329	0.972	0.927	16379	1
EXOSC4	-6.27	7	-1.45	0.0729	1330	0.971	0.927	16378	1
SCLY	-8.2	12	-1.45	0.073	1331	0.972	0.927	16377	1
CLHC1	-8.2	12	-1.45	0.0732	1332	0.973	0.927	16376	1
PRELP	-8.2	12	-1.45	0.0732	1333	0.973	0.927	16375	1
ACSL1	-8.2	12	-1.45	0.0733	1334	0.973	0.927	16374	1
INTS2	-8.19	12	-1.45	0.0733	1335	0.973	0.927	16373	1
MAPK3	-8.19	12	-1.45	0.0733	1336	0.972	0.927	16372	1
OLFM1	-8.19	12	-1.45	0.0734	1337	0.972	0.927	16371	1
LCE3C	-8.19	12	-1.45	0.0734	1338	0.972	0.927	16370	1
FAM107B	-8.19	12	-1.45	0.0734	1339	0.971	0.927	16369	1
AMD1	-8.19	12	-1.45	0.0736	1340	0.972	0.926	16368	1
ATP1A3	-8.19	12	-1.45	0.0736	1341	0.971	0.926	16367	1
MED16	-8.18	12	-1.45	0.0737	1342	0.972	0.926	16366	1
MAP3K2	-8.18	12	-1.45	0.0738	1343	0.973	0.926	16365	1
BCAN	-8.18	12	-1.45	0.0738	1344	0.972	0.926	16364	1
ZNF830	-8.18	12	-1.45	0.0738	1345	0.972	0.926	16363	1
KIAA1161	-7.83	11	-1.45	0.0739	1346	0.972	0.926	16362	1
C12orf61	-8.17	12	-1.45	0.074	1347	0.972	0.926	16361	1
MCL1	-8.17	12	-1.45	0.0741	1348	0.973	0.926	16360	1
KAT8	-7.82	11	-1.44	0.0743	1349	0.975	0.926	16359	1
PRPF3	-8.16	12	-1.44	0.0743	1350	0.975	0.926	16358	1
WDR91	-8.16	12	-1.44	0.0744	1351	0.975	0.926	16357	1
NUFIP2	-8.16	12	-1.44	0.0744	1352	0.974	0.926	16356	1
MAPK15	-8.16	12	-1.44	0.0744	1353	0.973	0.926	16355	1
ALOX15	-8.16	12	-1.44	0.0744	1354	0.973	0.926	16354	1
PSKH2	-8.16	12	-1.44	0.0744	1355	0.972	0.926	16353	1
DAGLA	-7.07	9	-1.44	0.0744	1356	0.972	0.926	16352	1
PALB2	-8.16	12	-1.44	0.0744	1357	0.971	0.926	16351	1
RPL4	-7.81	11	-1.44	0.0745	1358	0.972	0.925	16350	1
WDR78	-8.15	12	-1.44	0.0746	1359	0.972	0.925	16349	1
TSHZ2	-8.15	12	-1.44	0.0747	1360	0.972	0.925	16348	1
CYP51A1	-8.15	12	-1.44	0.0747	1361	0.971	0.925	16347	1
LRFN4	-8.15	12	-1.44	0.0747	1362	0.971	0.925	16346	1
MFAP2	-8.15	12	-1.44	0.0748	1363	0.972	0.925	16345	1
AFTPH	-8.15	12	-1.44	0.0749	1364	0.972	0.925	16344	1
IMP4	-8.14	12	-1.44	0.075	1365	0.973	0.925	16343	1
SERPINE3	-8.14	12	-1.44	0.0752	1366	0.974	0.925	16342	1
RBM3	-8.13	12	-1.44	0.0752	1367	0.974	0.925	16341	1
AP2M1	-8.13	12	-1.44	0.0752	1368	0.974	0.925	16340	1
CPT1B	-8.13	12	-1.44	0.0753	1369	0.975	0.925	16339	1
EFTUD2	-8.13	12	-1.44	0.0754	1370	0.975	0.925	16338	1
ACR	-8.13	12	-1.44	0.0755	1371	0.975	0.925	16337	1
PDZD11	-8.12	12	-1.44	0.0755	1372	0.975	0.924	16336	1
FZD3	-8.12	12	-1.44	0.0756	1373	0.975	0.924	16335	1
DGCR14	-8.12	12	-1.43	0.0756	1374	0.975	0.924	16334	1
CD2AP	-8.12	12	-1.43	0.0757	1375	0.974	0.924	16333	1
NDST1	-8.12	12	-1.43	0.0757	1376	0.974	0.924	16332	1
ACTL7B	-8.11	12	-1.43	0.0759	1377	0.976	0.924	16331	1
NDE1	-8.11	12	-1.43	0.0759	1378	0.975	0.924	16330	1
CBR3	-8.11	12	-1.43	0.0759	1379	0.975	0.924	16329	1
CHST6	-8.11	12	-1.43	0.076	1380	0.975	0.924	16328	1
RPS10	-7.02	9	-1.43	0.076	1381	0.975	0.924	16327	1
RCC1	-7.76	11	-1.43	0.076	1382	0.974	0.924	16326	1
PRKCH	-8.11	12	-1.43	0.0761	1383	0.974	0.924	16325	1
SCYL1	-8.11	12	-1.43	0.0762	1384	0.974	0.924	16324	1
RAD52	-8.1	12	-1.43	0.0762	1385	0.974	0.924	16323	1
HSPA14	-8.1	12	-1.43	0.0763	1386	0.974	0.924	16322	1
CDHR2	-8.1	12	-1.43	0.0763	1387	0.974	0.924	16321	1
HOXD9	-8.1	12	-1.43	0.0764	1388	0.975	0.924	16320	1
RAD9A	-7.75	11	-1.43	0.0764	1389	0.974	0.924	16319	1
CSN2	-8.09	12	-1.43	0.0766	1390	0.975	0.923	16318	1
GAREM	-8.09	12	-1.43	0.0766	1391	0.975	0.923	16317	1
RAI2	-8.09	12	-1.43	0.0767	1392	0.975	0.923	16316	1
SAMD12	-8.09	12	-1.43	0.0767	1393	0.975	0.923	16315	1
TEX26	-8.09	12	-1.43	0.0767	1394	0.975	0.923	16314	1
DPH5	-8.08	12	-1.43	0.0768	1395	0.975	0.923	16313	1
APOL5	-8.08	12	-1.43	0.0769	1396	0.975	0.923	16312	1
SLC7A6OS	-8.08	12	-1.43	0.0769	1397	0.975	0.923	16311	1
ARHGEF39	-8.08	12	-1.43	0.0769	1398	0.974	0.923	16310	1
SPHKAP	-8.08	12	-1.43	0.0769	1399	0.974	0.923	16309	1
MAP3K9	-8.08	12	-1.43	0.0769	1400	0.973	0.923	16308	1
CBX1	-8.08	12	-1.43	0.0771	1401	0.974	0.923	16307	1
CLVS2	-8.07	12	-1.42	0.0772	1402	0.975	0.923	16306	1
CEP19	-8.07	12	-1.42	0.0772	1403	0.974	0.923	16305	1
RHO	-8.07	12	-1.42	0.0772	1404	0.974	0.923	16304	1
MROH9	-8.07	12	-1.42	0.0774	1405	0.976	0.923	16303	1
TMEM199	-8.06	12	-1.42	0.0775	1406	0.976	0.923	16302	1
SNTA1	-8.06	12	-1.42	0.0775	1407	0.975	0.923	16301	1
MEF2D	-8.06	12	-1.42	0.0776	1408	0.975	0.922	16300	1
TOR2A	-8.06	12	-1.42	0.0777	1409	0.977	0.922	16299	1
NOX5	-8.06	12	-1.42	0.0777	1410	0.976	0.922	16298	1
H2AFY2	-8.05	12	-1.42	0.0779	1411	0.977	0.922	16297	1
CD80	-8.05	12	-1.42	0.0779	1412	0.977	0.922	16296	1
SRSF3	-8.05	12	-1.42	0.0779	1413	0.976	0.922	16295	1
CD164	-8.05	12	-1.42	0.0781	1414	0.978	0.922	16294	1
TMEM245	-8.05	12	-1.42	0.0781	1415	0.977	0.922	16293	1
ACAP3	-8.04	12	-1.42	0.0782	1416	0.978	0.922	16292	1
CBLN1	-8.04	12	-1.42	0.0783	1417	0.978	0.922	16291	1
MARS	-8.04	12	-1.42	0.0783	1418	0.977	0.922	16290	1
MCM9	-8.04	12	-1.42	0.0783	1419	0.977	0.922	16289	1
AKR1D1	-8.03	12	-1.42	0.0785	1420	0.978	0.922	16288	1
DDC	-8.03	12	-1.42	0.0785	1421	0.978	0.922	16287	1
LIMK1	-8.03	12	-1.42	0.0785	1422	0.978	0.921	16286	1
POLD4	-8.03	12	-1.41	0.0785	1423	0.977	0.921	16285	1
CWC22	-8.03	12	-1.41	0.0786	1424	0.977	0.921	16284	1
MOGAT2	-8.03	12	-1.41	0.0786	1425	0.977	0.921	16283	1
TUBGCP3	-8.02	12	-1.41	0.0788	1426	0.978	0.921	16282	1
C21orf54	-8.02	12	-1.41	0.0788	1427	0.978	0.921	16281	1
GUCY2D	-8.02	12	-1.41	0.0788	1428	0.977	0.921	16280	1
COL5A1	-8.02	12	-1.41	0.0788	1429	0.977	0.921	16279	1
WNT5A	-8.02	12	-1.41	0.0789	1430	0.977	0.921	16278	1
CAPN6	-8.02	12	-1.41	0.079	1431	0.977	0.921	16277	1
STX6	-8.02	12	-1.41	0.079	1432	0.976	0.921	16276	1
SFTA3	-8.02	12	-1.41	0.079	1433	0.976	0.921	16275	1
MAT2A	-8.02	12	-1.41	0.079	1434	0.975	0.921	16274	1
KCNJ6	-8.02	12	-1.41	0.079	1435	0.975	0.921	16273	1
MB	-8.02	12	-1.41	0.079	1436	0.975	0.921	16272	1
PDCL3	-8.02	12	-1.41	0.0791	1437	0.974	0.921	16271	1
NUS1	-8.01	12	-1.41	0.0792	1438	0.975	0.921	16270	1
OR52H1	-8.01	12	-1.41	0.0792	1439	0.975	0.921	16269	1
POLE2	-8.01	12	-1.41	0.0792	1440	0.974	0.921	16268	1
PSMG2	-8.01	12	-1.41	0.0793	1441	0.974	0.921	16267	1
TCF21	-8.01	12	-1.41	0.0793	1442	0.973	0.921	16266	1
NCAPG	-8.01	12	-1.41	0.0793	1443	0.973	0.921	16265	1
STEAP1B	-8.01	12	-1.41	0.0794	1444	0.974	0.921	16264	1
SLC11A1	-8	12	-1.41	0.0795	1445	0.974	0.92	16263	1
CSTF1	-8	12	-1.41	0.0796	1446	0.974	0.92	16262	1
DESI1	-8	12	-1.41	0.0796	1447	0.974	0.92	16261	1
YJEFN3	-8	12	-1.41	0.0798	1448	0.975	0.92	16260	1
HEXIM1	-7.99	12	-1.41	0.0798	1449	0.975	0.92	16259	1
ZC3H7B	-7.99	12	-1.41	0.0799	1450	0.975	0.92	16258	1
TMEM215	-7.99	12	-1.4	0.08	1451	0.977	0.92	16257	1
UTP23	-7.99	12	-1.4	0.0801	1452	0.976	0.92	16256	1
BMP5	-7.98	12	-1.4	0.0802	1453	0.977	0.92	16255	1
FOXR2	-7.98	12	-1.4	0.0802	1454	0.977	0.92	16254	1
TXNRD3NB	-7.29	10	-1.4	0.0802	1455	0.976	0.92	16253	1
EIF3L	-7.98	12	-1.4	0.0802	1456	0.976	0.92	16252	1
MAGEB17	-7.98	12	-1.4	0.0803	1457	0.976	0.92	16251	1
AGXT2	-7.98	12	-1.4	0.0803	1458	0.975	0.92	16250	1
MESP1	-7.98	12	-1.4	0.0803	1459	0.975	0.92	16249	1
SPATA13	-7.97	12	-1.4	0.0804	1460	0.976	0.92	16248	1
MAPK8IP3	-7.97	12	-1.4	0.0804	1461	0.975	0.92	16247	1
OPTC	-7.97	12	-1.4	0.0804	1462	0.974	0.92	16246	1
OR51J1	-7.97	12	-1.4	0.0805	1463	0.974	0.92	16245	1
INSL5	-7.97	12	-1.4	0.0805	1464	0.974	0.919	16244	1
NUDCD1	-7.96	12	-1.4	0.0808	1465	0.977	0.919	16243	1
LMF2	-7.96	12	-1.4	0.0808	1466	0.976	0.919	16242	1
DNM2	-7.96	12	-1.4	0.0809	1467	0.976	0.919	16241	1
PTGDS	-7.96	12	-1.4	0.0809	1468	0.976	0.919	16240	1
WDR17	-7.96	12	-1.4	0.081	1469	0.976	0.919	16239	1
RERE	-7.96	12	-1.4	0.081	1470	0.976	0.919	16238	1
CLTC	-7.95	12	-1.4	0.0811	1471	0.977	0.919	16237	1
PYDC2	-7.95	12	-1.4	0.0811	1472	0.976	0.919	16236	1
MMP15	-7.95	12	-1.4	0.0812	1473	0.976	0.919	16235	1
AP2A2	-7.95	12	-1.4	0.0812	1474	0.976	0.919	16234	1
TEDDM1	-7.95	12	-1.4	0.0813	1475	0.976	0.919	16233	1
HSPH1	-7.95	12	-1.4	0.0813	1476	0.976	0.919	16232	1
CHAMP1	-7.95	12	-1.4	0.0813	1477	0.975	0.919	16231	1
EBPL	-7.95	12	-1.4	0.0814	1478	0.976	0.919	16230	1
IPO13	-7.94	12	-1.4	0.0815	1479	0.976	0.919	16229	1
TMEM167B	-7.94	12	-1.39	0.0815	1480	0.976	0.918	16228	1
KIF6	-7.94	12	-1.39	0.0815	1481	0.975	0.918	16227	1
CORO1A	-7.94	12	-1.39	0.0816	1482	0.974	0.918	16226	1
STXBP5	-7.94	12	-1.39	0.0816	1483	0.975	0.918	16225	1
BID	-7.94	12	-1.39	0.0816	1484	0.974	0.918	16224	1
NOP58	-7.25	10	-1.39	0.0817	1485	0.974	0.918	16223	1
ACOT11	-7.93	12	-1.39	0.0819	1486	0.976	0.918	16222	1
ADC	-7.93	12	-1.39	0.0821	1487	0.978	0.918	16221	1
TTC22	-7.92	12	-1.39	0.0822	1488	0.978	0.918	16220	1
GPRIN3	-7.92	12	-1.39	0.0822	1489	0.978	0.918	16219	1
IL4R	-7.92	12	-1.39	0.0824	1490	0.98	0.918	16218	1
PRCC	-7.91	12	-1.39	0.0825	1491	0.98	0.917	16217	1
ZNF426	-7.91	12	-1.39	0.0826	1492	0.98	0.917	16216	1
P2RX7	-7.91	12	-1.39	0.0826	1493	0.98	0.917	16215	1
SETD3	-7.91	12	-1.39	0.0827	1494	0.98	0.917	16214	1
SLC9A3	-7.91	12	-1.39	0.0827	1495	0.98	0.917	16213	1
TIMP1	-7.91	12	-1.39	0.0828	1496	0.98	0.917	16212	1
BIK	-7.91	12	-1.39	0.0828	1497	0.979	0.917	16211	1
HYOU1	-7.9	12	-1.39	0.0828	1498	0.979	0.917	16210	1
ACTRT1	-7.9	12	-1.39	0.0828	1499	0.978	0.917	16209	1
BCL2L13	-7.9	12	-1.39	0.0829	1500	0.979	0.917	16208	1
KCNN2	-7.9	12	-1.38	0.0831	1501	0.98	0.917	16207	1
TXN2	-7.89	12	-1.38	0.0832	1502	0.981	0.917	16206	1
RGS18	-6.84	9	-1.38	0.0832	1503	0.981	0.917	16205	1
TAS2R14	-7.89	12	-1.38	0.0833	1504	0.98	0.917	16204	1
CNKSR2	-7.89	12	-1.38	0.0833	1505	0.98	0.917	16203	1
FEN1	-6.83	9	-1.38	0.0833	1506	0.979	0.917	16202	1
RAD1	-7.89	12	-1.38	0.0833	1507	0.979	0.917	16201	1
BPIFB6	-7.89	12	-1.38	0.0833	1508	0.978	0.917	16200	1
GOT2	-7.89	12	-1.38	0.0834	1509	0.979	0.917	16199	1
MUC22	-7.89	12	-1.38	0.0834	1510	0.978	0.917	16198	1
FAM96B	-7.89	12	-1.38	0.0834	1511	0.978	0.917	16197	1
POU1F1	-7.89	12	-1.38	0.0834	1512	0.977	0.917	16196	1
PFKM	-7.88	12	-1.38	0.0835	1513	0.977	0.916	16195	1
FIBP	-7.88	12	-1.38	0.0835	1514	0.977	0.916	16194	1
GLDN	-6.83	9	-1.38	0.0835	1515	0.976	0.916	16193	1
PKN3	-7.88	12	-1.38	0.0836	1516	0.976	0.916	16192	1
PITRM1	-7.88	12	-1.38	0.0836	1517	0.976	0.916	16191	1
RNF5	-7.88	12	-1.38	0.0837	1518	0.976	0.916	16190	1
TCEA2	-7.88	12	-1.38	0.0838	1519	0.976	0.916	16189	1
TBCCD1	-7.88	12	-1.38	0.0838	1520	0.976	0.916	16188	1
FGF8	-7.88	12	-1.38	0.0838	1521	0.975	0.916	16187	1
POLR2G	-7.87	12	-1.38	0.0839	1522	0.976	0.916	16186	1
SSFA2	-7.87	12	-1.38	0.0841	1523	0.978	0.916	16185	1
TJAP1	-7.87	12	-1.38	0.0841	1524	0.978	0.916	16184	1
TRAF7	-7.87	12	-1.38	0.0842	1525	0.977	0.916	16183	1
ZMYND15	-7.86	12	-1.38	0.0842	1526	0.977	0.916	16182	1
PCDHAC2	-7.86	12	-1.38	0.0845	1527	0.979	0.916	16181	1
MAATS1	-7.86	12	-1.38	0.0845	1528	0.979	0.916	16180	1
EPSTI1	-7.85	12	-1.37	0.0848	1529	0.982	0.915	16179	1
SOX10	-7.85	12	-1.37	0.0848	1530	0.981	0.915	16178	1
DACT2	-7.85	12	-1.37	0.0848	1531	0.981	0.915	16177	1
SLTM	-7.84	12	-1.37	0.085	1532	0.983	0.915	16176	1
HAS3	-7.84	12	-1.37	0.0851	1533	0.983	0.915	16175	1
INHA	-7.84	12	-1.37	0.0851	1534	0.982	0.915	16174	1
FSHB	-7.84	12	-1.37	0.0851	1535	0.982	0.915	16173	1
KLF11	-7.84	12	-1.37	0.0852	1536	0.982	0.915	16172	1
YEATS2	-7.83	12	-1.37	0.0853	1537	0.982	0.915	16171	1
OR4Q3	-7.83	12	-1.37	0.0853	1538	0.982	0.915	16170	1
NEDD1	-7.83	12	-1.37	0.0853	1539	0.981	0.915	16169	1
C12orf57	-7.83	12	-1.37	0.0854	1540	0.982	0.915	16168	1
MX1	-7.83	12	-1.37	0.0854	1541	0.981	0.915	16167	1
POFUT2	-7.83	12	-1.37	0.0855	1542	0.982	0.914	16166	1
N6AMT1	-7.82	12	-1.37	0.0857	1543	0.983	0.914	16165	1
VPS13D	-7.82	12	-1.37	0.0858	1544	0.984	0.914	16164	1
PEX1	-7.82	12	-1.37	0.0858	1545	0.983	0.914	16163	1
CABLES1	-7.82	12	-1.37	0.0858	1546	0.983	0.914	16162	1
C14orf177	-7.82	12	-1.37	0.0859	1547	0.983	0.914	16161	1
GLCE	-6.77	9	-1.37	0.0859	1548	0.982	0.914	16160	1
SF3A1	-7.48	11	-1.37	0.0859	1549	0.982	0.914	16159	1
EBP	-7.82	12	-1.37	0.0859	1550	0.981	0.914	16158	1
RAG2	-7.82	12	-1.37	0.0859	1551	0.98	0.914	16157	1
ARSF	-7.82	12	-1.37	0.0859	1552	0.98	0.914	16156	1
ZNF182	-7.82	12	-1.37	0.0859	1553	0.979	0.914	16155	1
SPERT	-7.82	12	-1.37	0.0859	1554	0.979	0.914	16154	1
C1orf95	-7.82	12	-1.37	0.0859	1555	0.978	0.914	16153	1
OR52D1	-6.77	9	-1.37	0.086	1556	0.979	0.914	16152	1
NIPAL3	-7.81	12	-1.37	0.0861	1557	0.979	0.914	16151	1
CCT3	-7.13	10	-1.37	0.0861	1558	0.979	0.914	16150	1
RDH11	-7.81	12	-1.36	0.0862	1559	0.979	0.914	16149	1
DDX31	-6.76	9	-1.36	0.0862	1560	0.979	0.914	16148	1
C7	-7.81	12	-1.36	0.0862	1561	0.978	0.914	16147	1
GAR1	-7.81	12	-1.36	0.0863	1562	0.978	0.914	16146	1
ACYP1	-7.8	12	-1.36	0.0863	1563	0.978	0.914	16145	1
AMBRA1	-7.8	12	-1.36	0.0864	1564	0.978	0.914	16144	1
PRM1	-7.8	12	-1.36	0.0864	1565	0.978	0.914	16143	1
TMEM221	-7.8	12	-1.36	0.0865	1566	0.978	0.914	16142	1
KANSL1L	-7.8	12	-1.36	0.0865	1567	0.977	0.914	16141	1
KCTD4	-7.8	12	-1.36	0.0865	1568	0.977	0.914	16140	1
ZW10	-7.8	12	-1.36	0.0866	1569	0.977	0.913	16139	1
CLRN2	-7.8	12	-1.36	0.0866	1570	0.977	0.913	16138	1
WSB2	-7.8	12	-1.36	0.0866	1571	0.976	0.913	16137	1
ASB6	-7.8	12	-1.36	0.0866	1572	0.976	0.913	16136	1
AP3S2	-6.75	9	-1.36	0.0867	1573	0.976	0.913	16135	1
TUT1	-7.79	12	-1.36	0.0867	1574	0.975	0.913	16134	1
ADAMTS2	-7.79	12	-1.36	0.0867	1575	0.975	0.913	16133	1
ERLEC1	-7.79	12	-1.36	0.0867	1576	0.974	0.913	16132	1
SMAD9	-7.79	12	-1.36	0.0868	1577	0.974	0.913	16131	1
VSIG10	-7.79	12	-1.36	0.0868	1578	0.974	0.913	16130	1
SMPX	-7.79	12	-1.36	0.0868	1579	0.974	0.913	16129	1
MARCO	-7.79	12	-1.36	0.087	1580	0.975	0.913	16128	1
DDX52	-7.78	12	-1.36	0.0871	1581	0.976	0.913	16127	1
C2orf83	-7.78	12	-1.36	0.0871	1582	0.975	0.913	16126	1
MUS81	-7.78	12	-1.36	0.0872	1583	0.975	0.913	16125	1
FANCB	-7.78	12	-1.36	0.0873	1584	0.976	0.913	16124	1
FRMD3	-7.44	11	-1.36	0.0874	1585	0.976	0.913	16123	1
MCOLN3	-7.77	12	-1.36	0.0874	1586	0.976	0.913	16122	1
TMEM50B	-7.77	12	-1.36	0.0874	1587	0.975	0.913	16121	1
PSMB3	-7.44	11	-1.36	0.0874	1588	0.975	0.913	16120	1
OAZ1	-7.77	12	-1.36	0.0875	1589	0.975	0.913	16119	1
ZBTB21	-7.77	12	-1.36	0.0875	1590	0.974	0.913	16118	1
SDHA	-7.77	12	-1.36	0.0875	1591	0.974	0.913	16117	1
SLC25A41	-7.77	12	-1.36	0.0875	1592	0.973	0.912	16116	1
SENP6	-7.77	12	-1.36	0.0876	1593	0.974	0.912	16115	1
C9orf50	-7.76	12	-1.35	0.0877	1594	0.975	0.912	16114	1
PLA2G7	-7.76	12	-1.35	0.0878	1595	0.975	0.912	16113	1
CNTNAP4	-7.76	12	-1.35	0.0878	1596	0.975	0.912	16112	1
FOLR4	-7.76	12	-1.35	0.0879	1597	0.975	0.912	16111	1
ZPBP	-7.75	12	-1.35	0.0882	1598	0.977	0.912	16110	1
C15orf37	-7.75	12	-1.35	0.0883	1599	0.977	0.912	16109	1
NEUROD6	-7.75	12	-1.35	0.0884	1600	0.978	0.912	16108	1
ASB5	-7.75	12	-1.35	0.0884	1601	0.978	0.912	16107	1
PHF20L1	-7.74	12	-1.35	0.0885	1602	0.978	0.911	16106	1
BICD1	-7.74	12	-1.35	0.0885	1603	0.978	0.911	16105	1
TEX13A	-7.74	12	-1.35	0.0886	1604	0.978	0.911	16104	1
PSMF1	-7.4	11	-1.35	0.0889	1605	0.98	0.911	16103	1
MPPED1	-7.73	12	-1.35	0.0889	1606	0.98	0.911	16102	1
OPRM1	-7.73	12	-1.35	0.0889	1607	0.979	0.911	16101	1
LPXN	-7.73	12	-1.35	0.089	1608	0.98	0.911	16100	1
C20orf196	-7.73	12	-1.35	0.089	1609	0.979	0.911	16099	1
BCCIP	-7.73	12	-1.35	0.089	1610	0.979	0.911	16098	1
KDM4E	-7.73	12	-1.35	0.089	1611	0.979	0.911	16097	1
XPOT	-7.73	12	-1.35	0.0891	1612	0.979	0.911	16096	1
SRL	-6.69	9	-1.35	0.0892	1613	0.979	0.911	16095	1
ATXN2L	-7.72	12	-1.34	0.0894	1614	0.981	0.911	16094	1
PGC	-7.72	12	-1.34	0.0894	1615	0.98	0.911	16093	1
EXOC7	-7.72	12	-1.34	0.0895	1616	0.981	0.911	16092	1
SUV420H1	-7.72	12	-1.34	0.0895	1617	0.98	0.91	16091	1
GCH1	-7.71	12	-1.34	0.0895	1618	0.98	0.91	16090	1
GEMIN4	-7.71	12	-1.34	0.0896	1619	0.98	0.91	16089	1
FAM89B	-7.71	12	-1.34	0.0897	1620	0.98	0.91	16088	1
ITGAM	-7.71	12	-1.34	0.0898	1621	0.981	0.91	16087	1
OR1S2	-5.45	6	-1.34	0.0898	1622	0.981	0.91	16086	1
KIAA1324L	-7.71	12	-1.34	0.0898	1623	0.98	0.91	16085	1
ZNF141	-6.67	9	-1.34	0.0898	1624	0.98	0.91	16084	1
KRI1	-7.71	12	-1.34	0.0899	1625	0.979	0.91	16083	1
DYNC1I2	-7.7	12	-1.34	0.0899	1626	0.98	0.91	16082	1
GABPA	-7.7	12	-1.34	0.09	1627	0.98	0.91	16081	1
PAFAH1B1	-7.7	12	-1.34	0.0901	1628	0.98	0.91	16080	1
WDR34	-7.7	12	-1.34	0.0901	1629	0.979	0.91	16079	1
TYR	-7.7	12	-1.34	0.0901	1630	0.979	0.91	16078	1
SPATA20	-7.7	12	-1.34	0.0901	1631	0.978	0.91	16077	1
CARD10	-7.7	12	-1.34	0.0901	1632	0.978	0.91	16076	1
OR13A1	-7.7	12	-1.34	0.0901	1633	0.977	0.91	16075	1
OR1M1	-7.7	12	-1.34	0.0902	1634	0.978	0.91	16074	1
NXF3	-7.69	12	-1.34	0.0903	1635	0.978	0.91	16073	1
FBXO40	-7.69	12	-1.34	0.0905	1636	0.979	0.91	16072	1
ABHD17B	-7.69	12	-1.34	0.0905	1637	0.979	0.909	16071	1
ZNF707	-7.69	12	-1.34	0.0905	1638	0.979	0.909	16070	1
SFSWAP	-7.68	12	-1.34	0.0906	1639	0.979	0.909	16069	1
CASK	-7.68	12	-1.34	0.0907	1640	0.979	0.909	16068	1
SMCHD1	-7.68	12	-1.34	0.0907	1641	0.979	0.909	16067	1
SMPDL3A	-7.68	12	-1.34	0.0907	1642	0.979	0.909	16066	1
PLA2G3	-7.68	12	-1.34	0.0908	1643	0.979	0.909	16065	1
COL23A1	-7.68	12	-1.34	0.0909	1644	0.979	0.909	16064	1
PCSK5	-7.68	12	-1.34	0.0909	1645	0.979	0.909	16063	1
GINS1	-7.68	12	-1.33	0.091	1646	0.978	0.909	16062	1
THAP6	-7.67	12	-1.33	0.091	1647	0.978	0.909	16061	1
GPC3	-7.67	12	-1.33	0.0911	1648	0.978	0.909	16060	1
CALCRL	-7.67	12	-1.33	0.0911	1649	0.978	0.909	16059	1
DNMT3A	-7.67	12	-1.33	0.0911	1650	0.977	0.909	16058	1
MSI2	-7.67	12	-1.33	0.0911	1651	0.977	0.909	16057	1
SLC7A4	-7.67	12	-1.33	0.0911	1652	0.977	0.909	16056	1
CHST11	-7.67	12	-1.33	0.0912	1653	0.977	0.909	16055	1
NSF	-7.67	12	-1.33	0.0913	1654	0.977	0.909	16054	1
APOA1BP	-7.67	12	-1.33	0.0913	1655	0.977	0.909	16053	1
MYCBP2	-7.67	12	-1.33	0.0913	1656	0.977	0.909	16052	1
MPP5	-7.66	12	-1.33	0.0914	1657	0.977	0.909	16051	1
COPS2	-7.66	12	-1.33	0.0916	1658	0.978	0.908	16050	1
NIN	-7.66	12	-1.33	0.0916	1659	0.978	0.908	16049	1
GATA1	-7.66	12	-1.33	0.0917	1660	0.978	0.908	16048	1
XPA	-7.66	12	-1.33	0.0917	1661	0.978	0.908	16047	1
LMLN	-7.65	12	-1.33	0.0917	1662	0.977	0.908	16046	1
ZNF76	-7.65	12	-1.33	0.0919	1663	0.978	0.908	16045	1
TFCP2	-7.65	12	-1.33	0.0919	1664	0.978	0.908	16044	1
RPUSD1	-7.65	12	-1.33	0.092	1665	0.979	0.908	16043	1
NCF4	-7.65	12	-1.33	0.0921	1666	0.978	0.908	16042	1
C11orf84	-7.64	12	-1.33	0.0923	1667	0.98	0.908	16041	1
IRF7	-7.64	12	-1.33	0.0923	1668	0.98	0.908	16040	1
RANGAP1	-7.31	11	-1.33	0.0924	1669	0.98	0.908	16039	1
SLC9A1	-7.64	12	-1.33	0.0924	1670	0.98	0.908	16038	1
OR5M3	-7.64	12	-1.33	0.0925	1671	0.98	0.908	16037	1
ZMYM2	-7.63	12	-1.33	0.0925	1672	0.979	0.908	16036	1
TMEM108	-7.63	12	-1.33	0.0926	1673	0.98	0.907	16035	1
ABCG5	-7.63	12	-1.32	0.0926	1674	0.979	0.907	16034	1
ENTPD2	-7.63	12	-1.32	0.0926	1675	0.979	0.907	16033	1
DBR1	-6.97	10	-1.32	0.0927	1676	0.979	0.907	16032	1
TEX2	-7.63	12	-1.32	0.0927	1677	0.979	0.907	16031	1
DYNC2H1	-7.63	12	-1.32	0.0928	1678	0.979	0.907	16030	1
EFNA5	-7.63	12	-1.32	0.0928	1679	0.978	0.907	16029	1
C10orf82	-7.63	12	-1.32	0.0928	1680	0.978	0.907	16028	1
SMC2	-7.62	12	-1.32	0.0929	1681	0.978	0.907	16027	1
ZNF451	-7.62	12	-1.32	0.0929	1682	0.978	0.907	16026	1
CCT7	-7.62	12	-1.32	0.0931	1683	0.979	0.907	16025	1
SLC25A12	-7.62	12	-1.32	0.0931	1684	0.979	0.907	16024	1
SCAF1	-7.62	12	-1.32	0.0932	1685	0.98	0.907	16023	1
ADCY8	-7.29	11	-1.32	0.0932	1686	0.979	0.907	16022	1
IRX5	-7.61	12	-1.32	0.0932	1687	0.979	0.907	16021	1
CRYGC	-7.61	12	-1.32	0.0935	1688	0.98	0.907	16020	1
AUNIP	-7.61	12	-1.32	0.0935	1689	0.98	0.906	16019	1
BRCA2	-7.61	12	-1.32	0.0936	1690	0.981	0.906	16018	1
PPP2R5E	-7.6	12	-1.32	0.0936	1691	0.98	0.906	16017	1
ADM2	-7.6	12	-1.32	0.0937	1692	0.98	0.906	16016	1
INO80	-7.59	12	-1.32	0.0942	1693	0.985	0.906	16015	1
FAM118B	-7.59	12	-1.32	0.0942	1694	0.985	0.906	16014	1
PDE6A	-7.59	12	-1.31	0.0943	1695	0.985	0.906	16013	1
MKRN3	-7.59	12	-1.31	0.0943	1696	0.985	0.906	16012	1
OXER1	-7.59	12	-1.31	0.0943	1697	0.984	0.906	16011	1
OR2AE1	-7.58	12	-1.31	0.0944	1698	0.984	0.906	16010	1
PABPC1	-7.58	12	-1.31	0.0945	1699	0.985	0.906	16009	1
PSMA6	-7.58	12	-1.31	0.0945	1700	0.984	0.905	16008	1
KRT79	-7.58	12	-1.31	0.0946	1701	0.985	0.905	16007	1
USP40	-7.58	12	-1.31	0.0946	1702	0.985	0.905	16006	1
BDNF	-7.57	12	-1.31	0.0949	1703	0.986	0.905	16005	1
SPINK14	-7.57	12	-1.31	0.0949	1704	0.986	0.905	16004	1
PAX4	-7.57	12	-1.31	0.095	1705	0.987	0.905	16003	1
S100A4	-7.57	12	-1.31	0.0951	1706	0.987	0.905	16002	1
RSAD2	-7.56	12	-1.31	0.0952	1707	0.987	0.905	16001	1
ZNF232	-7.56	12	-1.31	0.0952	1708	0.986	0.905	16000	1
C16orf71	-7.56	12	-1.31	0.0952	1709	0.986	0.905	15999	1
CBFB	-7.56	12	-1.31	0.0952	1710	0.986	0.905	15998	1
FAM26D	-7.56	12	-1.31	0.0953	1711	0.986	0.905	15997	1
WDR92	-7.56	12	-1.31	0.0953	1712	0.986	0.905	15996	1
FADD	-7.56	12	-1.31	0.0954	1713	0.986	0.905	15995	1
CNPY4	-7.56	12	-1.31	0.0954	1714	0.986	0.905	15994	1
EZR	-7.56	12	-1.31	0.0954	1715	0.985	0.905	15993	1
HS3ST5	-7.56	12	-1.31	0.0955	1716	0.985	0.905	15992	1
C19orf40	-7.55	12	-1.31	0.0955	1717	0.985	0.904	15991	1
CCND1	-7.55	12	-1.31	0.0956	1718	0.985	0.904	15990	1
GAPDH	-7.55	12	-1.31	0.0956	1719	0.985	0.904	15989	1
C1QTNF4	-7.55	12	-1.31	0.0956	1720	0.985	0.904	15988	1
KIF12	-7.55	12	-1.31	0.0958	1721	0.985	0.904	15987	1
IL10RA	-7.55	12	-1.31	0.0959	1722	0.986	0.904	15986	1
NUP62	-7.54	12	-1.3	0.096	1723	0.986	0.904	15985	1
SOCS1	-7.54	12	-1.3	0.096	1724	0.986	0.904	15984	1
FAM120B	-7.54	12	-1.3	0.0961	1725	0.987	0.904	15983	1
CLDN8	-7.53	12	-1.3	0.0963	1726	0.988	0.904	15982	1
ZNF630	-7.53	12	-1.3	0.0963	1727	0.988	0.904	15981	1
AFAP1L1	-7.53	12	-1.3	0.0964	1728	0.988	0.904	15980	1
OTUD6B	-7.53	12	-1.3	0.0965	1729	0.988	0.904	15979	1
ANKRD36C	-7.53	12	-1.3	0.0965	1730	0.987	0.904	15978	1
ZNF511	-7.53	12	-1.3	0.0966	1731	0.988	0.903	15977	1
WIPF1	-7.52	12	-1.3	0.0967	1732	0.988	0.903	15976	1
DMRT2	-7.52	12	-1.3	0.0967	1733	0.988	0.903	15975	1
UBE2U	-7.52	12	-1.3	0.0969	1734	0.99	0.903	15974	1
KIAA1467	-7.52	12	-1.3	0.0969	1735	0.989	0.903	15973	1
SYCE3	-7.52	12	-1.3	0.0969	1736	0.989	0.903	15972	1
KCNIP1	-7.52	12	-1.3	0.097	1737	0.989	0.903	15971	1
CYP17A1	-7.52	12	-1.3	0.097	1738	0.988	0.903	15970	1
SLC39A4	-7.51	12	-1.3	0.097	1739	0.988	0.903	15969	1
WARS	-7.51	12	-1.3	0.0971	1740	0.988	0.903	15968	1
DDX42	-7.51	12	-1.3	0.0971	1741	0.988	0.903	15967	1
C16orf80	-7.51	12	-1.3	0.0972	1742	0.988	0.903	15966	1
PSMC3	-7.19	11	-1.3	0.0973	1743	0.988	0.903	15965	1
EQTN	-7.51	12	-1.3	0.0973	1744	0.988	0.903	15964	1
LINS	-7.51	12	-1.3	0.0974	1745	0.988	0.903	15963	1
JPH1	-7.5	12	-1.3	0.0976	1746	0.99	0.902	15962	1
BRAF	-7.5	12	-1.29	0.0977	1747	0.99	0.902	15961	1
RBM10	-7.5	12	-1.29	0.0977	1748	0.99	0.902	15960	1
C8orf37	-7.49	12	-1.29	0.0978	1749	0.99	0.902	15959	1
ITLN1	-7.49	12	-1.29	0.0979	1750	0.99	0.902	15958	1
BOP1	-7.49	12	-1.29	0.0979	1751	0.99	0.902	15957	1
DHX57	-6.83	10	-1.29	0.0981	1752	0.992	0.902	15956	1
FTCDNL1	-7.49	12	-1.29	0.0982	1753	0.991	0.902	15955	1
C22orf23	-7.49	12	-1.29	0.0982	1754	0.991	0.902	15954	1
KATNAL2	-7.48	12	-1.29	0.0983	1755	0.991	0.902	15953	1
TRIM13	-7.48	12	-1.29	0.0983	1756	0.992	0.902	15952	1
GAS1	-7.48	12	-1.29	0.0984	1757	0.992	0.902	15951	1
NUMA1	-7.48	12	-1.29	0.0985	1758	0.992	0.902	15950	1
ADAM32	-7.48	12	-1.29	0.0985	1759	0.991	0.902	15949	1
PCF11	-7.48	12	-1.29	0.0985	1760	0.991	0.901	15948	1
PRODH	-7.47	12	-1.29	0.0986	1761	0.991	0.901	15947	1
DCTN3	-7.47	12	-1.29	0.0986	1762	0.991	0.901	15946	1
HS3ST4	-7.47	12	-1.29	0.0987	1763	0.991	0.901	15945	1
LHX6	-7.47	12	-1.29	0.0987	1764	0.991	0.901	15944	1
KCNK4	-7.47	12	-1.29	0.0988	1765	0.991	0.901	15943	1
ZNF219	-7.47	12	-1.29	0.0988	1766	0.991	0.901	15942	1
EME2	-7.46	12	-1.29	0.099	1767	0.992	0.901	15941	1
DDX3X	-7.15	11	-1.29	0.099	1768	0.992	0.901	15940	1
WDR18	-7.14	11	-1.29	0.0991	1769	0.992	0.901	15939	1
PDS5A	-7.46	12	-1.29	0.0992	1770	0.992	0.901	15938	1
PARP2	-7.46	12	-1.29	0.0992	1771	0.992	0.901	15937	1
SLC2A8	-7.46	12	-1.29	0.0992	1772	0.991	0.901	15936	1
MGAT1	-7.46	12	-1.29	0.0993	1773	0.991	0.901	15935	1
USP27X	-7.46	12	-1.29	0.0993	1774	0.991	0.901	15934	1
SPRY2	-7.46	12	-1.29	0.0993	1775	0.99	0.901	15933	1
MAGEB4	-7.45	12	-1.28	0.0994	1776	0.991	0.901	15932	1
CDON	-7.45	12	-1.28	0.0995	1777	0.992	0.9	15931	1
C14orf164	-7.45	12	-1.28	0.0996	1778	0.992	0.9	15930	1
SUPT3H	-7.45	12	-1.28	0.0996	1779	0.991	0.9	15929	1
S1PR3	-6.45	9	-1.28	0.0996	1780	0.991	0.9	15928	1
HAS2	-7.44	12	-1.28	0.0998	1781	0.992	0.9	15927	1
LACC1	-7.44	12	-1.28	0.0999	1782	0.992	0.9	15926	1
CCDC33	-7.12	11	-1.28	0.0999	1783	0.992	0.9	15925	1
SLC41A2	-7.44	12	-1.28	0.1	1784	0.993	0.9	15924	1
SYNPO	-7.44	12	-1.28	0.1	1785	0.993	0.9	15923	1
SIX2	-7.43	12	-1.28	0.1	1786	0.994	0.9	15922	1
CCDC135	-7.43	12	-1.28	0.1	1787	0.994	0.9	15921	1
SVEP1	-7.43	12	-1.28	0.1	1788	0.994	0.9	15920	1
ZNHIT1	-7.43	12	-1.28	0.1	1789	0.995	0.9	15919	1
NCKAP5L	-7.42	12	-1.28	0.101	1790	0.996	0.899	15918	1
SLC38A9	-7.42	12	-1.28	0.101	1791	0.995	0.899	15917	1
KIF21B	-7.42	12	-1.28	0.101	1792	0.995	0.899	15916	1
UBR7	-7.42	12	-1.28	0.101	1793	0.995	0.899	15915	1
NIPBL	-7.42	12	-1.28	0.101	1794	0.995	0.899	15914	1
KIN	-7.42	12	-1.28	0.101	1795	0.995	0.899	15913	1
KRT6A	-5.24	6	-1.28	0.101	1796	0.995	0.899	15912	1
PPP1R9A	-7.42	12	-1.28	0.101	1797	0.994	0.899	15911	1
NR4A3	-7.42	12	-1.28	0.101	1798	0.994	0.899	15910	1
OR10V1	-7.42	12	-1.28	0.101	1799	0.994	0.899	15909	1
PDCD7	-7.41	12	-1.28	0.101	1800	0.993	0.899	15908	1
NSMCE1	-7.41	12	-1.28	0.101	1801	0.993	0.899	15907	1
MAFG	-7.41	12	-1.28	0.101	1802	0.994	0.899	15906	1
KRT1	-7.41	12	-1.28	0.101	1803	0.993	0.899	15905	1
PRDX1	-6.41	9	-1.27	0.101	1804	0.994	0.899	15904	1
LARP6	-7.41	12	-1.27	0.101	1805	0.994	0.899	15903	1
DPY30	-7.4	12	-1.27	0.101	1806	0.994	0.899	15902	1
C14orf182	-7.4	12	-1.27	0.101	1807	0.994	0.899	15901	1
SUSD2	-7.4	12	-1.27	0.101	1808	0.993	0.899	15900	1
MTFR1	-7.4	12	-1.27	0.101	1809	0.993	0.899	15899	1
ZP3	-7.4	12	-1.27	0.101	1810	0.992	0.899	15898	1
C8orf87	-7.4	12	-1.27	0.101	1811	0.992	0.899	15897	1
MCM2	-7.09	11	-1.27	0.101	1812	0.992	0.899	15896	1
SDE2	-7.08	11	-1.27	0.102	1813	0.992	0.898	15895	1
OLIG3	-7.4	12	-1.27	0.102	1814	0.992	0.898	15894	1
CPPED1	-7.4	12	-1.27	0.102	1815	0.992	0.898	15893	1
HYAL4	-7.4	12	-1.27	0.102	1816	0.992	0.898	15892	1
SHF	-7.39	12	-1.27	0.102	1817	0.992	0.898	15891	1
THSD7B	-7.39	12	-1.27	0.102	1818	0.992	0.898	15890	1
RWDD1	-7.39	12	-1.27	0.102	1819	0.991	0.898	15889	1
GPR148	-7.39	12	-1.27	0.102	1820	0.991	0.898	15888	1
ARSE	-7.39	12	-1.27	0.102	1821	0.991	0.898	15887	1
MROH1	-7.39	12	-1.27	0.102	1822	0.99	0.898	15886	1
ITGAX	-7.39	12	-1.27	0.102	1823	0.991	0.898	15885	1
PRKX	-7.38	12	-1.27	0.102	1824	0.992	0.898	15884	1
KPNA2	-6.74	10	-1.27	0.102	1825	0.992	0.898	15883	1
TRPC5	-7.38	12	-1.27	0.102	1826	0.992	0.898	15882	1
CD27	-7.38	12	-1.27	0.102	1827	0.992	0.898	15881	1
GSN	-7.38	12	-1.27	0.102	1828	0.992	0.898	15880	1
HYKK	-7.38	12	-1.27	0.102	1829	0.992	0.898	15879	1
KIAA1456	-7.37	12	-1.27	0.103	1830	0.993	0.897	15878	1
C14orf37	-7.37	12	-1.27	0.103	1831	0.992	0.897	15877	1
HRAS	-7.37	12	-1.27	0.103	1832	0.993	0.897	15876	1
DNA2	-7.37	12	-1.26	0.103	1833	0.995	0.897	15875	1
PPWD1	-7.36	12	-1.26	0.103	1834	0.995	0.897	15874	1
TCF7	-6.38	9	-1.26	0.103	1835	0.995	0.897	15873	1
ORC4	-7.36	12	-1.26	0.103	1836	0.995	0.897	15872	1
PIK3IP1	-7.36	12	-1.26	0.103	1837	0.995	0.897	15871	1
PPL	-7.36	12	-1.26	0.103	1838	0.995	0.897	15870	1
RPS6KL1	-7.36	12	-1.26	0.103	1839	0.995	0.897	15869	1
PPIG	-7.35	12	-1.26	0.103	1840	0.995	0.897	15868	1
PRF1	-7.35	12	-1.26	0.103	1841	0.995	0.897	15867	1
RBM17	-7.35	12	-1.26	0.104	1842	0.997	0.896	15866	1
TSPAN15	-7.34	12	-1.26	0.104	1843	0.997	0.896	15865	1
PICALM	-7.34	12	-1.26	0.104	1844	0.997	0.896	15864	1
FDX1	-7.34	12	-1.26	0.104	1845	0.997	0.896	15863	1
IMPACT	-7.34	12	-1.26	0.104	1846	0.998	0.896	15862	1
PFDN5	-7.34	12	-1.26	0.104	1847	0.998	0.896	15861	1
STRN	-7.33	12	-1.26	0.104	1848	0.998	0.896	15860	1
APOBEC3H	-7.33	12	-1.26	0.104	1849	0.999	0.896	15859	1
GUCA1A	-7.33	12	-1.26	0.104	1850	0.999	0.896	15858	1
MTX3	-7.33	12	-1.26	0.104	1851	0.999	0.896	15857	1
CCDC144A	-6.35	9	-1.26	0.104	1852	0.999	0.896	15856	1
CLUAP1	-7.33	12	-1.26	0.105	1853	0.999	0.895	15855	1
REM1	-7.32	12	-1.26	0.105	1854	0.999	0.895	15854	1
GPN1	-7.32	12	-1.25	0.105	1855	1	0.895	15853	1
SMDT1	-7.32	12	-1.25	0.105	1856	1	0.895	15852	1
TCEA1	-7.32	12	-1.25	0.105	1857	1	0.895	15851	1
DRD5	-7.31	12	-1.25	0.105	1858	1	0.895	15850	1
EFR3A	-7.31	12	-1.25	0.105	1859	1	0.895	15849	1
GRM8	-7.31	12	-1.25	0.105	1860	1	0.895	15848	1
CLPS	-7.3	12	-1.25	0.105	1861	1	0.895	15847	1
SLC25A47	-7.3	12	-1.25	0.105	1862	1	0.895	15846	1
AKR1C3	-7.3	12	-1.25	0.105	1863	1	0.895	15845	1
CEL	-7.3	12	-1.25	0.106	1864	1	0.894	15844	1
SPATS1	-7.3	12	-1.25	0.106	1865	1	0.894	15843	1
FAM65A	-7.3	12	-1.25	0.106	1866	1	0.894	15842	1
CYP2J2	-7.3	12	-1.25	0.106	1867	1	0.894	15841	1
FANCF	-7.3	12	-1.25	0.106	1868	1	0.894	15840	1
DIDO1	-7.3	12	-1.25	0.106	1869	1	0.894	15839	1
HEATR1	-7.3	12	-1.25	0.106	1870	1	0.894	15838	1
WDR55	-7.29	12	-1.25	0.106	1871	1	0.894	15837	1
GFER	-7.29	12	-1.25	0.106	1872	1	0.894	15836	0.999
MTMR6	-7.29	12	-1.25	0.106	1873	1	0.894	15835	1
ARNT	-7.29	12	-1.25	0.106	1874	1	0.894	15834	1
DMBT1	-7.28	12	-1.25	0.106	1875	1	0.894	15833	0.999
TMEM194A	-7.28	12	-1.25	0.106	1876	1	0.894	15832	0.999
TBC1D13	-7.28	12	-1.25	0.106	1877	1	0.894	15831	0.999
IGF2R	-7.28	12	-1.25	0.107	1878	1	0.893	15830	0.999
SKP1	-6.3	9	-1.24	0.107	1879	1	0.893	15829	0.999
NEFM	-7.27	12	-1.24	0.107	1880	1	0.893	15828	0.999
C2orf88	-7.27	12	-1.24	0.107	1881	1	0.893	15827	0.999
KRT33B	-7.27	12	-1.24	0.107	1882	1	0.893	15826	1
MORC3	-7.27	12	-1.24	0.107	1883	1	0.893	15825	1
NFRKB	-7.27	12	-1.24	0.107	1884	1	0.893	15824	1
WNK2	-7.27	12	-1.24	0.107	1885	1	0.893	15823	1
ZNF785	-7.27	12	-1.24	0.107	1886	1	0.893	15822	1
HCLS1	-7.26	12	-1.24	0.107	1887	1	0.893	15821	0.999
HARS	-7.26	12	-1.24	0.107	1888	1	0.893	15820	0.999
C16orf95	-7.26	12	-1.24	0.107	1889	1	0.893	15819	0.999
DERL3	-7.26	12	-1.24	0.107	1890	1	0.893	15818	0.999
ESYT2	-7.26	12	-1.24	0.107	1891	1	0.893	15817	0.999
GRM4	-7.26	12	-1.24	0.107	1892	1	0.893	15816	0.999
PCGF2	-7.26	12	-1.24	0.107	1893	1	0.893	15815	0.999
ILKAP	-7.25	12	-1.24	0.107	1894	1	0.893	15814	0.999
TLR4	-7.25	12	-1.24	0.107	1895	1	0.893	15813	0.999
GPR112	-7.25	12	-1.24	0.108	1896	1	0.892	15812	0.999
ABHD11	-7.25	12	-1.24	0.108	1897	1	0.892	15811	0.999
SOWAHB	-7.25	12	-1.24	0.108	1898	1	0.892	15810	0.999
BSCL2	-7.25	12	-1.24	0.108	1899	1	0.892	15809	0.999
FOXF1	-7.25	12	-1.24	0.108	1900	1	0.892	15808	0.999
LSM3	-7.25	12	-1.24	0.108	1901	1	0.892	15807	0.999
DPEP3	-7.25	12	-1.24	0.108	1902	1	0.892	15806	1
PPP6R2	-7.25	12	-1.24	0.108	1903	1	0.892	15805	1
GJB6	-7.25	12	-1.24	0.108	1904	1	0.892	15804	1
LY6D	-7.25	12	-1.24	0.108	1905	1	0.892	15803	1
LCORL	-7.25	12	-1.24	0.108	1906	1	0.892	15802	1
MSH2	-7.24	12	-1.24	0.108	1907	1	0.892	15801	1
UBE3C	-7.24	12	-1.24	0.108	1908	1	0.892	15800	1
HS1BP3	-7.24	12	-1.24	0.108	1909	1	0.892	15799	1
SNRNP35	-7.24	12	-1.24	0.108	1910	1	0.892	15798	1
APLP2	-7.24	12	-1.24	0.108	1911	1	0.892	15797	1
SLC43A1	-7.23	12	-1.24	0.108	1912	1	0.892	15796	1
HSD17B10	-7.23	12	-1.24	0.108	1913	1	0.892	15795	1
CYTH4	-7.23	12	-1.24	0.108	1914	1	0.892	15794	1
CDH16	-7.23	12	-1.23	0.109	1915	1	0.891	15793	0.999
PBK	-7.23	12	-1.23	0.109	1916	1	0.891	15792	1
ACSM1	-7.23	12	-1.23	0.109	1917	1	0.891	15791	0.999
DEFB135	-7.22	12	-1.23	0.109	1918	1	0.891	15790	0.999
TARS2	-7.22	12	-1.23	0.109	1919	1.01	0.891	15789	0.999
FAM19A2	-7.22	12	-1.23	0.109	1920	1.01	0.891	15788	0.999
PTH2R	-7.22	12	-1.23	0.109	1921	1.01	0.891	15787	0.999
POU2AF1	-7.21	12	-1.23	0.109	1922	1.01	0.891	15786	0.999
ABCG8	-7.21	12	-1.23	0.109	1923	1.01	0.891	15785	0.999
KDM5C	-7.21	12	-1.23	0.109	1924	1.01	0.891	15784	0.999
OR2V2	-7.21	12	-1.23	0.109	1925	1.01	0.891	15783	0.999
CUL4B	-7.2	12	-1.23	0.11	1926	1.01	0.89	15782	0.999
GPATCH2	-7.2	12	-1.23	0.11	1927	1.01	0.89	15781	0.999
TAPT1	-7.2	12	-1.23	0.11	1928	1.01	0.89	15780	0.999
FBXO16	-7.2	12	-1.23	0.11	1929	1.01	0.89	15779	0.999
SMIM3	-7.2	12	-1.23	0.11	1930	1.01	0.89	15778	0.999
DARS	-7.2	12	-1.23	0.11	1931	1.01	0.89	15777	0.999
C22orf34	-7.2	12	-1.23	0.11	1932	1.01	0.89	15776	0.999
SDC1	-7.2	12	-1.23	0.11	1933	1.01	0.89	15775	0.999
UBE2A	-6.23	9	-1.23	0.11	1934	1.01	0.89	15774	0.999
OR6C65	-7.19	12	-1.23	0.11	1935	1.01	0.89	15773	0.999
GPR34	-7.19	12	-1.23	0.11	1936	1.01	0.89	15772	0.999
APOM	-7.19	12	-1.23	0.11	1937	1.01	0.89	15771	0.999
TMEM213	-7.19	12	-1.23	0.11	1938	1.01	0.89	15770	0.999
AP3B1	-7.19	12	-1.23	0.11	1939	1.01	0.89	15769	0.999
BCL2L1	-7.19	12	-1.23	0.11	1940	1.01	0.89	15768	0.999
KITLG	-7.19	12	-1.23	0.11	1941	1.01	0.89	15767	0.999
ALG14	-7.19	12	-1.23	0.11	1942	1	0.89	15766	0.999
SMEK1	-7.19	12	-1.22	0.11	1943	1.01	0.89	15765	0.999
C21orf49	-7.19	12	-1.22	0.11	1944	1.01	0.89	15764	0.999
IFRD2	-7.18	12	-1.22	0.11	1945	1.01	0.89	15763	0.999
NAB1	-7.18	12	-1.22	0.11	1946	1.01	0.89	15762	0.999
LIF	-7.18	12	-1.22	0.111	1947	1.01	0.889	15761	0.999
ATN1	-7.18	12	-1.22	0.111	1948	1	0.889	15760	0.999
DNM1L	-7.18	12	-1.22	0.111	1949	1	0.889	15759	0.999
RICTOR	-7.18	12	-1.22	0.111	1950	1	0.889	15758	0.999
TRNT1	-6.87	11	-1.22	0.111	1951	1	0.889	15757	0.999
CNPY3	-7.18	12	-1.22	0.111	1952	1	0.889	15756	0.999
PRICKLE3	-7.18	12	-1.22	0.111	1953	1	0.889	15755	0.999
IQUB	-7.18	12	-1.22	0.111	1954	1	0.889	15754	1
CYP20A1	-7.17	12	-1.22	0.111	1955	1	0.889	15753	0.999
C1orf74	-7.17	12	-1.22	0.111	1956	1	0.889	15752	0.999
GPR12	-7.17	12	-1.22	0.111	1957	1	0.889	15751	0.999
ODF3B	-7.17	12	-1.22	0.111	1958	1.01	0.889	15750	0.999
GDAP2	-7.16	12	-1.22	0.111	1959	1.01	0.889	15749	0.999
TMEM210	-7.16	12	-1.22	0.111	1960	1.01	0.889	15748	0.999
RANBP10	-7.16	12	-1.22	0.111	1961	1.01	0.889	15747	0.999
ATP5C1	-7.16	12	-1.22	0.112	1962	1.01	0.888	15746	0.999
RNF17	-7.16	12	-1.22	0.112	1963	1.01	0.888	15745	0.999
TAF1	-7.16	12	-1.22	0.112	1964	1.01	0.888	15744	0.999
PILRB	-7.15	12	-1.22	0.112	1965	1.01	0.888	15743	0.999
NAALADL1	-7.15	12	-1.22	0.112	1966	1.01	0.888	15742	0.999
CNOT3	-7.14	12	-1.21	0.112	1967	1.01	0.888	15741	0.999
RTN4RL2	-7.14	12	-1.21	0.112	1968	1.01	0.888	15740	0.999
NCAPH	-6.52	10	-1.21	0.112	1969	1.01	0.888	15739	0.999
YOD1	-7.14	12	-1.21	0.112	1970	1.01	0.888	15738	0.999
ANKRD10	-7.14	12	-1.21	0.112	1971	1.01	0.888	15737	0.999
CNNM2	-7.14	12	-1.21	0.113	1972	1.01	0.887	15736	0.999
INPP5A	-7.13	12	-1.21	0.113	1973	1.01	0.887	15735	0.999
C1GALT1C1	-7.13	12	-1.21	0.113	1974	1.01	0.887	15734	0.998
VANGL1	-7.13	12	-1.21	0.113	1975	1.01	0.887	15733	0.999
EDC4	-7.13	12	-1.21	0.113	1976	1.01	0.887	15732	0.999
CRTAC1	-7.13	12	-1.21	0.113	1977	1.01	0.887	15731	0.999
REST	-7.12	12	-1.21	0.113	1978	1.01	0.887	15730	0.998
TRIM60	-7.12	12	-1.21	0.113	1979	1.01	0.887	15729	0.998
WDR5	-7.11	12	-1.21	0.113	1980	1.01	0.887	15728	0.998
C8orf58	-7.11	12	-1.21	0.113	1981	1.01	0.887	15727	0.998
PPA2	-7.11	12	-1.21	0.113	1982	1.01	0.887	15726	0.998
IL36A	-6.49	10	-1.21	0.114	1983	1.01	0.886	15725	0.998
SLC35B1	-6.49	10	-1.21	0.114	1984	1.01	0.886	15724	0.998
HRASLS5	-7.11	12	-1.21	0.114	1985	1.01	0.886	15723	0.998
TLR3	-7.11	12	-1.21	0.114	1986	1.01	0.886	15722	0.998
GNLY	-7.11	12	-1.21	0.114	1987	1.01	0.886	15721	0.998
C4BPB	-7.1	12	-1.21	0.114	1988	1.01	0.886	15720	0.998
SRPR	-6.49	10	-1.21	0.114	1989	1.01	0.886	15719	0.998
ENO2	-7.1	12	-1.21	0.114	1990	1.01	0.886	15718	0.998
DNM3	-7.1	12	-1.21	0.114	1991	1.01	0.886	15717	0.998
SLC25A26	-7.1	12	-1.21	0.114	1992	1.01	0.886	15716	0.998
ATP6V1F	-7.1	12	-1.21	0.114	1993	1.01	0.886	15715	0.998
CD8A	-7.1	12	-1.21	0.114	1994	1.01	0.886	15714	0.998
RECQL5	-7.1	12	-1.21	0.114	1995	1.01	0.886	15713	0.998
MRS2	-7.1	12	-1.2	0.114	1996	1.01	0.886	15712	0.998
FOXRED2	-7.1	12	-1.2	0.114	1997	1.01	0.886	15711	0.998
ARSI	-7.1	12	-1.2	0.114	1998	1.01	0.886	15710	0.998
IYD	-7.1	12	-1.2	0.114	1999	1.01	0.886	15709	0.998
[truncated: 15,708 more rows]
