# Supplementary material for: TDP1-independent pathways in the process and repair of TOP1-induced DNA damage
Source: Nat Commun. 2022 Jul 22;13:4240. doi: 10.1038/s41467-022-31801-7 (PMC9307636; doi:10.1038/s41467-022-31801-7)
Supplement: Supplementary file 11 — Source Data [file 41467_2022_31801_MOESM11_ESM.xlsx]

## Sheet: Fig. 1a
Fig. 1a
CPT concentration (nM)	HEK293A-WT						TDP1-KO
0	100	100	100	100	100	100	100	100	100	100	100	100
10	39.3322	41.3477	44.9511	30.171	38.1107	40.6759	3.93013	3.76638	8.18777	3.27511	5.24017	4.58515
20	0.519137	0.458062	1.06881	1.16042	0.396987	0.152687	0.02686	0.018533	0.030348	0	0.0214847	0

## Sheet: Fig. 1b
Fig. 1b
CPT concentration (nM)	Hela						Hela TDP1-KO
0	100	100	100	100	100	100	100	100	100	100	100	100
10	35.5016	35.2665	39.2633	48.4326	55.9561	42.79	10.3716	10.3716	10.5127	6.63217	10.5833	9.31326
20	13.5776	15.3997	14.1066	16.9279	17.9859	16.9279	1.05833	0.811383	1.55221	1.16416	0.934854	0.811383

## Sheet: Fig. 1c
Fig. 1c
	WT_NT	WT_CPT	TDP1-KO_NT	TDP1-KO_CPT
Relative TOP1cc	0.0211448	1	0.0207918	2.32399
	0.00976285	1	0.0104553	1.18136
		1		1.59918
		1		1.53744
		1		1.40746
		1		3.78857
		1		2.87563
		1		2.22585

## Sheet: Fig. 1d
HEK293A-WT	TDP1-KO
0.802504	6.01547
0.925856	8.58263
1.01854	12.5159
1.06175	7.94196
1.12644	4.04994
1.12678	9.09611
1.20098	13.4035
1.20993	12.3966
1.28556	6.57504
1.41902	11.0743
1.47059	12.383
1.4736	11.2939
1.51414	15.8601
1.61184	16.7217
1.63809	7.08805
1.64483	4.96553
1.64664	5.1458
1.68567	9.13152
1.69549	7.5148
1.74909	9.99745
1.80337	7.90912
1.82521	12.474
1.82727	9.75422
1.86204	18.0089
1.87448	11.0189
1.88269	7.98294
1.92237	6.1186
1.93283	6.06189
1.97266	6.69494
2.01101	11.2354
2.05646	4.53566
2.09311	11.843
2.1007	3.46888
2.16667	2.73821
2.16866	2.49905
2.17497	7.49965
2.24038	6.18625
2.24329	9.81516
2.28274	2.9302
2.29503	13.7923
2.30496	18.2815
2.30668	18.0677
2.32656	6.59219
2.33364	11.4501
2.35935	20.0584
2.43371	10.3282
2.43557	17.9577
2.4584	17.558
2.47367	6.4719
2.47448	11.2204
2.49183	6.36355
2.50364	4.81239
2.50685	1.19808
2.50711	10.8292
2.56593	5.22624
2.57946	19.7426
2.58783	4.94575
2.60531	5.89359
2.61802	7.22642
2.64577	7.56771
2.6736	7.91471
2.73503	2.29489
2.73693	8.44403
2.74379	7.82358
2.78057	5.74722
2.80939	7.29804
2.82636	11.4886
2.83555	3.32123
2.83716	8.46443
2.87731	8.74035
2.87776	9.44666
2.91176	7.39365
2.91855	8.92044
2.94937	2.58109
2.96308	2.38996
3.0015	6.7496
3.00702	2.33815
3.01203	1.46063
3.08908	7.71415
3.10224	6.39004
3.13318	5.4111
3.13477	8.48114
3.13496	4.5871
3.13819	7.94288
3.15825	9.96
3.16824	2.58529
3.24695	12.5073
3.25345	16.6132
3.28968	18.6546
3.29236	16.0189
3.32811	9.4523
3.35291	8.46385
3.35303	12.3797
3.36139	3.02821
3.42786	8.14057
3.43234	8.28181
3.44082	5.80044
3.44517	5.6853
3.47371	13.126
3.48489	14.7114
3.49608	16.4097
3.51717	7.17779
3.52738	15.4266
3.53209	3.5936
3.53977	2.94721
3.55125	3.41049
3.55632	12.1796
3.56142	4.43768
3.57335	6.99865
3.59666	7.57745
3.61096	4.92129
3.62243	12.4426
3.67074	12.6525
3.70128	2.92092
3.70814	11.7333
3.72331	6.10954
3.73248	6.9675
3.73723	4.38306
3.74052	8.01495
3.76382	6.70124
3.77373	5.60465
3.81051	2.65708
3.82166	10.8182
3.83314	4.97545
3.84363	2.71945
3.85696	3.13696
3.90845	6.348
3.91595	3.77124
3.92928	4.8569
3.98661	8.09699
3.98885	9.3317
3.99379	10.621
4.03854	3.83816
4.03936	4.73448
4.11299	4.5677
4.1705	3.06637
4.20029	11.0068
4.23912	8.58163
4.27371	3.67262
4.28814	11.9473
4.31866	12.7967
4.33265	19.403
4.35726	5.0256
4.42337	19.0976
4.45225	7.014
4.49373	10.0984
4.51588	5.85183
4.53175	4.88157
4.57405	6.26675
4.59037	5.26546
4.59762	4.54537
4.60768	4.92779
4.61052	3.81148
4.66427	2.49186
4.6707	2.25272
4.68162	3.6363
4.77442	4.64733
4.78182	4.67514
4.78563	3.82508
4.83897	4.87512
4.83943	9.16563
4.84028	3.81135
4.86851	2.22561
4.88239	7.5932
4.88245	3.23332
4.90255	10.7005
5.04948	5.85735
5.14848	3.8651
5.16749	7.22879
5.18075	7.09605
5.18147	2.59561
5.19865	9.09363
5.2006	7.44143
5.22221	12.9659
5.29669	9.42506
5.29699	4.51958
5.3293	10.9403
5.35347	7.02486
5.37129	6.66978
5.37547	9.00878
5.38725	2.24176
5.51491	2.52301
5.59923	7.29599
5.62126	5.67162
5.68062	2.31943
5.7354	3.62472
5.76951	4.01607
5.79054	6.3837
5.81647	8.20817
5.82741	4.44189
5.88789	5.9584
5.92165	3.46678
6.01403	2.31518
6.05737	4.68033
6.11362	11.5293
6.13018	18.7711
6.17517	15.0676
6.2287	6.63636
6.23489	5.24893
6.27527	8.6032
6.40129	8.10598
6.40332	11.675
6.45486	4.35127
6.90472	5.38057
6.9449	9.97288
7	7.66235
7.02342	6.96696
7.5265	12.4563
7.59531	9.16767
7.79821	4.98248
7.80888	7.02781
7.90902	11.3879
7.99116	5.77324
8.10498	14.3576
8.1947	11.0197
8.32729	3.59442
8.72727	6.96937
8.87923	11.6558
8.94716	10.3509
8.97155	6.1692
9	10.4047
9.30948	12.3443
9.58333	9.78521
9.83087	5.35929
9.93548	4.70166
10	13.0191
10.0455	5.74233
10.3011	12.4441
10.5859	6.39626
10.6094	11.7117
10.8048	4.56911
	5.67132
	6.01752
	8.59922
	5.16249
	7.53719
	11.1286
	8.62777
	11.6074
	6.14032
	3.5121
	6.97172
	12.7477
	3.15475
	7.94445
	10.1399
	2.53138
	2.23959
	4.73876
	7.56785
	5.21909
	3.39445
	1.262
	6.82315
	6.90788
	5.95762
	9.94654
	11.5091
	4.9923
	12.8306
	6.31873
	4.7525
	3.0264
	3.52503
	1.38217
	2.60818
	7.35746
	6.25341
	4.61298
	12.8678
	11.9402
	7.97061
	6.19534
	11.6132
	11.337
	2.64284
	7.71579
	9.49874
	11.226
	2.19397
	5.86076
	7.67086
	6.18563
	9.26774
	5.48486
	7.20416
	4.37477
	3.1857
	12.7449
	11.4434
	8.60963
	6.26673
	6.65897
	7.39706
	6.30608
	5.52493
	7.69865
	4.6362
	2.58952
	6.68466
	20.0984
	5.75294
	10.8248
	10.914
	17.081
	10.4245
	9.84952
	8.17386
	15.6471
	16.7442
	9.9346
	6.06097
	9.23834
	8.72719
	9.84528
	4.7783
	15.6575
	5.35466
	9.76926
	4.70849
	3.77946
	5.2065
	6.8818
	11.2868
	4.92296
	13.7759
	7.8519
	5.99393
	8.74789
	6.27783
	6.28131
	18.0039

## Sheet: Fig. 1e
Fig. 1e

## Sheet: Fig. 1f
Fig. 1f

## Sheet: Fig. 2a
Fig. 2a

## Sheet: Fig. 2c
Fig. 2c percentage of H2AX positive cells
WT_NT	0.66	0.6	0.66
TDP1-KO_NT	0.35	0.45	0.48
WT_CPT	33.1	33.2	32.3
TDP1-KO_CPT	56.5	56	52.1

## Sheet: Fig. 2d
Fig 2d_percentage of DNAPK positive
WT_NT	0.6	0.48	0.46
TDP1-KO_NT	0.57	0.36	0.37
WT_CPT	36.8	34.4	36
TDP1-KO_CPT	87.7	85.9	74

## Sheet: Fig. 2f
Fig 2f mean H2AX intensity
WT_NT	160	157	156
TDP1-KO_NT	138	149	141
WT_CPT	698	702	699
TDP1-KO_CPT	881	908	904

[truncated: 69 more sheets: Fig. 2h, Fig. 3b, Fig. 3d, Fig. 3e, Fig. 3f, Fig. 3g, Fig. 4a, Fig. 4b, Fig. 4c, Fig. 4d, Fig. 4e, Fig. 4f, Fig. 5b, Fig. 5c, Fig. 5d, Fig. 5e, Fig. 5f, Fig. 5g, Fig. 5h, Fig. 5i …]
